# Supplementary material for: Hydrogel scaffolds promote neural gene expression and structural reorganization in human astrocyte cultures
Source: PeerJ. 2017 Jan 11;5:e2829. doi: 10.7717/peerj.2829 (PMC5234438; doi:10.7717/peerj.2829)
Supplement: File S1 — Normalized FPKM values for monolayer and matrix samples. Coding transcript sequences removed from downstream analyses due to values of NA (not applicable). [file peerj-05-2829-s001.csv]

tracking_id	MonolayerA_ln1	MonolayerB_ln1	MonolayerA_ln2	MonolayerB_ln2	MatrixA_ln1	MatrixB_ln1	MatrixA_ln2	MatrixB_ln2
ANKRD20A1	NA	NA	NA	NA	NA	NA	NA	NA
ANKRD20A1	NA	NA	NA	NA	NA	NA	NA	NA
APOC2	NA	NA	NA	NA	NA	NA	NA	NA
APOC2	NA	NA	NA	NA	NA	NA	NA	NA
APOC4	NA	NA	NA	NA	NA	NA	NA	NA
APOC4	NA	NA	NA	NA	NA	NA	NA	NA
C11orf52	NA	NA	NA	NA	NA	NA	NA	NA
C11orf52	NA	NA	NA	NA	NA	NA	NA	NA
DEFA3	NA	NA	NA	NA	NA	NA	NA	NA
DEFA3	NA	NA	NA	NA	NA	NA	NA	NA
DUX4L7	NA	NA	NA	NA	NA	NA	NA	NA
DUX4L7	NA	NA	NA	NA	NA	NA	NA	NA
F8A3	NA	NA	NA	NA	NA	NA	NA	NA
F8A3	NA	NA	NA	NA	NA	NA	NA	NA
FAM90A27P	NA	NA	NA	NA	NA	NA	NA	NA
FAM90A27P	NA	NA	NA	NA	NA	NA	NA	NA
FN1	NA	NA	NA	NA	NA	NA	NA	NA
FN1	NA	NA	NA	NA	NA	NA	NA	NA
GAGE12E	NA	NA	NA	NA	NA	NA	NA	NA
GAGE12E	NA	NA	NA	NA	NA	NA	NA	NA
GAGE12G	NA	NA	NA	NA	NA	NA	NA	NA
GAGE12G	NA	NA	NA	NA	NA	NA	NA	NA
GAGE7	NA	NA	NA	NA	NA	NA	NA	NA
GAGE7	NA	NA	NA	NA	NA	NA	NA	NA
GJA9	NA	NA	NA	NA	NA	NA	NA	NA
GJA9	NA	NA	NA	NA	NA	NA	NA	NA
GP1BB	NA	NA	NA	NA	NA	NA	NA	NA
GP1BB	NA	NA	NA	NA	NA	NA	NA	NA
GSTT2B	NA	NA	NA	NA	NA	NA	NA	NA
GSTT2B	NA	NA	NA	NA	NA	NA	NA	NA
H3F3AP4	NA	NA	NA	NA	NA	NA	NA	NA
H3F3AP4	NA	NA	NA	NA	NA	NA	NA	NA
LOC100288570	NA	NA	NA	NA	NA	NA	NA	NA
LOC653486	NA	NA	NA	NA	NA	NA	NA	NA
RBMY1E	NA	NA	NA	NA	NA	NA	NA	NA
RBMY1E	NA	NA	NA	NA	NA	NA	NA	NA
RPL13AP5	NA	NA	NA	NA	NA	NA	NA	NA
RPL13AP5	NA	NA	NA	NA	NA	NA	NA	NA
RPL21P28	NA	NA	NA	NA	NA	NA	NA	NA
RPL21P28	NA	NA	NA	NA	NA	NA	NA	NA
SPANXA1	NA	NA	NA	NA	NA	NA	NA	NA
SPANXA1	NA	NA	NA	NA	NA	NA	NA	NA
SPANXD	NA	NA	NA	NA	NA	NA	NA	NA
SPANXD	NA	NA	NA	NA	NA	NA	NA	NA
TCEB3CL	NA	NA	NA	NA	NA	NA	NA	NA
TCEB3CL	NA	NA	NA	NA	NA	NA	NA	NA
TEN1	NA	NA	NA	NA	NA	NA	NA	NA
TEN1	NA	NA	NA	NA	NA	NA	NA	NA
TMEM183B	NA	NA	NA	NA	NA	NA	NA	NA
TMEM183B	NA	NA	NA	NA	NA	NA	NA	NA
