# Supplementary material for: Hydrogel scaffolds promote neural gene expression and structural reorganization in human astrocyte cultures
Source: PeerJ. 2017 Jan 11;5:e2829. doi: 10.7717/peerj.2829 (PMC5234438; doi:10.7717/peerj.2829)
Supplement: File S2 — Normalized FPKM values for monolayer and matrix samples. Coding transcript sequences removed from downstream analyses due to sub-threshold values of 0 [file peerj-05-2829-s002.csv]

tracking_id	MonolayerA_ln1	MonolayerB_ln1	MonolayerA_ln2	MonolayerB_ln2	MatrixA_ln1	MatrixB_ln1	MatrixA_ln2	MatrixB_ln2
AA06	0	0	0	0	0	0	0	0
AADACL2	0	0	0	0	0	0	0	0
AADACL3	0	0	0	0	0	0	0	0
AATK-AS1	0	0	0	0	0	0	0	0
ABCC13	0	0	0	0	0	0	0	0
ACSM4	0	0	0	0	0	0	0	0
ACTL9	0	0	0	0	0	0	0	0
ACTR3BP2	0	0	0	0	0	0	0	0
ACTRT2	0	0	0	0	0	0	0	0
ACY3	0	0	0	0	0	0	0	0
ADAM2	0	0	0	0	0	0	0	0
ADAM30	0	0	0	0	0	0	0	0
ADAM5P	0	0	0	0	0	0	0	0
ADAM6	0	0	0	0	0	0	0	0
ADAMDEC1	0	0	0	0	0	0	0	0
ADARB2-AS1	0	0	0	0	0	0	0	0
ADH7	0	0	0	0	0	0	0	0
ADIG	0	0	0	0	0	0	0	0
ADRB3	0	0	0	0	0	0	0	0
AFM	0	0	0	0	0	0	0	0
AGR3	0	0	0	0	0	0	0	0
AGXT	0	0	0	0	0	0	0	0
AHSP	0	0	0	0	0	0	0	0
AKAP4	0	0	0	0	0	0	0	0
AKR1CL1	0	0	0	0	0	0	0	0
ALAS2	0	0	0	0	0	0	0	0
ALOX15B	0	0	0	0	0	0	0	0
ALPI	0	0	0	0	0	0	0	0
AMBN	0	0	0	0	0	0	0	0
AMELX	0	0	0	0	0	0	0	0
AMELY	0	0	0	0	0	0	0	0
AMICA1	0	0	0	0	0	0	0	0
ANKRD20A8P	0	0	0	0	0	0	0	0
ANKRD26P3	0	0	0	0	0	0	0	0
ANKRD30A	0	0	0	0	0	0	0	0
ANKRD34C	0	0	0	0	0	0	0	0
ANTXRL	0	0	0	0	0	0	0	0
AOX2P	0	0	0	0	0	0	0	0
AP1B1P1	0	0	0	0	0	0	0	0
APCS	0	0	0	0	0	0	0	0
APOA2	0	0	0	0	0	0	0	0
APOA4	0	0	0	0	0	0	0	0
APOBEC1	0	0	0	0	0	0	0	0
APOC3	0	0	0	0	0	0	0	0
APOC4-APOC2	0	0	0	0	0	0	0	0
APOF	0	0	0	0	0	0	0	0
AQP12A	0	0	0	0	0	0	0	0
AQP12B	0	0	0	0	0	0	0	0
AQP9	0	0	0	0	0	0	0	0
ARHGAP15	0	0	0	0	0	0	0	0
ARL5C	0	0	0	0	0	0	0	0
ASAP1-IT1	0	0	0	0	0	0	0	0
ASB10	0	0	0	0	0	0	0	0
ASB17	0	0	0	0	0	0	0	0
ASCL4	0	0	0	0	0	0	0	0
ASGR2	0	0	0	0	0	0	0	0
ATOH1	0	0	0	0	0	0	0	0
ATP1A4	0	0	0	0	0	0	0	0
ATXN3L	0	0	0	0	0	0	0	0
ATXN8OS	0	0	0	0	0	0	0	0
AVPR2	0	0	0	0	0	0	0	0
AWAT1	0	0	0	0	0	0	0	0
AZGP1P1	0	0	0	0	0	0	0	0
B3GNT3	0	0	0	0	0	0	0	0
BAGE	0	0	0	0	0	0	0	0
BANF2	0	0	0	0	0	0	0	0
BARHL2	0	0	0	0	0	0	0	0
BARX2	0	0	0	0	0	0	0	0
BATF	0	0	0	0	0	0	0	0
BCORP1	0	0	0	0	0	0	0	0
BEND2	0	0	0	0	0	0	0	0
BHLHE23	0	0	0	0	0	0	0	0
BIRC8	0	0	0	0	0	0	0	0
BLK	0	0	0	0	0	0	0	0
BPESC1	0	0	0	0	0	0	0	0
BPIFA1	0	0	0	0	0	0	0	0
BPIFA2	0	0	0	0	0	0	0	0
BPIFA3	0	0	0	0	0	0	0	0
BPIFA4P	0	0	0	0	0	0	0	0
BPIFB1	0	0	0	0	0	0	0	0
BPIFB6	0	0	0	0	0	0	0	0
BPY2B	0	0	0	0	0	0	0	0
BRS3	0	0	0	0	0	0	0	0
BSPH1	0	0	0	0	0	0	0	0
BSPRY	0	0	0	0	0	0	0	0
BSX	0	0	0	0	0	0	0	0
BTF3P11	0	0	0	0	0	0	0	0
BTNL3	0	0	0	0	0	0	0	0
C10orf113	0	0	0	0	0	0	0	0
C10orf120	0	0	0	0	0	0	0	0
C10orf122	0	0	0	0	0	0	0	0
C10orf128	0	0	0	0	0	0	0	0
C10orf40	0	0	0	0	0	0	0	0
C10orf53	0	0	0	0	0	0	0	0
C10orf71	0	0	0	0	0	0	0	0
C10orf96	0	0	0	0	0	0	0	0
C10orf99	0	0	0	0	0	0	0	0
C11orf36	0	0	0	0	0	0	0	0
C11orf40	0	0	0	0	0	0	0	0
C11orf53	0	0	0	0	0	0	0	0
C12orf12	0	0	0	0	0	0	0	0
C12orf36	0	0	0	0	0	0	0	0
C12orf40	0	0	0	0	0	0	0	0
C12orf42	0	0	0	0	0	0	0	0
C12orf74	0	0	0	0	0	0	0	0
C13orf35	0	0	0	0	0	0	0	0
C14orf166B	0	0	0	0	0	0	0	0
C14orf177	0	0	0	0	0	0	0	0
C14orf180	0	0	0	0	0	0	0	0
C15orf43	0	0	0	0	0	0	0	0
C15orf53	0	0	0	0	0	0	0	0
C16orf78	0	0	0	0	0	0	0	0
C16orf92	0	0	0	0	0	0	0	0
C17orf105	0	0	0	0	0	0	0	0
C17orf77	0	0	0	0	0	0	0	0
C18orf42	0	0	0	0	0	0	0	0
C18orf63	0	0	0	0	0	0	0	0
C19orf69	0	0	0	0	0	0	0	0
C19orf75	0	0	0	0	0	0	0	0
C1orf100	0	0	0	0	0	0	0	0
C1orf105	0	0	0	0	0	0	0	0
C1orf158	0	0	0	0	0	0	0	0
C1orf177	0	0	0	0	0	0	0	0
C1orf200	0	0	0	0	0	0	0	0
C1orf64	0	0	0	0	0	0	0	0
C1orf68	0	0	0	0	0	0	0	0
C1QA	0	0	0	0	0	0	0	0
C1QB	0	0	0	0	0	0	0	0
C20orf151	0	0	0	0	0	0	0	0
C20orf160	0	0	0	0	0	0	0	0
C20orf173	0	0	0	0	0	0	0	0
C20orf54	0	0	0	0	0	0	0	0
C20orf79	0	0	0	0	0	0	0	0
C20orf85	0	0	0	0	0	0	0	0
C21orf37	0	0	0	0	0	0	0	0
C21orf54	0	0	0	0	0	0	0	0
C21orf91-OT1	0	0	0	0	0	0	0	0
C22orf42	0	0	0	0	0	0	0	0
C2orf51	0	0	0	0	0	0	0	0
C2orf53	0	0	0	0	0	0	0	0
C2orf57	0	0	0	0	0	0	0	0
C2orf78	0	0	0	0	0	0	0	0
C3orf24	0	0	0	0	0	0	0	0
C3orf30	0	0	0	0	0	0	0	0
C3orf51	0	0	0	0	0	0	0	0
C3orf77	0	0	0	0	0	0	0	0
C3orf79	0	0	0	0	0	0	0	0
C3P1	0	0	0	0	0	0	0	0
C4orf17	0	0	0	0	0	0	0	0
C5orf58	0	0	0	0	0	0	0	0
C5orf60	0	0	0	0	0	0	0	0
C6orf10	0	0	0	0	0	0	0	0
C6orf7	0	0	0	0	0	0	0	0
C7orf33	0	0	0	0	0	0	0	0
C7orf34	0	0	0	0	0	0	0	0
C7orf62	0	0	0	0	0	0	0	0
C7orf66	0	0	0	0	0	0	0	0
C7orf71	0	0	0	0	0	0	0	0
C7orf72	0	0	0	0	0	0	0	0
C8A	0	0	0	0	0	0	0	0
C8B	0	0	0	0	0	0	0	0
C8orf12	0	0	0	0	0	0	0	0
C8orf22	0	0	0	0	0	0	0	0
C8orf69	0	0	0	0	0	0	0	0
C8orf71	0	0	0	0	0	0	0	0
C8orf74	0	0	0	0	0	0	0	0
C8orf87	0	0	0	0	0	0	0	0
C9orf11	0	0	0	0	0	0	0	0
C9orf128	0	0	0	0	0	0	0	0
C9orf146	0	0	0	0	0	0	0	0
C9orf153	0	0	0	0	0	0	0	0
C9orf29	0	0	0	0	0	0	0	0
C9orf57	0	0	0	0	0	0	0	0
CA1	0	0	0	0	0	0	0	0
CA6	0	0	0	0	0	0	0	0
CABP2	0	0	0	0	0	0	0	0
CABP5	0	0	0	0	0	0	0	0
CABS1	0	0	0	0	0	0	0	0
CACNA1S	0	0	0	0	0	0	0	0
CACNG3	0	0	0	0	0	0	0	0
CALHM3	0	0	0	0	0	0	0	0
CALML5	0	0	0	0	0	0	0	0
CARD17	0	0	0	0	0	0	0	0
CARD18	0	0	0	0	0	0	0	0
CARTPT	0	0	0	0	0	0	0	0
CASP14	0	0	0	0	0	0	0	0
CASR	0	0	0	0	0	0	0	0
CATSPER4	0	0	0	0	0	0	0	0
CBFA2T3	0	0	0	0	0	0	0	0
CCDC105	0	0	0	0	0	0	0	0
CCDC155	0	0	0	0	0	0	0	0
CCDC166	0	0	0	0	0	0	0	0
CCDC83	0	0	0	0	0	0	0	0
CCL13	0	0	0	0	0	0	0	0
CCL14	0	0	0	0	0	0	0	0
CCL14-CCL15	0	0	0	0	0	0	0	0
CCL15	0	0	0	0	0	0	0	0
CCL16	0	0	0	0	0	0	0	0
CCL17	0	0	0	0	0	0	0	0
CCL18	0	0	0	0	0	0	0	0
CCL19	0	0	0	0	0	0	0	0
CCL21	0	0	0	0	0	0	0	0
CCL23	0	0	0	0	0	0	0	0
CCL8	0	0	0	0	0	0	0	0
CCR2	0	0	0	0	0	0	0	0
CCR3	0	0	0	0	0	0	0	0
CCR5	0	0	0	0	0	0	0	0
CCR8	0	0	0	0	0	0	0	0
CD164L2	0	0	0	0	0	0	0	0
CD1A	0	0	0	0	0	0	0	0
CD1B	0	0	0	0	0	0	0	0
CD1E	0	0	0	0	0	0	0	0
CD2	0	0	0	0	0	0	0	0
CD207	0	0	0	0	0	0	0	0
CD244	0	0	0	0	0	0	0	0
CD300A	0	0	0	0	0	0	0	0
CD300E	0	0	0	0	0	0	0	0
CD300LB	0	0	0	0	0	0	0	0
CD300LD	0	0	0	0	0	0	0	0
CD300LF	0	0	0	0	0	0	0	0
CD300LG	0	0	0	0	0	0	0	0
CD33	0	0	0	0	0	0	0	0
CD3D	0	0	0	0	0	0	0	0
CD5	0	0	0	0	0	0	0	0
CD53	0	0	0	0	0	0	0	0
CD86	0	0	0	0	0	0	0	0
CD8B	0	0	0	0	0	0	0	0
CDRT15L2	0	0	0	0	0	0	0	0
CDRT15P2	0	0	0	0	0	0	0	0
CDRT7	0	0	0	0	0	0	0	0
CDX2	0	0	0	0	0	0	0	0
CDX4	0	0	0	0	0	0	0	0
CDY1B	0	0	0	0	0	0	0	0
CDY2A	0	0	0	0	0	0	0	0
CDY2B	0	0	0	0	0	0	0	0
CEACAM16	0	0	0	0	0	0	0	0
CEACAM18	0	0	0	0	0	0	0	0
CEACAM21	0	0	0	0	0	0	0	0
CEACAM3	0	0	0	0	0	0	0	0
CEACAM4	0	0	0	0	0	0	0	0
CEACAM6	0	0	0	0	0	0	0	0
CEACAM7	0	0	0	0	0	0	0	0
CECR3	0	0	0	0	0	0	0	0
CELA2A	0	0	0	0	0	0	0	0
CELA2B	0	0	0	0	0	0	0	0
CELA3A	0	0	0	0	0	0	0	0
CELA3B	0	0	0	0	0	0	0	0
CERS3	0	0	0	0	0	0	0	0
CES5AP1	0	0	0	0	0	0	0	0
CETN1	0	0	0	0	0	0	0	0
CFC1	0	0	0	0	0	0	0	0
CFC1B	0	0	0	0	0	0	0	0
CFHR5	0	0	0	0	0	0	0	0
CHAT	0	0	0	0	0	0	0	0
CHODL-AS1	0	0	0	0	0	0	0	0
CHP2	0	0	0	0	0	0	0	0
CHRNA2	0	0	0	0	0	0	0	0
CHRNB3	0	0	0	0	0	0	0	0
CIB4	0	0	0	0	0	0	0	0
CKM	0	0	0	0	0	0	0	0
CLC	0	0	0	0	0	0	0	0
CLDN17	0	0	0	0	0	0	0	0
CLDN22	0	0	0	0	0	0	0	0
CLDN25	0	0	0	0	0	0	0	0
CLDN8	0	0	0	0	0	0	0	0
CLEC1A	0	0	0	0	0	0	0	0
CLEC1B	0	0	0	0	0	0	0	0
CLEC2A	0	0	0	0	0	0	0	0
CLEC4C	0	0	0	0	0	0	0	0
CLEC4F	0	0	0	0	0	0	0	0
CLEC4G	0	0	0	0	0	0	0	0
CLEC4M	0	0	0	0	0	0	0	0
CLEC6A	0	0	0	0	0	0	0	0
CLLU1OS	0	0	0	0	0	0	0	0
CLPS	0	0	0	0	0	0	0	0
CLPSL1	0	0	0	0	0	0	0	0
CLPSL2	0	0	0	0	0	0	0	0
CLRN1-AS1	0	0	0	0	0	0	0	0
CLRN2	0	0	0	0	0	0	0	0
CNBD1	0	0	0	0	0	0	0	0
CNGA2	0	0	0	0	0	0	0	0
CNGB1	0	0	0	0	0	0	0	0
CNTNAP5	0	0	0	0	0	0	0	0
COX6A2	0	0	0	0	0	0	0	0
COX7B2	0	0	0	0	0	0	0	0
CPLX2	0	0	0	0	0	0	0	0
CPN1	0	0	0	0	0	0	0	0
CPS1-IT1	0	0	0	0	0	0	0	0
CPXCR1	0	0	0	0	0	0	0	0
CR2	0	0	0	0	0	0	0	0
CRCT1	0	0	0	0	0	0	0	0
CREB3L3	0	0	0	0	0	0	0	0
CRISP1	0	0	0	0	0	0	0	0
CRISP2	0	0	0	0	0	0	0	0
CRISP3	0	0	0	0	0	0	0	0
CRLF2	0	0	0	0	0	0	0	0
CRNN	0	0	0	0	0	0	0	0
CRP	0	0	0	0	0	0	0	0
CRYGA	0	0	0	0	0	0	0	0
CRYGB	0	0	0	0	0	0	0	0
CRYGD	0	0	0	0	0	0	0	0
CSH1	0	0	0	0	0	0	0	0
CSH2	0	0	0	0	0	0	0	0
CSHL1	0	0	0	0	0	0	0	0
CSN1S2AP	0	0	0	0	0	0	0	0
CSN1S2BP	0	0	0	0	0	0	0	0
CSN2	0	0	0	0	0	0	0	0
CSPG4P1Y	0	0	0	0	0	0	0	0
CST11	0	0	0	0	0	0	0	0
CST5	0	0	0	0	0	0	0	0
CST8	0	0	0	0	0	0	0	0
CST9	0	0	0	0	0	0	0	0
CSTA	0	0	0	0	0	0	0	0
CSTL1	0	0	0	0	0	0	0	0
CSTT	0	0	0	0	0	0	0	0
CT45A1	0	0	0	0	0	0	0	0
CT45A2	0	0	0	0	0	0	0	0
CT45A3	0	0	0	0	0	0	0	0
CT45A4	0	0	0	0	0	0	0	0
CT45A5	0	0	0	0	0	0	0	0
CT45A6	0	0	0	0	0	0	0	0
CT47A1	0	0	0	0	0	0	0	0
CT47A11	0	0	0	0	0	0	0	0
CT47A2	0	0	0	0	0	0	0	0
CT47A3	0	0	0	0	0	0	0	0
CT47A4	0	0	0	0	0	0	0	0
CT47A5	0	0	0	0	0	0	0	0
CT47A6	0	0	0	0	0	0	0	0
CT47A7	0	0	0	0	0	0	0	0
CT47B1	0	0	0	0	0	0	0	0
CTCFL	0	0	0	0	0	0	0	0
CTSG	0	0	0	0	0	0	0	0
CTXN3	0	0	0	0	0	0	0	0
CWH43	0	0	0	0	0	0	0	0
CXCL17	0	0	0	0	0	0	0	0
CXCL9	0	0	0	0	0	0	0	0
CXCR2	0	0	0	0	0	0	0	0
CXCR2P1	0	0	0	0	0	0	0	0
CXorf21	0	0	0	0	0	0	0	0
CXorf30	0	0	0	0	0	0	0	0
CXorf51A	0	0	0	0	0	0	0	0
CXorf51B	0	0	0	0	0	0	0	0
CXorf61	0	0	0	0	0	0	0	0
CXorf64	0	0	0	0	0	0	0	0
CXorf65	0	0	0	0	0	0	0	0
CXorf66	0	0	0	0	0	0	0	0
CXorf68	0	0	0	0	0	0	0	0
CXXC11	0	0	0	0	0	0	0	0
CYLC1	0	0	0	0	0	0	0	0
CYMP	0	0	0	0	0	0	0	0
CYP11B1	0	0	0	0	0	0	0	0
CYP11B2	0	0	0	0	0	0	0	0
CYP2A13	0	0	0	0	0	0	0	0
CYP2A6	0	0	0	0	0	0	0	0
CYP2A7	0	0	0	0	0	0	0	0
CYP2C9	0	0	0	0	0	0	0	0
CYP4A11	0	0	0	0	0	0	0	0
CYP4A22	0	0	0	0	0	0	0	0
CYP4B1	0	0	0	0	0	0	0	0
CYP4F12	0	0	0	0	0	0	0	0
CYP4F22	0	0	0	0	0	0	0	0
CYP4F30P	0	0	0	0	0	0	0	0
CYP4F8	0	0	0	0	0	0	0	0
CYP4Z1	0	0	0	0	0	0	0	0
CYP4Z2P	0	0	0	0	0	0	0	0
D21S2088E	0	0	0	0	0	0	0	0
DAOA	0	0	0	0	0	0	0	0
DAOA-AS1	0	0	0	0	0	0	0	0
DAZ1	0	0	0	0	0	0	0	0
DAZ2	0	0	0	0	0	0	0	0
DAZ3	0	0	0	0	0	0	0	0
DAZ4	0	0	0	0	0	0	0	0
DBX1	0	0	0	0	0	0	0	0
DCAF8L1	0	0	0	0	0	0	0	0
DCD	0	0	0	0	0	0	0	0
DDI1	0	0	0	0	0	0	0	0
DDX53	0	0	0	0	0	0	0	0
DEFA1	0	0	0	0	0	0	0	0
DEFA10P	0	0	0	0	0	0	0	0
DEFA1B	0	0	0	0	0	0	0	0
DEFA4	0	0	0	0	0	0	0	0
DEFA5	0	0	0	0	0	0	0	0
DEFA6	0	0	0	0	0	0	0	0
DEFB1	0	0	0	0	0	0	0	0
DEFB103A	0	0	0	0	0	0	0	0
DEFB103B	0	0	0	0	0	0	0	0
DEFB104B	0	0	0	0	0	0	0	0
DEFB105A	0	0	0	0	0	0	0	0
DEFB105B	0	0	0	0	0	0	0	0
DEFB106B	0	0	0	0	0	0	0	0
DEFB107A	0	0	0	0	0	0	0	0
DEFB107B	0	0	0	0	0	0	0	0
DEFB108B	0	0	0	0	0	0	0	0
DEFB110	0	0	0	0	0	0	0	0
DEFB112	0	0	0	0	0	0	0	0
DEFB113	0	0	0	0	0	0	0	0
DEFB114	0	0	0	0	0	0	0	0
DEFB115	0	0	0	0	0	0	0	0
DEFB116	0	0	0	0	0	0	0	0
DEFB118	0	0	0	0	0	0	0	0
DEFB119	0	0	0	0	0	0	0	0
DEFB121	0	0	0	0	0	0	0	0
DEFB122	0	0	0	0	0	0	0	0
DEFB123	0	0	0	0	0	0	0	0
DEFB124	0	0	0	0	0	0	0	0
DEFB125	0	0	0	0	0	0	0	0
DEFB126	0	0	0	0	0	0	0	0
DEFB127	0	0	0	0	0	0	0	0
DEFB128	0	0	0	0	0	0	0	0
DEFB129	0	0	0	0	0	0	0	0
DEFB130	0	0	0	0	0	0	0	0
DEFB131	0	0	0	0	0	0	0	0
DEFB132	0	0	0	0	0	0	0	0
DEFB133	0	0	0	0	0	0	0	0
DEFB134	0	0	0	0	0	0	0	0
DEFB135	0	0	0	0	0	0	0	0
DEFB136	0	0	0	0	0	0	0	0
DEFB4A	0	0	0	0	0	0	0	0
DEFB4B	0	0	0	0	0	0	0	0
DEFT1P	0	0	0	0	0	0	0	0
DEFT1P2	0	0	0	0	0	0	0	0
DHRS7C	0	0	0	0	0	0	0	0
DKFZp434L192	0	0	0	0	0	0	0	0
DLX4	0	0	0	0	0	0	0	0
DMBX1	0	0	0	0	0	0	0	0
DMRTB1	0	0	0	0	0	0	0	0
DMRTC2	0	0	0	0	0	0	0	0
DNAJA1P5	0	0	0	0	0	0	0	0
DNAJB3	0	0	0	0	0	0	0	0
DNAJB8	0	0	0	0	0	0	0	0
DNAJB8-AS1	0	0	0	0	0	0	0	0
DNASE1L3	0	0	0	0	0	0	0	0
DNMT3L	0	0	0	0	0	0	0	0
DNTT	0	0	0	0	0	0	0	0
DOC2GP	0	0	0	0	0	0	0	0
DPEP3	0	0	0	0	0	0	0	0
DPPA5	0	0	0	0	0	0	0	0
DPRX	0	0	0	0	0	0	0	0
DRD3	0	0	0	0	0	0	0	0
DRD5	0	0	0	0	0	0	0	0
DRGX	0	0	0	0	0	0	0	0
DSCAM-AS1	0	0	0	0	0	0	0	0
DSCAML1	0	0	0	0	0	0	0	0
DSCR10	0	0	0	0	0	0	0	0
DSCR4	0	0	0	0	0	0	0	0
DSG4	0	0	0	0	0	0	0	0
DTHD1	0	0	0	0	0	0	0	0
DUPD1	0	0	0	0	0	0	0	0
DUSP13	0	0	0	0	0	0	0	0
DUSP21	0	0	0	0	0	0	0	0
DZANK1-AS1	0	0	0	0	0	0	0	0
ECRP	0	0	0	0	0	0	0	0
EDDM3A	0	0	0	0	0	0	0	0
EDDM3B	0	0	0	0	0	0	0	0
EDN3	0	0	0	0	0	0	0	0
EEF1E1-MUTED	0	0	0	0	0	0	0	0
EGFL6	0	0	0	0	0	0	0	0
EIF4E1B	0	0	0	0	0	0	0	0
ELSPBP1	0	0	0	0	0	0	0	0
EMR1	0	0	0	0	0	0	0	0
ENPP7	0	0	0	0	0	0	0	0
EPB42	0	0	0	0	0	0	0	0
EPHA8	0	0	0	0	0	0	0	0
EPS8L3	0	0	0	0	0	0	0	0
EVX1	0	0	0	0	0	0	0	0
EVX2	0	0	0	0	0	0	0	0
F11	0	0	0	0	0	0	0	0
F13B	0	0	0	0	0	0	0	0
F9	0	0	0	0	0	0	0	0
FA2H	0	0	0	0	0	0	0	0
FABP1	0	0	0	0	0	0	0	0
FABP9	0	0	0	0	0	0	0	0
FADS6	0	0	0	0	0	0	0	0
FAM138B	0	0	0	0	0	0	0	0
FAM138C	0	0	0	0	0	0	0	0
FAM138D	0	0	0	0	0	0	0	0
FAM138E	0	0	0	0	0	0	0	0
FAM138F	0	0	0	0	0	0	0	0
FAM150A	0	0	0	0	0	0	0	0
FAM151A	0	0	0	0	0	0	0	0
FAM153A	0	0	0	0	0	0	0	0
FAM153B	0	0	0	0	0	0	0	0
FAM163A	0	0	0	0	0	0	0	0
FAM169B	0	0	0	0	0	0	0	0
FAM170B	0	0	0	0	0	0	0	0
FAM177B	0	0	0	0	0	0	0	0
FAM187B	0	0	0	0	0	0	0	0
FAM194B	0	0	0	0	0	0	0	0
FAM197Y2P	0	0	0	0	0	0	0	0
FAM197Y5	0	0	0	0	0	0	0	0
FAM24A	0	0	0	0	0	0	0	0
FAM3D	0	0	0	0	0	0	0	0
FAM41AY1	0	0	0	0	0	0	0	0
FAM41AY2	0	0	0	0	0	0	0	0
FAM46D	0	0	0	0	0	0	0	0
FAM47A	0	0	0	0	0	0	0	0
FAM47B	0	0	0	0	0	0	0	0
FAM71B	0	0	0	0	0	0	0	0
FAM71C	0	0	0	0	0	0	0	0
FAM74A4	0	0	0	0	0	0	0	0
FAM75A1	0	0	0	0	0	0	0	0
FAM75A2	0	0	0	0	0	0	0	0
FAM75A6	0	0	0	0	0	0	0	0
FAM75D1	0	0	0	0	0	0	0	0
FAM75D3	0	0	0	0	0	0	0	0
FAM75D4	0	0	0	0	0	0	0	0
FAM75D5	0	0	0	0	0	0	0	0
FAM99A	0	0	0	0	0	0	0	0
FAM99B	0	0	0	0	0	0	0	0
FAM9A	0	0	0	0	0	0	0	0
FAM9C	0	0	0	0	0	0	0	0
FATE1	0	0	0	0	0	0	0	0
FBP2	0	0	0	0	0	0	0	0
FCAMR	0	0	0	0	0	0	0	0
FCER1A	0	0	0	0	0	0	0	0
FCER2	0	0	0	0	0	0	0	0
FCGR2B	0	0	0	0	0	0	0	0
FCGR3A	0	0	0	0	0	0	0	0
FCGR3B	0	0	0	0	0	0	0	0
FCN1	0	0	0	0	0	0	0	0
FCN2	0	0	0	0	0	0	0	0
FCRL1	0	0	0	0	0	0	0	0
FCRL3	0	0	0	0	0	0	0	0
FCRL5	0	0	0	0	0	0	0	0
FDCSP	0	0	0	0	0	0	0	0
FER1L6-AS1	0	0	0	0	0	0	0	0
FERD3L	0	0	0	0	0	0	0	0
FEV	0	0	0	0	0	0	0	0
FFAR1	0	0	0	0	0	0	0	0
FFAR3	0	0	0	0	0	0	0	0
FGA	0	0	0	0	0	0	0	0
FGF10	0	0	0	0	0	0	0	0
FGF19	0	0	0	0	0	0	0	0
FGF21	0	0	0	0	0	0	0	0
FGF4	0	0	0	0	0	0	0	0
FGF6	0	0	0	0	0	0	0	0
FHL5	0	0	0	0	0	0	0	0
FIGLA	0	0	0	0	0	0	0	0
FLJ16171	0	0	0	0	0	0	0	0
FLJ16341	0	0	0	0	0	0	0	0
FLJ22763	0	0	0	0	0	0	0	0
FLJ25328	0	0	0	0	0	0	0	0
FLJ25363	0	0	0	0	0	0	0	0
FLJ25758	0	0	0	0	0	0	0	0
FLJ26245	0	0	0	0	0	0	0	0
FLJ31662	0	0	0	0	0	0	0	0
FLJ33581	0	0	0	0	0	0	0	0
FLJ35424	0	0	0	0	0	0	0	0
FLJ40194	0	0	0	0	0	0	0	0
FLJ40288	0	0	0	0	0	0	0	0
FLJ40434	0	0	0	0	0	0	0	0
FLJ41278	0	0	0	0	0	0	0	0
FLJ41350	0	0	0	0	0	0	0	0
FLJ42280	0	0	0	0	0	0	0	0
FLJ43315	0	0	0	0	0	0	0	0
FLJ43826	0	0	0	0	0	0	0	0
FLJ43860	0	0	0	0	0	0	0	0
FLJ46066	0	0	0	0	0	0	0	0
FLJ46257	0	0	0	0	0	0	0	0
FLJ46284	0	0	0	0	0	0	0	0
FMO9P	0	0	0	0	0	0	0	0
FOLR2	0	0	0	0	0	0	0	0
FOLR4	0	0	0	0	0	0	0	0
FOXB2	0	0	0	0	0	0	0	0
FOXI1	0	0	0	0	0	0	0	0
FOXI2	0	0	0	0	0	0	0	0
FOXN1	0	0	0	0	0	0	0	0
FOXN4	0	0	0	0	0	0	0	0
FOXR2	0	0	0	0	0	0	0	0
FRG2B	0	0	0	0	0	0	0	0
FRMPD2P1	0	0	0	0	0	0	0	0
FSHB	0	0	0	0	0	0	0	0
FSHR	0	0	0	0	0	0	0	0
FTHL17	0	0	0	0	0	0	0	0
FTLP10	0	0	0	0	0	0	0	0
FTMT	0	0	0	0	0	0	0	0
FXYD2	0	0	0	0	0	0	0	0
FXYD4	0	0	0	0	0	0	0	0
G6PC	0	0	0	0	0	0	0	0
G6PC2	0	0	0	0	0	0	0	0
GAB4	0	0	0	0	0	0	0	0
GABRG1	0	0	0	0	0	0	0	0
GABRG2	0	0	0	0	0	0	0	0
GABRP	0	0	0	0	0	0	0	0
GABRR3	0	0	0	0	0	0	0	0
GAGE1	0	0	0	0	0	0	0	0
GAGE12B	0	0	0	0	0	0	0	0
GAGE12F	0	0	0	0	0	0	0	0
GAGE2D	0	0	0	0	0	0	0	0
GAGE4	0	0	0	0	0	0	0	0
GAGE5	0	0	0	0	0	0	0	0
GALNTL5	0	0	0	0	0	0	0	0
GALR1	0	0	0	0	0	0	0	0
GBP7	0	0	0	0	0	0	0	0
GC	0	0	0	0	0	0	0	0
GCOM1	0	0	0	0	0	0	0	0
GDA	0	0	0	0	0	0	0	0
GDF2	0	0	0	0	0	0	0	0
GDPD4	0	0	0	0	0	0	0	0
GFI1B	0	0	0	0	0	0	0	0
GFRA4	0	0	0	0	0	0	0	0
GGNBP1	0	0	0	0	0	0	0	0
GH1	0	0	0	0	0	0	0	0
GH2	0	0	0	0	0	0	0	0
GHRH	0	0	0	0	0	0	0	0
GHRHR	0	0	0	0	0	0	0	0
GIF	0	0	0	0	0	0	0	0
GIMAP1	0	0	0	0	0	0	0	0
GIMAP1-GIMAP5	0	0	0	0	0	0	0	0
GIMAP4	0	0	0	0	0	0	0	0
GIMAP5	0	0	0	0	0	0	0	0
GIMAP6	0	0	0	0	0	0	0	0
GIMAP7	0	0	0	0	0	0	0	0
GIMAP8	0	0	0	0	0	0	0	0
GJA10	0	0	0	0	0	0	0	0
GJA8	0	0	0	0	0	0	0	0
GJB1	0	0	0	0	0	0	0	0
GJD2	0	0	0	0	0	0	0	0
GKN2	0	0	0	0	0	0	0	0
GLOD5	0	0	0	0	0	0	0	0
GLRA3	0	0	0	0	0	0	0	0
GLT6D1	0	0	0	0	0	0	0	0
GLYCAM1	0	0	0	0	0	0	0	0
GM140	0	0	0	0	0	0	0	0
GML	0	0	0	0	0	0	0	0
GNAT1	0	0	0	0	0	0	0	0
GNGT1	0	0	0	0	0	0	0	0
GNLY	0	0	0	0	0	0	0	0
GOT1L1	0	0	0	0	0	0	0	0
GP9	0	0	0	0	0	0	0	0
GPCRLTM7	0	0	0	0	0	0	0	0
GPHB5	0	0	0	0	0	0	0	0
GPR101	0	0	0	0	0	0	0	0
GPR119	0	0	0	0	0	0	0	0
GPR139	0	0	0	0	0	0	0	0
GPR142	0	0	0	0	0	0	0	0
GPR144	0	0	0	0	0	0	0	0
GPR148	0	0	0	0	0	0	0	0
GPR149	0	0	0	0	0	0	0	0
GPR171	0	0	0	0	0	0	0	0
GPR174	0	0	0	0	0	0	0	0
GPR26	0	0	0	0	0	0	0	0
GPR31	0	0	0	0	0	0	0	0
GPR32	0	0	0	0	0	0	0	0
GPR33	0	0	0	0	0	0	0	0
GPR6	0	0	0	0	0	0	0	0
GPR75-ASB3	0	0	0	0	0	0	0	0
GPR97	0	0	0	0	0	0	0	0
GPRC6A	0	0	0	0	0	0	0	0
GPX6	0	0	0	0	0	0	0	0
GRHL2	0	0	0	0	0	0	0	0
GRP	0	0	0	0	0	0	0	0
GSC2	0	0	0	0	0	0	0	0
GSTA3	0	0	0	0	0	0	0	0
GSTTP1	0	0	0	0	0	0	0	0
GSX1	0	0	0	0	0	0	0	0
GTSF1	0	0	0	0	0	0	0	0
GUCA2A	0	0	0	0	0	0	0	0
GUCA2B	0	0	0	0	0	0	0	0
GUCY2E	0	0	0	0	0	0	0	0
GUCY2GP	0	0	0	0	0	0	0	0
GYPA	0	0	0	0	0	0	0	0
GZMH	0	0	0	0	0	0	0	0
H2BFWT	0	0	0	0	0	0	0	0
HAMP	0	0	0	0	0	0	0	0
HAVCR1	0	0	0	0	0	0	0	0
HBB	0	0	0	0	0	0	0	0
HBBP1	0	0	0	0	0	0	0	0
HBM	0	0	0	0	0	0	0	0
HCRT	0	0	0	0	0	0	0	0
HEATR7B2	0	0	0	0	0	0	0	0
HELT	0	0	0	0	0	0	0	0
HES3	0	0	0	0	0	0	0	0
HHLA1	0	0	0	0	0	0	0	0
HIGD1C	0	0	0	0	0	0	0	0
HIST1H2AA	0	0	0	0	0	0	0	0
HIST1H2APS1	0	0	0	0	0	0	0	0
HIST1H2BA	0	0	0	0	0	0	0	0
HIST1H2BB	0	0	0	0	0	0	0	0
HIST1H4G	0	0	0	0	0	0	0	0
HIST1H4L	0	0	0	0	0	0	0	0
HLA-DQA1	0	0	0	0	0	0	0	0
HLA-DQA2	0	0	0	0	0	0	0	0
HLA-DRB3	0	0	0	0	0	0	0	0
HLA-DRB4	0	0	0	0	0	0	0	0
HMGB4	0	0	0	0	0	0	0	0
HMHB1	0	0	0	0	0	0	0	0
HMX1	0	0	0	0	0	0	0	0
HMX2	0	0	0	0	0	0	0	0
HMX3	0	0	0	0	0	0	0	0
HNRNPA1P10	0	0	0	0	0	0	0	0
HOTTIP	0	0	0	0	0	0	0	0
HOXA10-HOXA9	0	0	0	0	0	0	0	0
HOXA13	0	0	0	0	0	0	0	0
HOXA6	0	0	0	0	0	0	0	0
HOXA9	0	0	0	0	0	0	0	0
HOXA-AS3	0	0	0	0	0	0	0	0
HOXA-AS5	0	0	0	0	0	0	0	0
HOXB-AS5	0	0	0	0	0	0	0	0
HOXC10	0	0	0	0	0	0	0	0
HOXC11	0	0	0	0	0	0	0	0
HOXC12	0	0	0	0	0	0	0	0
HOXC13	0	0	0	0	0	0	0	0
HOXC4	0	0	0	0	0	0	0	0
HOXC5	0	0	0	0	0	0	0	0
HOXC9	0	0	0	0	0	0	0	0
HOXD12	0	0	0	0	0	0	0	0
HOXD13	0	0	0	0	0	0	0	0
HP	0	0	0	0	0	0	0	0
HPVC1	0	0	0	0	0	0	0	0
HPYR1	0	0	0	0	0	0	0	0
HRG	0	0	0	0	0	0	0	0
HS3ST6	0	0	0	0	0	0	0	0
HSD52	0	0	0	0	0	0	0	0
HSFY1P1	0	0	0	0	0	0	0	0
HSPB2-C11orf52	0	0	0	0	0	0	0	0
HSPE1-MOB4	0	0	0	0	0	0	0	0
HTN1	0	0	0	0	0	0	0	0
HTN3	0	0	0	0	0	0	0	0
HTR1A	0	0	0	0	0	0	0	0
HTR1E	0	0	0	0	0	0	0	0
HTR2C	0	0	0	0	0	0	0	0
HTR3A	0	0	0	0	0	0	0	0
HTR3B	0	0	0	0	0	0	0	0
HTR3C	0	0	0	0	0	0	0	0
HTR3D	0	0	0	0	0	0	0	0
HTR3E	0	0	0	0	0	0	0	0
HTR5A	0	0	0	0	0	0	0	0
HULC	0	0	0	0	0	0	0	0
HYALP1	0	0	0	0	0	0	0	0
IDO2	0	0	0	0	0	0	0	0
IFITM4P	0	0	0	0	0	0	0	0
IFITM5	0	0	0	0	0	0	0	0
IFNA10	0	0	0	0	0	0	0	0
IFNA14	0	0	0	0	0	0	0	0
IFNA16	0	0	0	0	0	0	0	0
IFNA17	0	0	0	0	0	0	0	0
IFNA2	0	0	0	0	0	0	0	0
IFNA4	0	0	0	0	0	0	0	0
IFNA6	0	0	0	0	0	0	0	0
IFNA7	0	0	0	0	0	0	0	0
IFNB1	0	0	0	0	0	0	0	0
IFNG	0	0	0	0	0	0	0	0
IFNK	0	0	0	0	0	0	0	0
IGFL1	0	0	0	0	0	0	0	0
IGLL5	0	0	0	0	0	0	0	0
IGSF11-AS1	0	0	0	0	0	0	0	0
IGSF21	0	0	0	0	0	0	0	0
IKZF3	0	0	0	0	0	0	0	0
IL12RB1	0	0	0	0	0	0	0	0
IL17A	0	0	0	0	0	0	0	0
IL19	0	0	0	0	0	0	0	0
IL1F10	0	0	0	0	0	0	0	0
IL2	0	0	0	0	0	0	0	0
IL20	0	0	0	0	0	0	0	0
IL21	0	0	0	0	0	0	0	0
IL23R	0	0	0	0	0	0	0	0
IL27	0	0	0	0	0	0	0	0
IL28A	0	0	0	0	0	0	0	0
IL28B	0	0	0	0	0	0	0	0
IL29	0	0	0	0	0	0	0	0
IL2RA	0	0	0	0	0	0	0	0
IL31	0	0	0	0	0	0	0	0
IL36A	0	0	0	0	0	0	0	0
IL36RN	0	0	0	0	0	0	0	0
IL5RA	0	0	0	0	0	0	0	0
IL9	0	0	0	0	0	0	0	0
INMT-FAM188B	0	0	0	0	0	0	0	0
INS	0	0	0	0	0	0	0	0
IQCF2	0	0	0	0	0	0	0	0
IQCF3	0	0	0	0	0	0	0	0
IQCF4	0	0	0	0	0	0	0	0
IQCF5	0	0	0	0	0	0	0	0
IQCF6	0	0	0	0	0	0	0	0
IRGC	0	0	0	0	0	0	0	0
ISX	0	0	0	0	0	0	0	0
ITGB1BP3	0	0	0	0	0	0	0	0
ITIH1	0	0	0	0	0	0	0	0
ITIH6	0	0	0	0	0	0	0	0
ITPK1-AS1	0	0	0	0	0	0	0	0
IZUMO1	0	0	0	0	0	0	0	0
IZUMO2	0	0	0	0	0	0	0	0
KBTBD5	0	0	0	0	0	0	0	0
KCNA10	0	0	0	0	0	0	0	0
KCNG4	0	0	0	0	0	0	0	0
KCNK16	0	0	0	0	0	0	0	0
KCNK18	0	0	0	0	0	0	0	0
KCNQ1DN	0	0	0	0	0	0	0	0
KCNV1	0	0	0	0	0	0	0	0
KERA	0	0	0	0	0	0	0	0
KHDRBS2	0	0	0	0	0	0	0	0
KIAA0125	0	0	0	0	0	0	0	0
KIF2B	0	0	0	0	0	0	0	0
KIR2DL1	0	0	0	0	0	0	0	0
KIR2DL2	0	0	0	0	0	0	0	0
KIR2DL3	0	0	0	0	0	0	0	0
KIR2DL5A	0	0	0	0	0	0	0	0
KIR2DL5B	0	0	0	0	0	0	0	0
KIR2DS1	0	0	0	0	0	0	0	0
KIR2DS2	0	0	0	0	0	0	0	0
KIR2DS3	0	0	0	0	0	0	0	0
KIR2DS4	0	0	0	0	0	0	0	0
KIR2DS5	0	0	0	0	0	0	0	0
KIR3DL1	0	0	0	0	0	0	0	0
KIR3DL2	0	0	0	0	0	0	0	0
KIR3DL3	0	0	0	0	0	0	0	0
KIR3DS1	0	0	0	0	0	0	0	0
KIR3DX1	0	0	0	0	0	0	0	0
KLK1	0	0	0	0	0	0	0	0
KLK11	0	0	0	0	0	0	0	0
KLK12	0	0	0	0	0	0	0	0
KLK13	0	0	0	0	0	0	0	0
KLK15	0	0	0	0	0	0	0	0
KLK2	0	0	0	0	0	0	0	0
KLK3	0	0	0	0	0	0	0	0
KLK6	0	0	0	0	0	0	0	0
KLK8	0	0	0	0	0	0	0	0
KLK9	0	0	0	0	0	0	0	0
KLKP1	0	0	0	0	0	0	0	0
KLRB1	0	0	0	0	0	0	0	0
KLRF2	0	0	0	0	0	0	0	0
KNCN	0	0	0	0	0	0	0	0
KNG1	0	0	0	0	0	0	0	0
KPRP	0	0	0	0	0	0	0	0
KRT1	0	0	0	0	0	0	0	0
KRT2	0	0	0	0	0	0	0	0
KRT20	0	0	0	0	0	0	0	0
KRT222	0	0	0	0	0	0	0	0
KRT24	0	0	0	0	0	0	0	0
KRT25	0	0	0	0	0	0	0	0
KRT26	0	0	0	0	0	0	0	0
KRT27	0	0	0	0	0	0	0	0
KRT28	0	0	0	0	0	0	0	0
KRT31	0	0	0	0	0	0	0	0
KRT35	0	0	0	0	0	0	0	0
KRT36	0	0	0	0	0	0	0	0
KRT74	0	0	0	0	0	0	0	0
KRT77	0	0	0	0	0	0	0	0
KRT84	0	0	0	0	0	0	0	0
KRT9	0	0	0	0	0	0	0	0
KRTAP10-1	0	0	0	0	0	0	0	0
KRTAP10-10	0	0	0	0	0	0	0	0
KRTAP10-11	0	0	0	0	0	0	0	0
KRTAP10-12	0	0	0	0	0	0	0	0
KRTAP10-2	0	0	0	0	0	0	0	0
KRTAP10-3	0	0	0	0	0	0	0	0
KRTAP10-4	0	0	0	0	0	0	0	0
KRTAP10-5	0	0	0	0	0	0	0	0
KRTAP10-6	0	0	0	0	0	0	0	0
KRTAP10-7	0	0	0	0	0	0	0	0
KRTAP10-8	0	0	0	0	0	0	0	0
KRTAP10-9	0	0	0	0	0	0	0	0
KRTAP12-1	0	0	0	0	0	0	0	0
KRTAP12-2	0	0	0	0	0	0	0	0
KRTAP12-3	0	0	0	0	0	0	0	0
KRTAP12-4	0	0	0	0	0	0	0	0
KRTAP1-3	0	0	0	0	0	0	0	0
KRTAP13-1	0	0	0	0	0	0	0	0
KRTAP13-2	0	0	0	0	0	0	0	0
KRTAP13-3	0	0	0	0	0	0	0	0
KRTAP13-4	0	0	0	0	0	0	0	0
KRTAP15-1	0	0	0	0	0	0	0	0
KRTAP17-1	0	0	0	0	0	0	0	0
KRTAP19-1	0	0	0	0	0	0	0	0
KRTAP19-2	0	0	0	0	0	0	0	0
KRTAP19-3	0	0	0	0	0	0	0	0
KRTAP19-4	0	0	0	0	0	0	0	0
KRTAP19-5	0	0	0	0	0	0	0	0
KRTAP19-6	0	0	0	0	0	0	0	0
KRTAP19-7	0	0	0	0	0	0	0	0
KRTAP19-8	0	0	0	0	0	0	0	0
KRTAP20-1	0	0	0	0	0	0	0	0
KRTAP20-2	0	0	0	0	0	0	0	0
KRTAP20-3	0	0	0	0	0	0	0	0
KRTAP20-4	0	0	0	0	0	0	0	0
KRTAP21-1	0	0	0	0	0	0	0	0
KRTAP21-2	0	0	0	0	0	0	0	0
KRTAP21-3	0	0	0	0	0	0	0	0
KRTAP22-1	0	0	0	0	0	0	0	0
KRTAP22-2	0	0	0	0	0	0	0	0
KRTAP23-1	0	0	0	0	0	0	0	0
KRTAP24-1	0	0	0	0	0	0	0	0
KRTAP25-1	0	0	0	0	0	0	0	0
KRTAP26-1	0	0	0	0	0	0	0	0
KRTAP27-1	0	0	0	0	0	0	0	0
KRTAP3-1	0	0	0	0	0	0	0	0
KRTAP3-2	0	0	0	0	0	0	0	0
KRTAP3-3	0	0	0	0	0	0	0	0
KRTAP4-1	0	0	0	0	0	0	0	0
KRTAP4-2	0	0	0	0	0	0	0	0
KRTAP4-3	0	0	0	0	0	0	0	0
KRTAP4-4	0	0	0	0	0	0	0	0
KRTAP4-5	0	0	0	0	0	0	0	0
KRTAP5-11	0	0	0	0	0	0	0	0
KRTAP5-3	0	0	0	0	0	0	0	0
KRTAP5-4	0	0	0	0	0	0	0	0
KRTAP5-5	0	0	0	0	0	0	0	0
KRTAP5-6	0	0	0	0	0	0	0	0
KRTAP6-1	0	0	0	0	0	0	0	0
KRTAP6-2	0	0	0	0	0	0	0	0
KRTAP6-3	0	0	0	0	0	0	0	0
KRTAP8-1	0	0	0	0	0	0	0	0
KRTAP9-1	0	0	0	0	0	0	0	0
KRTAP9-2	0	0	0	0	0	0	0	0
KRTAP9-3	0	0	0	0	0	0	0	0
KRTAP9-4	0	0	0	0	0	0	0	0
KRTAP9-8	0	0	0	0	0	0	0	0
KRTAP9-9	0	0	0	0	0	0	0	0
KRTDAP	0	0	0	0	0	0	0	0
LACRT	0	0	0	0	0	0	0	0
LAIR2	0	0	0	0	0	0	0	0
LALBA	0	0	0	0	0	0	0	0
LBX1	0	0	0	0	0	0	0	0
LCE1A	0	0	0	0	0	0	0	0
LCE1B	0	0	0	0	0	0	0	0
LCE1C	0	0	0	0	0	0	0	0
LCE1D	0	0	0	0	0	0	0	0
LCE1F	0	0	0	0	0	0	0	0
LCE2B	0	0	0	0	0	0	0	0
LCE2C	0	0	0	0	0	0	0	0
LCE2D	0	0	0	0	0	0	0	0
LCE3A	0	0	0	0	0	0	0	0
LCE3B	0	0	0	0	0	0	0	0
LCE3C	0	0	0	0	0	0	0	0
LCE3D	0	0	0	0	0	0	0	0
LCE3E	0	0	0	0	0	0	0	0
LCE6A	0	0	0	0	0	0	0	0
LCN10	0	0	0	0	0	0	0	0
LCN15	0	0	0	0	0	0	0	0
LCN6	0	0	0	0	0	0	0	0
LCN8	0	0	0	0	0	0	0	0
LCN9	0	0	0	0	0	0	0	0
LDLRAD1	0	0	0	0	0	0	0	0
LELP1	0	0	0	0	0	0	0	0
LEUTX	0	0	0	0	0	0	0	0
LGALS13	0	0	0	0	0	0	0	0
LGALS14	0	0	0	0	0	0	0	0
LGALS16	0	0	0	0	0	0	0	0
LGALS17A	0	0	0	0	0	0	0	0
LHX5	0	0	0	0	0	0	0	0
LHX9	0	0	0	0	0	0	0	0
LILRA1	0	0	0	0	0	0	0	0
LILRA2	0	0	0	0	0	0	0	0
LILRA3	0	0	0	0	0	0	0	0
LILRA5	0	0	0	0	0	0	0	0
LILRB2	0	0	0	0	0	0	0	0
LILRB5	0	0	0	0	0	0	0	0
LILRP2	0	0	0	0	0	0	0	0
LIM2	0	0	0	0	0	0	0	0
LINGO4	0	0	0	0	0	0	0	0
LMOD2	0	0	0	0	0	0	0	0
LMX1A	0	0	0	0	0	0	0	0
LOC100093698	0	0	0	0	0	0	0	0
LOC100127888	0	0	0	0	0	0	0	0
LOC100128023	0	0	0	0	0	0	0	0
LOC100128264	0	0	0	0	0	0	0	0
LOC100128496	0	0	0	0	0	0	0	0
LOC100128505	0	0	0	0	0	0	0	0
LOC100128675	0	0	0	0	0	0	0	0
LOC100129175	0	0	0	0	0	0	0	0
LOC100129216	0	0	0	0	0	0	0	0
LOC100129345	0	0	0	0	0	0	0	0
LOC100129407	0	0	0	0	0	0	0	0
LOC100129427	0	0	0	0	0	0	0	0
LOC100129520	0	0	0	0	0	0	0	0
LOC100129636	0	0	0	0	0	0	0	0
LOC100129935	0	0	0	0	0	0	0	0
LOC100130155	0	0	0	0	0	0	0	0
LOC100130264	0	0	0	0	0	0	0	0
LOC100130348	0	0	0	0	0	0	0	0
LOC100130452	0	0	0	0	0	0	0	0
LOC100130480	0	0	0	0	0	0	0	0
LOC100130673	0	0	0	0	0	0	0	0
LOC100130700	0	0	0	0	0	0	0	0
LOC100130849	0	0	0	0	0	0	0	0
LOC100130880	0	0	0	0	0	0	0	0
LOC100131047	0	0	0	0	0	0	0	0
LOC100131138	0	0	0	0	0	0	0	0
LOC100131635	0	0	0	0	0	0	0	0
LOC100132078	0	0	0	0	0	0	0	0
LOC100132146	0	0	0	0	0	0	0	0
LOC100132354	0	0	0	0	0	0	0	0
LOC100132741	0	0	0	0	0	0	0	0
LOC100133123	0	0	0	0	0	0	0	0
LOC100133267	0	0	0	0	0	0	0	0
LOC100133308	0	0	0	0	0	0	0	0
LOC100133461	0	0	0	0	0	0	0	0
LOC100144597	0	0	0	0	0	0	0	0
LOC100169752	0	0	0	0	0	0	0	0
LOC100192426	0	0	0	0	0	0	0	0
LOC100233156	0	0	0	0	0	0	0	0
LOC100240734	0	0	0	0	0	0	0	0
LOC100270679	0	0	0	0	0	0	0	0
LOC100286922	0	0	0	0	0	0	0	0
LOC100286938	0	0	0	0	0	0	0	0
LOC100287718	0	0	0	0	0	0	0	0
LOC100287834	0	0	0	0	0	0	0	0
LOC100288079	0	0	0	0	0	0	0	0
LOC100288122	0	0	0	0	0	0	0	0
LOC100288255	0	0	0	0	0	0	0	0
LOC100293534	0	0	0	0	0	0	0	0
LOC100303749	0	0	0	0	0	0	0	0
LOC100422737	0	0	0	0	0	0	0	0
LOC100500938	0	0	0	0	0	0	0	0
LOC100505474	0	0	0	0	0	0	0	0
LOC100505478	0	0	0	0	0	0	0	0
LOC100505495	0	0	0	0	0	0	0	0
LOC100505540	0	0	0	0	0	0	0	0
LOC100505545	0	0	0	0	0	0	0	0
LOC100505583	0	0	0	0	0	0	0	0
LOC100505619	0	0	0	0	0	0	0	0
LOC100505776	0	0	0	0	0	0	0	0
LOC100505835	0	0	0	0	0	0	0	0
LOC100505918	0	0	0	0	0	0	0	0
LOC100505967	0	0	0	0	0	0	0	0
LOC100506035	0	0	0	0	0	0	0	0
LOC100506050	0	0	0	0	0	0	0	0
LOC100506122	0	0	0	0	0	0	0	0
LOC100506172	0	0	0	0	0	0	0	0
LOC100506195	0	0	0	0	0	0	0	0
LOC100506229	0	0	0	0	0	0	0	0
LOC100506384	0	0	0	0	0	0	0	0
LOC100506388	0	0	0	0	0	0	0	0
LOC100506422	0	0	0	0	0	0	0	0
LOC100506585	0	0	0	0	0	0	0	0
LOC100506650	0	0	0	0	0	0	0	0
LOC100506733	0	0	0	0	0	0	0	0
LOC100506888	0	0	0	0	0	0	0	0
LOC100507003	0	0	0	0	0	0	0	0
LOC100507091	0	0	0	0	0	0	0	0
LOC100507205	0	0	0	0	0	0	0	0
LOC100507362	0	0	0	0	0	0	0	0
LOC100507377	0	0	0	0	0	0	0	0
LOC100507387	0	0	0	0	0	0	0	0
LOC100507389	0	0	0	0	0	0	0	0
LOC100507391	0	0	0	0	0	0	0	0
LOC100507412	0	0	0	0	0	0	0	0
LOC100507443	0	0	0	0	0	0	0	0
LOC100507537	0	0	0	0	0	0	0	0
LOC100507584	0	0	0	0	0	0	0	0
LOC100507629	0	0	0	0	0	0	0	0
LOC100509575	0	0	0	0	0	0	0	0
LOC100526771	0	0	0	0	0	0	0	0
LOC100652909	0	0	0	0	0	0	0	0
LOC116437	0	0	0	0	0	0	0	0
LOC120824	0	0	0	0	0	0	0	0
LOC126536	0	0	0	0	0	0	0	0
LOC127841	0	0	0	0	0	0	0	0
LOC144742	0	0	0	0	0	0	0	0
LOC145216	0	0	0	0	0	0	0	0
LOC146481	0	0	0	0	0	0	0	0
LOC146513	0	0	0	0	0	0	0	0
LOC148145	0	0	0	0	0	0	0	0
LOC149086	0	0	0	0	0	0	0	0
LOC149373	0	0	0	0	0	0	0	0
LOC149950	0	0	0	0	0	0	0	0
LOC150185	0	0	0	0	0	0	0	0
LOC150527	0	0	0	0	0	0	0	0
LOC150935	0	0	0	0	0	0	0	0
LOC151300	0	0	0	0	0	0	0	0
LOC151484	0	0	0	0	0	0	0	0
LOC151658	0	0	0	0	0	0	0	0
LOC152024	0	0	0	0	0	0	0	0
LOC152578	0	0	0	0	0	0	0	0
LOC154449	0	0	0	0	0	0	0	0
LOC154822	0	0	0	0	0	0	0	0
LOC154872	0	0	0	0	0	0	0	0
LOC157273	0	0	0	0	0	0	0	0
LOC158434	0	0	0	0	0	0	0	0
LOC158435	0	0	0	0	0	0	0	0
LOC1720	0	0	0	0	0	0	0	0
LOC200261	0	0	0	0	0	0	0	0
LOC221122	0	0	0	0	0	0	0	0
LOC253044	0	0	0	0	0	0	0	0
LOC254312	0	0	0	0	0	0	0	0
LOC255025	0	0	0	0	0	0	0	0
LOC255654	0	0	0	0	0	0	0	0
LOC283033	0	0	0	0	0	0	0	0
LOC283116	0	0	0	0	0	0	0	0
LOC283214	0	0	0	0	0	0	0	0
LOC283403	0	0	0	0	0	0	0	0
LOC283585	0	0	0	0	0	0	0	0
LOC283587	0	0	0	0	0	0	0	0
LOC283688	0	0	0	0	0	0	0	0
LOC283738	0	0	0	0	0	0	0	0
LOC283788	0	0	0	0	0	0	0	0
LOC283914	0	0	0	0	0	0	0	0
LOC284100	0	0	0	0	0	0	0	0
LOC284294	0	0	0	0	0	0	0	0
LOC284379	0	0	0	0	0	0	0	0
LOC284395	0	0	0	0	0	0	0	0
LOC284632	0	0	0	0	0	0	0	0
LOC284661	0	0	0	0	0	0	0	0
LOC284788	0	0	0	0	0	0	0	0
LOC284798	0	0	0	0	0	0	0	0
LOC285205	0	0	0	0	0	0	0	0
LOC285326	0	0	0	0	0	0	0	0
LOC285375	0	0	0	0	0	0	0	0
LOC285401	0	0	0	0	0	0	0	0
LOC285484	0	0	0	0	0	0	0	0
LOC285501	0	0	0	0	0	0	0	0
LOC285547	0	0	0	0	0	0	0	0
LOC285577	0	0	0	0	0	0	0	0
LOC285627	0	0	0	0	0	0	0	0
LOC285740	0	0	0	0	0	0	0	0
LOC285768	0	0	0	0	0	0	0	0
LOC285878	0	0	0	0	0	0	0	0
LOC286083	0	0	0	0	0	0	0	0
LOC286094	0	0	0	0	0	0	0	0
LOC286114	0	0	0	0	0	0	0	0
LOC286135	0	0	0	0	0	0	0	0
LOC286184	0	0	0	0	0	0	0	0
LOC286238	0	0	0	0	0	0	0	0
LOC286370	0	0	0	0	0	0	0	0
LOC286442	0	0	0	0	0	0	0	0
LOC339298	0	0	0	0	0	0	0	0
LOC339568	0	0	0	0	0	0	0	0
LOC339622	0	0	0	0	0	0	0	0
LOC339788	0	0	0	0	0	0	0	0
LOC339807	0	0	0	0	0	0	0	0
LOC339862	0	0	0	0	0	0	0	0
LOC339926	0	0	0	0	0	0	0	0
LOC340074	0	0	0	0	0	0	0	0
LOC340094	0	0	0	0	0	0	0	0
LOC340107	0	0	0	0	0	0	0	0
LOC340357	0	0	0	0	0	0	0	0
LOC340515	0	0	0	0	0	0	0	0
LOC387895	0	0	0	0	0	0	0	0
LOC388276	0	0	0	0	0	0	0	0
LOC388946	0	0	0	0	0	0	0	0
LOC389043	0	0	0	0	0	0	0	0
LOC389831	0	0	0	0	0	0	0	0
LOC389834	0	0	0	0	0	0	0	0
LOC390705	0	0	0	0	0	0	0	0
LOC392364	0	0	0	0	0	0	0	0
LOC399939	0	0	0	0	0	0	0	0
LOC399940	0	0	0	0	0	0	0	0
LOC400558	0	0	0	0	0	0	0	0
LOC400620	0	0	0	0	0	0	0	0
LOC400643	0	0	0	0	0	0	0	0
LOC400654	0	0	0	0	0	0	0	0
LOC400794	0	0	0	0	0	0	0	0
LOC401242	0	0	0	0	0	0	0	0
LOC401324	0	0	0	0	0	0	0	0
LOC401497	0	0	0	0	0	0	0	0
LOC401557	0	0	0	0	0	0	0	0
LOC401980	0	0	0	0	0	0	0	0
LOC402779	0	0	0	0	0	0	0	0
LOC415056	0	0	0	0	0	0	0	0
LOC439950	0	0	0	0	0	0	0	0
LOC440041	0	0	0	0	0	0	0	0
LOC440117	0	0	0	0	0	0	0	0
LOC440131	0	0	0	0	0	0	0	0
LOC440518	0	0	0	0	0	0	0	0
LOC440700	0	0	0	0	0	0	0	0
LOC440704	0	0	0	0	0	0	0	0
LOC440925	0	0	0	0	0	0	0	0
LOC441025	0	0	0	0	0	0	0	0
LOC442028	0	0	0	0	0	0	0	0
LOC442132	0	0	0	0	0	0	0	0
LOC503519	0	0	0	0	0	0	0	0
LOC550113	0	0	0	0	0	0	0	0
LOC554201	0	0	0	0	0	0	0	0
LOC554223	0	0	0	0	0	0	0	0
LOC63930	0	0	0	0	0	0	0	0
LOC641365	0	0	0	0	0	0	0	0
LOC641515	0	0	0	0	0	0	0	0
LOC642426	0	0	0	0	0	0	0	0
LOC642929	0	0	0	0	0	0	0	0
LOC643037	0	0	0	0	0	0	0	0
LOC643486	0	0	0	0	0	0	0	0
LOC643955	0	0	0	0	0	0	0	0
LOC644145	0	0	0	0	0	0	0	0
LOC645249	0	0	0	0	0	0	0	0
LOC645355	0	0	0	0	0	0	0	0
LOC645949	0	0	0	0	0	0	0	0
LOC646168	0	0	0	0	0	0	0	0
LOC646498	0	0	0	0	0	0	0	0
LOC646508	0	0	0	0	0	0	0	0
LOC646627	0	0	0	0	0	0	0	0
LOC646743	0	0	0	0	0	0	0	0
LOC647107	0	0	0	0	0	0	0	0
LOC647589	0	0	0	0	0	0	0	0
LOC648691	0	0	0	0	0	0	0	0
LOC649133	0	0	0	0	0	0	0	0
LOC650226	0	0	0	0	0	0	0	0
LOC727677	0	0	0	0	0	0	0	0
LOC727924	0	0	0	0	0	0	0	0
LOC728012	0	0	0	0	0	0	0	0
LOC728040	0	0	0	0	0	0	0	0
LOC728218	0	0	0	0	0	0	0	0
LOC728369	0	0	0	0	0	0	0	0
LOC728716	0	0	0	0	0	0	0	0
LOC729121	0	0	0	0	0	0	0	0
LOC729609	0	0	0	0	0	0	0	0
LOC729911	0	0	0	0	0	0	0	0
LOC729966	0	0	0	0	0	0	0	0
LOC730159	0	0	0	0	0	0	0	0
LOC730441	0	0	0	0	0	0	0	0
LOC730811	0	0	0	0	0	0	0	0
LOC731789	0	0	0	0	0	0	0	0
LOC90499	0	0	0	0	0	0	0	0
LRIT1	0	0	0	0	0	0	0	0
LRIT2	0	0	0	0	0	0	0	0
LRRC10	0	0	0	0	0	0	0	0
LRRC30	0	0	0	0	0	0	0	0
LRRC31	0	0	0	0	0	0	0	0
LRRC3C	0	0	0	0	0	0	0	0
LRRC52	0	0	0	0	0	0	0	0
LRRC72	0	0	0	0	0	0	0	0
LUZP4	0	0	0	0	0	0	0	0
LY6G6E	0	0	0	0	0	0	0	0
LY86	0	0	0	0	0	0	0	0
LY9	0	0	0	0	0	0	0	0
LYPD2	0	0	0	0	0	0	0	0
LYPD4	0	0	0	0	0	0	0	0
LYZL1	0	0	0	0	0	0	0	0
LYZL2	0	0	0	0	0	0	0	0
LYZL6	0	0	0	0	0	0	0	0
MAFIP	0	0	0	0	0	0	0	0
MAG	0	0	0	0	0	0	0	0
MAGEA1	0	0	0	0	0	0	0	0
MAGEA10-MAGEA5	0	0	0	0	0	0	0	0
MAGEA11	0	0	0	0	0	0	0	0
MAGEA2	0	0	0	0	0	0	0	0
MAGEA2B	0	0	0	0	0	0	0	0
MAGEA3	0	0	0	0	0	0	0	0
MAGEA4	0	0	0	0	0	0	0	0
MAGEA6	0	0	0	0	0	0	0	0
MAGEA9	0	0	0	0	0	0	0	0
MAGEA9B	0	0	0	0	0	0	0	0
MAGEB1	0	0	0	0	0	0	0	0
MAGEB18	0	0	0	0	0	0	0	0
MAGEB2	0	0	0	0	0	0	0	0
MAGEB3	0	0	0	0	0	0	0	0
MAGEB4	0	0	0	0	0	0	0	0
MAGEB6	0	0	0	0	0	0	0	0
MAGEC1	0	0	0	0	0	0	0	0
MAGEC2	0	0	0	0	0	0	0	0
MAS1	0	0	0	0	0	0	0	0
MAS1L	0	0	0	0	0	0	0	0
MATK	0	0	0	0	0	0	0	0
MBD3L2	0	0	0	0	0	0	0	0
MBD3L3	0	0	0	0	0	0	0	0
MBD3L4	0	0	0	0	0	0	0	0
MBD3L5	0	0	0	0	0	0	0	0
MBL2	0	0	0	0	0	0	0	0
MCHR2	0	0	0	0	0	0	0	0
MEP1A	0	0	0	0	0	0	0	0
MFSD6L	0	0	0	0	0	0	0	0
MGC27382	0	0	0	0	0	0	0	0
MGC39584	0	0	0	0	0	0	0	0
MGC70870	0	0	0	0	0	0	0	0
MMD2	0	0	0	0	0	0	0	0
MMP20	0	0	0	0	0	0	0	0
MMP26	0	0	0	0	0	0	0	0
MMP27	0	0	0	0	0	0	0	0
MNDA	0	0	0	0	0	0	0	0
MNX1	0	0	0	0	0	0	0	0
MOGAT2	0	0	0	0	0	0	0	0
MOGAT3	0	0	0	0	0	0	0	0
MOS	0	0	0	0	0	0	0	0
MOXD2P	0	0	0	0	0	0	0	0
MRAP	0	0	0	0	0	0	0	0
MRGPRD	0	0	0	0	0	0	0	0
MRGPRE	0	0	0	0	0	0	0	0
MRGPRG	0	0	0	0	0	0	0	0
MRGPRX1	0	0	0	0	0	0	0	0
MRGPRX2	0	0	0	0	0	0	0	0
MS4A1	0	0	0	0	0	0	0	0
MS4A13	0	0	0	0	0	0	0	0
MS4A14	0	0	0	0	0	0	0	0
MS4A3	0	0	0	0	0	0	0	0
MS4A5	0	0	0	0	0	0	0	0
MS4A6A	0	0	0	0	0	0	0	0
MS4A6E	0	0	0	0	0	0	0	0
MS4A8B	0	0	0	0	0	0	0	0
MT1B	0	0	0	0	0	0	0	0
MT1DP	0	0	0	0	0	0	0	0
MT4	0	0	0	0	0	0	0	0
MTRNR2L7	0	0	0	0	0	0	0	0
MUC15	0	0	0	0	0	0	0	0
MUC17	0	0	0	0	0	0	0	0
MUC2	0	0	0	0	0	0	0	0
MUC21	0	0	0	0	0	0	0	0
MUCL1	0	0	0	0	0	0	0	0
MYADML	0	0	0	0	0	0	0	0
MYBPC3	0	0	0	0	0	0	0	0
MYCNOS	0	0	0	0	0	0	0	0
MYF5	0	0	0	0	0	0	0	0
MYH1	0	0	0	0	0	0	0	0
MYH4	0	0	0	0	0	0	0	0
MYH6	0	0	0	0	0	0	0	0
MYH8	0	0	0	0	0	0	0	0
MYOD1	0	0	0	0	0	0	0	0
NAA11	0	0	0	0	0	0	0	0
NANOGNB	0	0	0	0	0	0	0	0
NANOS2	0	0	0	0	0	0	0	0
NAT8B	0	0	0	0	0	0	0	0
NBLA00301	0	0	0	0	0	0	0	0
NCR2	0	0	0	0	0	0	0	0
NCR3	0	0	0	0	0	0	0	0
NEGR1-IT1	0	0	0	0	0	0	0	0
NEU2	0	0	0	0	0	0	0	0
NEUROD4	0	0	0	0	0	0	0	0
NEUROD6	0	0	0	0	0	0	0	0
NEUROG1	0	0	0	0	0	0	0	0
NEUROG2	0	0	0	0	0	0	0	0
NEUROG3	0	0	0	0	0	0	0	0
NF1P2	0	0	0	0	0	0	0	0
NHEG1	0	0	0	0	0	0	0	0
NKX2-3	0	0	0	0	0	0	0	0
NKX6-3	0	0	0	0	0	0	0	0
NLRP13	0	0	0	0	0	0	0	0
NLRP4	0	0	0	0	0	0	0	0
NLRP5	0	0	0	0	0	0	0	0
NLRP6	0	0	0	0	0	0	0	0
NMS	0	0	0	0	0	0	0	0
NOBOX	0	0	0	0	0	0	0	0
NOX3	0	0	0	0	0	0	0	0
NPBWR2	0	0	0	0	0	0	0	0
NPS	0	0	0	0	0	0	0	0
NPSR1	0	0	0	0	0	0	0	0
NPVF	0	0	0	0	0	0	0	0
NR1H4	0	0	0	0	0	0	0	0
NT5C1A	0	0	0	0	0	0	0	0
NTS	0	0	0	0	0	0	0	0
NUP210P1	0	0	0	0	0	0	0	0
NXF5	0	0	0	0	0	0	0	0
NXNL1	0	0	0	0	0	0	0	0
O3FAR1	0	0	0	0	0	0	0	0
OBP2B	0	0	0	0	0	0	0	0
OC90	0	0	0	0	0	0	0	0
ODF1	0	0	0	0	0	0	0	0
ODF3	0	0	0	0	0	0	0	0
ODF4	0	0	0	0	0	0	0	0
OLIG3	0	0	0	0	0	0	0	0
ONECUT3	0	0	0	0	0	0	0	0
OPN1LW	0	0	0	0	0	0	0	0
OPN1MW	0	0	0	0	0	0	0	0
OPN1MW2	0	0	0	0	0	0	0	0
OR10A2	0	0	0	0	0	0	0	0
OR10A4	0	0	0	0	0	0	0	0
OR10A5	0	0	0	0	0	0	0	0
OR10A7	0	0	0	0	0	0	0	0
OR10AG1	0	0	0	0	0	0	0	0
OR10C1	0	0	0	0	0	0	0	0
OR10G2	0	0	0	0	0	0	0	0
OR10G3	0	0	0	0	0	0	0	0
OR10G7	0	0	0	0	0	0	0	0
OR10G8	0	0	0	0	0	0	0	0
OR10G9	0	0	0	0	0	0	0	0
OR10H1	0	0	0	0	0	0	0	0
OR10H2	0	0	0	0	0	0	0	0
OR10H3	0	0	0	0	0	0	0	0
OR10H4	0	0	0	0	0	0	0	0
OR10H5	0	0	0	0	0	0	0	0
OR10J1	0	0	0	0	0	0	0	0
OR10J3	0	0	0	0	0	0	0	0
OR10J5	0	0	0	0	0	0	0	0
OR10K1	0	0	0	0	0	0	0	0
OR10K2	0	0	0	0	0	0	0	0
OR10P1	0	0	0	0	0	0	0	0
OR10Q1	0	0	0	0	0	0	0	0
OR10R2	0	0	0	0	0	0	0	0
OR10S1	0	0	0	0	0	0	0	0
OR10T2	0	0	0	0	0	0	0	0
OR10V1	0	0	0	0	0	0	0	0
OR10W1	0	0	0	0	0	0	0	0
OR10X1	0	0	0	0	0	0	0	0
OR10Z1	0	0	0	0	0	0	0	0
OR11G2	0	0	0	0	0	0	0	0
OR11H1	0	0	0	0	0	0	0	0
OR11H12	0	0	0	0	0	0	0	0
OR11H4	0	0	0	0	0	0	0	0
OR11L1	0	0	0	0	0	0	0	0
OR12D3	0	0	0	0	0	0	0	0
OR13C3	0	0	0	0	0	0	0	0
OR13C4	0	0	0	0	0	0	0	0
OR13C5	0	0	0	0	0	0	0	0
OR13C8	0	0	0	0	0	0	0	0
OR13C9	0	0	0	0	0	0	0	0
OR13D1	0	0	0	0	0	0	0	0
OR13F1	0	0	0	0	0	0	0	0
OR13G1	0	0	0	0	0	0	0	0
OR13H1	0	0	0	0	0	0	0	0
OR14A16	0	0	0	0	0	0	0	0
OR14C36	0	0	0	0	0	0	0	0
OR14I1	0	0	0	0	0	0	0	0
OR14J1	0	0	0	0	0	0	0	0
OR1A1	0	0	0	0	0	0	0	0
OR1A2	0	0	0	0	0	0	0	0
OR1D2	0	0	0	0	0	0	0	0
OR1D4	0	0	0	0	0	0	0	0
OR1D5	0	0	0	0	0	0	0	0
OR1G1	0	0	0	0	0	0	0	0
OR1I1	0	0	0	0	0	0	0	0
OR1J2	0	0	0	0	0	0	0	0
OR1K1	0	0	0	0	0	0	0	0
OR1L1	0	0	0	0	0	0	0	0
OR1L3	0	0	0	0	0	0	0	0
OR1L4	0	0	0	0	0	0	0	0
OR1M1	0	0	0	0	0	0	0	0
OR1N1	0	0	0	0	0	0	0	0
OR1N2	0	0	0	0	0	0	0	0
OR1Q1	0	0	0	0	0	0	0	0
OR1S1	0	0	0	0	0	0	0	0
OR1S2	0	0	0	0	0	0	0	0
OR2A12	0	0	0	0	0	0	0	0
OR2A2	0	0	0	0	0	0	0	0
OR2AG1	0	0	0	0	0	0	0	0
OR2AT4	0	0	0	0	0	0	0	0
OR2B11	0	0	0	0	0	0	0	0
OR2B3	0	0	0	0	0	0	0	0
OR2D2	0	0	0	0	0	0	0	0
OR2F1	0	0	0	0	0	0	0	0
OR2G2	0	0	0	0	0	0	0	0
OR2G3	0	0	0	0	0	0	0	0
OR2G6	0	0	0	0	0	0	0	0
OR2J2	0	0	0	0	0	0	0	0
OR2J3	0	0	0	0	0	0	0	0
OR2L8	0	0	0	0	0	0	0	0
OR2M1P	0	0	0	0	0	0	0	0
OR2M3	0	0	0	0	0	0	0	0
OR2M4	0	0	0	0	0	0	0	0
OR2M5	0	0	0	0	0	0	0	0
OR2M7	0	0	0	0	0	0	0	0
OR2T1	0	0	0	0	0	0	0	0
OR2T10	0	0	0	0	0	0	0	0
OR2T11	0	0	0	0	0	0	0	0
OR2T2	0	0	0	0	0	0	0	0
OR2T27	0	0	0	0	0	0	0	0
OR2T29	0	0	0	0	0	0	0	0
OR2T3	0	0	0	0	0	0	0	0
OR2T34	0	0	0	0	0	0	0	0
OR2T35	0	0	0	0	0	0	0	0
OR2T4	0	0	0	0	0	0	0	0
OR2T5	0	0	0	0	0	0	0	0
OR2V2	0	0	0	0	0	0	0	0
OR2W1	0	0	0	0	0	0	0	0
OR2W5	0	0	0	0	0	0	0	0
OR2Y1	0	0	0	0	0	0	0	0
OR2Z1	0	0	0	0	0	0	0	0
OR3A3	0	0	0	0	0	0	0	0
OR4A15	0	0	0	0	0	0	0	0
OR4A16	0	0	0	0	0	0	0	0
OR4A47	0	0	0	0	0	0	0	0
OR4A5	0	0	0	0	0	0	0	0
OR4B1	0	0	0	0	0	0	0	0
OR4C11	0	0	0	0	0	0	0	0
OR4C12	0	0	0	0	0	0	0	0
OR4C13	0	0	0	0	0	0	0	0
OR4C15	0	0	0	0	0	0	0	0
OR4C16	0	0	0	0	0	0	0	0
OR4C3	0	0	0	0	0	0	0	0
OR4C45	0	0	0	0	0	0	0	0
OR4C46	0	0	0	0	0	0	0	0
OR4C6	0	0	0	0	0	0	0	0
OR4D10	0	0	0	0	0	0	0	0
OR4D11	0	0	0	0	0	0	0	0
OR4D2	0	0	0	0	0	0	0	0
OR4D5	0	0	0	0	0	0	0	0
OR4D6	0	0	0	0	0	0	0	0
OR4D9	0	0	0	0	0	0	0	0
OR4E2	0	0	0	0	0	0	0	0
OR4F15	0	0	0	0	0	0	0	0
OR4F17	0	0	0	0	0	0	0	0
OR4F4	0	0	0	0	0	0	0	0
OR4F5	0	0	0	0	0	0	0	0
OR4F6	0	0	0	0	0	0	0	0
OR4K1	0	0	0	0	0	0	0	0
OR4K13	0	0	0	0	0	0	0	0
OR4K14	0	0	0	0	0	0	0	0
OR4K15	0	0	0	0	0	0	0	0
OR4K17	0	0	0	0	0	0	0	0
OR4K2	0	0	0	0	0	0	0	0
OR4K5	0	0	0	0	0	0	0	0
OR4L1	0	0	0	0	0	0	0	0
OR4M1	0	0	0	0	0	0	0	0
OR4M2	0	0	0	0	0	0	0	0
OR4N2	0	0	0	0	0	0	0	0
OR4N3P	0	0	0	0	0	0	0	0
OR4N4	0	0	0	0	0	0	0	0
OR4N5	0	0	0	0	0	0	0	0
OR4P4	0	0	0	0	0	0	0	0
OR4Q3	0	0	0	0	0	0	0	0
OR4S1	0	0	0	0	0	0	0	0
OR4S2	0	0	0	0	0	0	0	0
OR4X1	0	0	0	0	0	0	0	0
OR4X2	0	0	0	0	0	0	0	0
OR51A2	0	0	0	0	0	0	0	0
OR51A4	0	0	0	0	0	0	0	0
OR51A7	0	0	0	0	0	0	0	0
OR51B2	0	0	0	0	0	0	0	0
OR51B6	0	0	0	0	0	0	0	0
OR51D1	0	0	0	0	0	0	0	0
OR51E1	0	0	0	0	0	0	0	0
OR51F1	0	0	0	0	0	0	0	0
OR51F2	0	0	0	0	0	0	0	0
OR51G1	0	0	0	0	0	0	0	0
OR51G2	0	0	0	0	0	0	0	0
OR51I1	0	0	0	0	0	0	0	0
OR51I2	0	0	0	0	0	0	0	0
OR51L1	0	0	0	0	0	0	0	0
OR51Q1	0	0	0	0	0	0	0	0
OR51S1	0	0	0	0	0	0	0	0
OR51T1	0	0	0	0	0	0	0	0
OR51V1	0	0	0	0	0	0	0	0
OR52A1	0	0	0	0	0	0	0	0
OR52A5	0	0	0	0	0	0	0	0
OR52B2	0	0	0	0	0	0	0	0
OR52B4	0	0	0	0	0	0	0	0
OR52D1	0	0	0	0	0	0	0	0
OR52E2	0	0	0	0	0	0	0	0
OR52E4	0	0	0	0	0	0	0	0
OR52E8	0	0	0	0	0	0	0	0
OR52H1	0	0	0	0	0	0	0	0
OR52I1	0	0	0	0	0	0	0	0
OR52I2	0	0	0	0	0	0	0	0
OR52J3	0	0	0	0	0	0	0	0
OR52K1	0	0	0	0	0	0	0	0
OR52K2	0	0	0	0	0	0	0	0
OR52L1	0	0	0	0	0	0	0	0
OR52M1	0	0	0	0	0	0	0	0
OR52N1	0	0	0	0	0	0	0	0
OR52N5	0	0	0	0	0	0	0	0
OR52R1	0	0	0	0	0	0	0	0
OR56A1	0	0	0	0	0	0	0	0
OR56A3	0	0	0	0	0	0	0	0
OR56A4	0	0	0	0	0	0	0	0
OR56A5	0	0	0	0	0	0	0	0
OR56B1	0	0	0	0	0	0	0	0
OR5A1	0	0	0	0	0	0	0	0
OR5A2	0	0	0	0	0	0	0	0
OR5AC2	0	0	0	0	0	0	0	0
OR5AK2	0	0	0	0	0	0	0	0
OR5AK4P	0	0	0	0	0	0	0	0
OR5AN1	0	0	0	0	0	0	0	0
OR5AP2	0	0	0	0	0	0	0	0
OR5AR1	0	0	0	0	0	0	0	0
OR5AS1	0	0	0	0	0	0	0	0
OR5AU1	0	0	0	0	0	0	0	0
OR5B12	0	0	0	0	0	0	0	0
OR5B17	0	0	0	0	0	0	0	0
OR5B2	0	0	0	0	0	0	0	0
OR5B21	0	0	0	0	0	0	0	0
OR5B3	0	0	0	0	0	0	0	0
OR5D13	0	0	0	0	0	0	0	0
OR5D14	0	0	0	0	0	0	0	0
OR5D16	0	0	0	0	0	0	0	0
OR5D18	0	0	0	0	0	0	0	0
OR5F1	0	0	0	0	0	0	0	0
OR5H1	0	0	0	0	0	0	0	0
OR5H14	0	0	0	0	0	0	0	0
OR5H15	0	0	0	0	0	0	0	0
OR5H2	0	0	0	0	0	0	0	0
OR5H6	0	0	0	0	0	0	0	0
OR5I1	0	0	0	0	0	0	0	0
OR5J2	0	0	0	0	0	0	0	0
OR5K1	0	0	0	0	0	0	0	0
OR5K3	0	0	0	0	0	0	0	0
OR5K4	0	0	0	0	0	0	0	0
OR5L1	0	0	0	0	0	0	0	0
OR5L2	0	0	0	0	0	0	0	0
OR5M1	0	0	0	0	0	0	0	0
OR5M10	0	0	0	0	0	0	0	0
OR5M11	0	0	0	0	0	0	0	0
OR5M3	0	0	0	0	0	0	0	0
OR5M8	0	0	0	0	0	0	0	0
OR5M9	0	0	0	0	0	0	0	0
OR5R1	0	0	0	0	0	0	0	0
OR5T1	0	0	0	0	0	0	0	0
OR5T2	0	0	0	0	0	0	0	0
OR5T3	0	0	0	0	0	0	0	0
OR5V1	0	0	0	0	0	0	0	0
OR5W2	0	0	0	0	0	0	0	0
OR6B1	0	0	0	0	0	0	0	0
OR6B2	0	0	0	0	0	0	0	0
OR6B3	0	0	0	0	0	0	0	0
OR6C1	0	0	0	0	0	0	0	0
OR6C2	0	0	0	0	0	0	0	0
OR6C3	0	0	0	0	0	0	0	0
OR6C4	0	0	0	0	0	0	0	0
OR6C6	0	0	0	0	0	0	0	0
OR6C65	0	0	0	0	0	0	0	0
OR6C68	0	0	0	0	0	0	0	0
OR6C70	0	0	0	0	0	0	0	0
OR6C74	0	0	0	0	0	0	0	0
OR6C75	0	0	0	0	0	0	0	0
OR6C76	0	0	0	0	0	0	0	0
OR6K2	0	0	0	0	0	0	0	0
OR6K3	0	0	0	0	0	0	0	0
OR6K6	0	0	0	0	0	0	0	0
OR6M1	0	0	0	0	0	0	0	0
OR6N1	0	0	0	0	0	0	0	0
OR6N2	0	0	0	0	0	0	0	0
OR6P1	0	0	0	0	0	0	0	0
OR6Q1	0	0	0	0	0	0	0	0
OR6S1	0	0	0	0	0	0	0	0
OR6V1	0	0	0	0	0	0	0	0
OR6X1	0	0	0	0	0	0	0	0
OR6Y1	0	0	0	0	0	0	0	0
OR7A10	0	0	0	0	0	0	0	0
OR7A17	0	0	0	0	0	0	0	0
OR7A5	0	0	0	0	0	0	0	0
OR7C1	0	0	0	0	0	0	0	0
OR7C2	0	0	0	0	0	0	0	0
OR7D4	0	0	0	0	0	0	0	0
OR7G1	0	0	0	0	0	0	0	0
OR7G2	0	0	0	0	0	0	0	0
OR7G3	0	0	0	0	0	0	0	0
OR8B12	0	0	0	0	0	0	0	0
OR8B2	0	0	0	0	0	0	0	0
OR8B3	0	0	0	0	0	0	0	0
OR8B4	0	0	0	0	0	0	0	0
OR8B8	0	0	0	0	0	0	0	0
OR8D2	0	0	0	0	0	0	0	0
OR8D4	0	0	0	0	0	0	0	0
OR8G1	0	0	0	0	0	0	0	0
OR8G2	0	0	0	0	0	0	0	0
OR8G5	0	0	0	0	0	0	0	0
OR8H1	0	0	0	0	0	0	0	0
OR8H2	0	0	0	0	0	0	0	0
OR8H3	0	0	0	0	0	0	0	0
OR8I2	0	0	0	0	0	0	0	0
OR8J1	0	0	0	0	0	0	0	0
OR8J3	0	0	0	0	0	0	0	0
OR8K1	0	0	0	0	0	0	0	0
OR8K3	0	0	0	0	0	0	0	0
OR8K5	0	0	0	0	0	0	0	0
OR8S1	0	0	0	0	0	0	0	0
OR8U1	0	0	0	0	0	0	0	0
OR8U8	0	0	0	0	0	0	0	0
OR9A2	0	0	0	0	0	0	0	0
OR9A4	0	0	0	0	0	0	0	0
OR9G4	0	0	0	0	0	0	0	0
OR9I1	0	0	0	0	0	0	0	0
OR9K2	0	0	0	0	0	0	0	0
OR9Q1	0	0	0	0	0	0	0	0
OR9Q2	0	0	0	0	0	0	0	0
ORM1	0	0	0	0	0	0	0	0
ORM2	0	0	0	0	0	0	0	0
OTOL1	0	0	0	0	0	0	0	0
OTOP2	0	0	0	0	0	0	0	0
OTOP3	0	0	0	0	0	0	0	0
OVOL2	0	0	0	0	0	0	0	0
P2RX2	0	0	0	0	0	0	0	0
P2RY10	0	0	0	0	0	0	0	0
P2RY8	0	0	0	0	0	0	0	0
PABPN1L	0	0	0	0	0	0	0	0
PAEP	0	0	0	0	0	0	0	0
PAGE1	0	0	0	0	0	0	0	0
PAGE3	0	0	0	0	0	0	0	0
PAGE4	0	0	0	0	0	0	0	0
PAH	0	0	0	0	0	0	0	0
PAR4	0	0	0	0	0	0	0	0
PATE1	0	0	0	0	0	0	0	0
PATE2	0	0	0	0	0	0	0	0
PATE3	0	0	0	0	0	0	0	0
PATE4	0	0	0	0	0	0	0	0
PAX4	0	0	0	0	0	0	0	0
PCDHB1	0	0	0	0	0	0	0	0
PCGEM1	0	0	0	0	0	0	0	0
PCK1	0	0	0	0	0	0	0	0
PCNAP1	0	0	0	0	0	0	0	0
PDCL2	0	0	0	0	0	0	0	0
PDX1	0	0	0	0	0	0	0	0
PER4	0	0	0	0	0	0	0	0
PFN3	0	0	0	0	0	0	0	0
PGC	0	0	0	0	0	0	0	0
PGK2	0	0	0	0	0	0	0	0
PGLYRP2	0	0	0	0	0	0	0	0
PGLYRP3	0	0	0	0	0	0	0	0
PGLYRP4	0	0	0	0	0	0	0	0
PHF2P1	0	0	0	0	0	0	0	0
PHOX2B	0	0	0	0	0	0	0	0
PI3	0	0	0	0	0	0	0	0
PIGR	0	0	0	0	0	0	0	0
PIP	0	0	0	0	0	0	0	0
PISRT1	0	0	0	0	0	0	0	0
PIWIL1	0	0	0	0	0	0	0	0
PLA2G2E	0	0	0	0	0	0	0	0
PLA2G2F	0	0	0	0	0	0	0	0
PLA2G4D	0	0	0	0	0	0	0	0
PLAC1L	0	0	0	0	0	0	0	0
PLSCR5	0	0	0	0	0	0	0	0
PMCHL1	0	0	0	0	0	0	0	0
PNLIP	0	0	0	0	0	0	0	0
PNLIPRP1	0	0	0	0	0	0	0	0
PNLIPRP3	0	0	0	0	0	0	0	0
POM121L12	0	0	0	0	0	0	0	0
POM121L2	0	0	0	0	0	0	0	0
POTEA	0	0	0	0	0	0	0	0
POTEG	0	0	0	0	0	0	0	0
POTEH	0	0	0	0	0	0	0	0
PPP1R2P9	0	0	0	0	0	0	0	0
PPP1R3A	0	0	0	0	0	0	0	0
PPP3R2	0	0	0	0	0	0	0	0
PPY	0	0	0	0	0	0	0	0
PPY2	0	0	0	0	0	0	0	0
PRAC	0	0	0	0	0	0	0	0
PRAMEF1	0	0	0	0	0	0	0	0
PRAMEF10	0	0	0	0	0	0	0	0
PRAMEF11	0	0	0	0	0	0	0	0
PRAMEF12	0	0	0	0	0	0	0	0
PRAMEF13	0	0	0	0	0	0	0	0
PRAMEF14	0	0	0	0	0	0	0	0
PRAMEF15	0	0	0	0	0	0	0	0
PRAMEF16	0	0	0	0	0	0	0	0
PRAMEF17	0	0	0	0	0	0	0	0
PRAMEF18	0	0	0	0	0	0	0	0
PRAMEF19	0	0	0	0	0	0	0	0
PRAMEF2	0	0	0	0	0	0	0	0
PRAMEF20	0	0	0	0	0	0	0	0
PRAMEF21	0	0	0	0	0	0	0	0
PRAMEF22	0	0	0	0	0	0	0	0
PRAMEF3	0	0	0	0	0	0	0	0
PRAMEF4	0	0	0	0	0	0	0	0
PRAMEF5	0	0	0	0	0	0	0	0
PRAMEF6	0	0	0	0	0	0	0	0
PRAMEF7	0	0	0	0	0	0	0	0
PRAMEF8	0	0	0	0	0	0	0	0
PRAMEF9	0	0	0	0	0	0	0	0
PRB1	0	0	0	0	0	0	0	0
PRB2	0	0	0	0	0	0	0	0
PRB3	0	0	0	0	0	0	0	0
PRDM14	0	0	0	0	0	0	0	0
PRDM7	0	0	0	0	0	0	0	0
PRDM9	0	0	0	0	0	0	0	0
PRG1	0	0	0	0	0	0	0	0
PRG3	0	0	0	0	0	0	0	0
PRHOXNB	0	0	0	0	0	0	0	0
PRKAG3	0	0	0	0	0	0	0	0
PRL	0	0	0	0	0	0	0	0
PRLH	0	0	0	0	0	0	0	0
PRLHR	0	0	0	0	0	0	0	0
PRM1	0	0	0	0	0	0	0	0
PRM2	0	0	0	0	0	0	0	0
PRNT	0	0	0	0	0	0	0	0
PRODH2	0	0	0	0	0	0	0	0
PROL1	0	0	0	0	0	0	0	0
PROP1	0	0	0	0	0	0	0	0
PRR20A	0	0	0	0	0	0	0	0
PRR20E	0	0	0	0	0	0	0	0
PRR21	0	0	0	0	0	0	0	0
PRR23B	0	0	0	0	0	0	0	0
PRR5-ARHGAP8	0	0	0	0	0	0	0	0
PRSS37	0	0	0	0	0	0	0	0
PRSS38	0	0	0	0	0	0	0	0
PRSS41	0	0	0	0	0	0	0	0
PRSS42	0	0	0	0	0	0	0	0
PRSS45	0	0	0	0	0	0	0	0
PRSS55	0	0	0	0	0	0	0	0
PRSS57	0	0	0	0	0	0	0	0
PRSS58	0	0	0	0	0	0	0	0
PRTN3	0	0	0	0	0	0	0	0
PRY2	0	0	0	0	0	0	0	0
PSG11	0	0	0	0	0	0	0	0
PSKH2	0	0	0	0	0	0	0	0
PSORS1C3	0	0	0	0	0	0	0	0
PTCHD3	0	0	0	0	0	0	0	0
PTF1A	0	0	0	0	0	0	0	0
PTH	0	0	0	0	0	0	0	0
PTH2	0	0	0	0	0	0	0	0
PVALB	0	0	0	0	0	0	0	0
PWRN2	0	0	0	0	0	0	0	0
PYDC2	0	0	0	0	0	0	0	0
PYHIN1	0	0	0	0	0	0	0	0
PYY	0	0	0	0	0	0	0	0
R3HDML	0	0	0	0	0	0	0	0
RAB19	0	0	0	0	0	0	0	0
RAB3C	0	0	0	0	0	0	0	0
RAB9BP1	0	0	0	0	0	0	0	0
RAX	0	0	0	0	0	0	0	0
RAX2	0	0	0	0	0	0	0	0
RBMY1A1	0	0	0	0	0	0	0	0
RBMY1A3P	0	0	0	0	0	0	0	0
RBMY1B	0	0	0	0	0	0	0	0
RBMY1D	0	0	0	0	0	0	0	0
RBMY1F	0	0	0	0	0	0	0	0
RBMY1J	0	0	0	0	0	0	0	0
RBMY2EP	0	0	0	0	0	0	0	0
RBMY2FP	0	0	0	0	0	0	0	0
RBMY3AP	0	0	0	0	0	0	0	0
RD3	0	0	0	0	0	0	0	0
REG1A	0	0	0	0	0	0	0	0
REG1B	0	0	0	0	0	0	0	0
REG1P	0	0	0	0	0	0	0	0
REG3A	0	0	0	0	0	0	0	0
REG3G	0	0	0	0	0	0	0	0
RESP18	0	0	0	0	0	0	0	0
RETN	0	0	0	0	0	0	0	0
RETNLB	0	0	0	0	0	0	0	0
RFX6	0	0	0	0	0	0	0	0
RGS21	0	0	0	0	0	0	0	0
RGS8	0	0	0	0	0	0	0	0
RGSL1	0	0	0	0	0	0	0	0
RHOXF1	0	0	0	0	0	0	0	0
RHOXF2B	0	0	0	0	0	0	0	0
RIT2	0	0	0	0	0	0	0	0
RLN3	0	0	0	0	0	0	0	0
RN45S	0	0	0	0	0	0	0	0
RN5-8S1	0	0	0	0	0	0	0	0
RNASE11	0	0	0	0	0	0	0	0
RNASE12	0	0	0	0	0	0	0	0
RNASE2	0	0	0	0	0	0	0	0
RNASE3	0	0	0	0	0	0	0	0
RNASE8	0	0	0	0	0	0	0	0
RNASE9	0	0	0	0	0	0	0	0
RNF186	0	0	0	0	0	0	0	0
RNF223	0	0	0	0	0	0	0	0
RPH3A	0	0	0	0	0	0	0	0
RPL13AP17	0	0	0	0	0	0	0	0
RPS10-NUDT3	0	0	0	0	0	0	0	0
RPS7P5	0	0	0	0	0	0	0	0
RXFP2	0	0	0	0	0	0	0	0
RXRG	0	0	0	0	0	0	0	0
S100A12	0	0	0	0	0	0	0	0
S100A7	0	0	0	0	0	0	0	0
S100A7A	0	0	0	0	0	0	0	0
S100A7L2	0	0	0	0	0	0	0	0
S100A8	0	0	0	0	0	0	0	0
S100A9	0	0	0	0	0	0	0	0
S100G	0	0	0	0	0	0	0	0
SAA2-SAA4	0	0	0	0	0	0	0	0
SAA3P	0	0	0	0	0	0	0	0
SAGE1	0	0	0	0	0	0	0	0
SAMD7	0	0	0	0	0	0	0	0
SASH3	0	0	0	0	0	0	0	0
SCGB1A1	0	0	0	0	0	0	0	0
SCGB1C1	0	0	0	0	0	0	0	0
SCGB1D1	0	0	0	0	0	0	0	0
SCGB1D2	0	0	0	0	0	0	0	0
SCGB1D4	0	0	0	0	0	0	0	0
SCGB2A1	0	0	0	0	0	0	0	0
SCGB2A2	0	0	0	0	0	0	0	0
SCGB2B3P	0	0	0	0	0	0	0	0
SCML4	0	0	0	0	0	0	0	0
SDC4P	0	0	0	0	0	0	0	0
SDR16C5	0	0	0	0	0	0	0	0
SEBOX	0	0	0	0	0	0	0	0
SEC14L3	0	0	0	0	0	0	0	0
SELV	0	0	0	0	0	0	0	0
SEMG1	0	0	0	0	0	0	0	0
SEMG2	0	0	0	0	0	0	0	0
SERPINA13	0	0	0	0	0	0	0	0
SERPINA7	0	0	0	0	0	0	0	0
SERPINB10	0	0	0	0	0	0	0	0
SERPINB11	0	0	0	0	0	0	0	0
SERPINB12	0	0	0	0	0	0	0	0
SERPINB13	0	0	0	0	0	0	0	0
SERPINB3	0	0	0	0	0	0	0	0
SFTA2	0	0	0	0	0	0	0	0
SFTPA2	0	0	0	0	0	0	0	0
SFTPC	0	0	0	0	0	0	0	0
SI	0	0	0	0	0	0	0	0
SIGLEC12	0	0	0	0	0	0	0	0
SIGLEC7	0	0	0	0	0	0	0	0
SIRPB2	0	0	0	0	0	0	0	0
SIRPD	0	0	0	0	0	0	0	0
SLAMF1	0	0	0	0	0	0	0	0
SLC10A6	0	0	0	0	0	0	0	0
SLC12A1	0	0	0	0	0	0	0	0
SLC13A2	0	0	0	0	0	0	0	0
SLC17A1	0	0	0	0	0	0	0	0
SLC17A2	0	0	0	0	0	0	0	0
SLC17A3	0	0	0	0	0	0	0	0
SLC17A4	0	0	0	0	0	0	0	0
SLC17A6	0	0	0	0	0	0	0	0
SLC18A1	0	0	0	0	0	0	0	0
SLC22A10	0	0	0	0	0	0	0	0
SLC22A12	0	0	0	0	0	0	0	0
SLC22A16	0	0	0	0	0	0	0	0
SLC22A24	0	0	0	0	0	0	0	0
SLC22A25	0	0	0	0	0	0	0	0
SLC22A6	0	0	0	0	0	0	0	0
SLC22A8	0	0	0	0	0	0	0	0
SLC22A9	0	0	0	0	0	0	0	0
SLC2A7	0	0	0	0	0	0	0	0
SLC4A1	0	0	0	0	0	0	0	0
SLC5A7	0	0	0	0	0	0	0	0
SLC5A8	0	0	0	0	0	0	0	0
SLC6A18	0	0	0	0	0	0	0	0
SLC6A19	0	0	0	0	0	0	0	0
SLC6A2	0	0	0	0	0	0	0	0
SLC6A3	0	0	0	0	0	0	0	0
SLC6A5	0	0	0	0	0	0	0	0
SLC7A13	0	0	0	0	0	0	0	0
SLCO1B1	0	0	0	0	0	0	0	0
SLCO1B7	0	0	0	0	0	0	0	0
SLURP1	0	0	0	0	0	0	0	0
SMCP	0	0	0	0	0	0	0	0
SMEK3P	0	0	0	0	0	0	0	0
SMPX	0	0	0	0	0	0	0	0
SMR3A	0	0	0	0	0	0	0	0
SMR3B	0	0	0	0	0	0	0	0
SNAR-A1	0	0	0	0	0	0	0	0
SNAR-A10	0	0	0	0	0	0	0	0
SNAR-A12	0	0	0	0	0	0	0	0
SNAR-A13	0	0	0	0	0	0	0	0
SNAR-A14	0	0	0	0	0	0	0	0
SNAR-A2	0	0	0	0	0	0	0	0
SNAR-A3	0	0	0	0	0	0	0	0
SNAR-A4	0	0	0	0	0	0	0	0
SNAR-A6	0	0	0	0	0	0	0	0
SNAR-B2	0	0	0	0	0	0	0	0
SNAR-C1	0	0	0	0	0	0	0	0
SNAR-C2	0	0	0	0	0	0	0	0
SNAR-C3	0	0	0	0	0	0	0	0
SNAR-C4	0	0	0	0	0	0	0	0
SNAR-D	0	0	0	0	0	0	0	0
SNAR-F	0	0	0	0	0	0	0	0
SNAR-G1	0	0	0	0	0	0	0	0
SNAR-H	0	0	0	0	0	0	0	0
SNAR-I	0	0	0	0	0	0	0	0
SNRPD2P2	0	0	0	0	0	0	0	0
SOHLH1	0	0	0	0	0	0	0	0
SOX14	0	0	0	0	0	0	0	0
SPACA1	0	0	0	0	0	0	0	0
SPACA3	0	0	0	0	0	0	0	0
SPACA5	0	0	0	0	0	0	0	0
SPACA5B	0	0	0	0	0	0	0	0
SPACA7	0	0	0	0	0	0	0	0
SPAG11A	0	0	0	0	0	0	0	0
SPAG11B	0	0	0	0	0	0	0	0
SPAM1	0	0	0	0	0	0	0	0
SPANXN2	0	0	0	0	0	0	0	0
SPANXN4	0	0	0	0	0	0	0	0
SPATA21	0	0	0	0	0	0	0	0
SPATA3	0	0	0	0	0	0	0	0
SPATA8	0	0	0	0	0	0	0	0
SPATS1	0	0	0	0	0	0	0	0
SPDYC	0	0	0	0	0	0	0	0
SPIC	0	0	0	0	0	0	0	0
SPINK14	0	0	0	0	0	0	0	0
SPINK7	0	0	0	0	0	0	0	0
SPINK8	0	0	0	0	0	0	0	0
SPINK9	0	0	0	0	0	0	0	0
SPINLW1-WFDC6	0	0	0	0	0	0	0	0
SPINT3	0	0	0	0	0	0	0	0
SPINT4	0	0	0	0	0	0	0	0
SPO11	0	0	0	0	0	0	0	0
SPPL2C	0	0	0	0	0	0	0	0
SPRR1A	0	0	0	0	0	0	0	0
SPRR1B	0	0	0	0	0	0	0	0
SPRR2A	0	0	0	0	0	0	0	0
SPRR2B	0	0	0	0	0	0	0	0
SPRR2C	0	0	0	0	0	0	0	0
SPRR2D	0	0	0	0	0	0	0	0
SPRR2E	0	0	0	0	0	0	0	0
SPRR2F	0	0	0	0	0	0	0	0
SPRR2G	0	0	0	0	0	0	0	0
SPRR3	0	0	0	0	0	0	0	0
SPRR4	0	0	0	0	0	0	0	0
SPRYD5	0	0	0	0	0	0	0	0
SPTA1	0	0	0	0	0	0	0	0
SPZ1	0	0	0	0	0	0	0	0
SST	0	0	0	0	0	0	0	0
SSTR4	0	0	0	0	0	0	0	0
SSX1	0	0	0	0	0	0	0	0
SSX2	0	0	0	0	0	0	0	0
SSX3	0	0	0	0	0	0	0	0
SSX4	0	0	0	0	0	0	0	0
SSX4B	0	0	0	0	0	0	0	0
SSX5	0	0	0	0	0	0	0	0
SSX7	0	0	0	0	0	0	0	0
SSX8	0	0	0	0	0	0	0	0
ST20-MTHFS	0	0	0	0	0	0	0	0
ST7-AS2	0	0	0	0	0	0	0	0
STATH	0	0	0	0	0	0	0	0
SULT1C2P1	0	0	0	0	0	0	0	0
SULT1C3	0	0	0	0	0	0	0	0
SUMO1P1	0	0	0	0	0	0	0	0
SUN5	0	0	0	0	0	0	0	0
SYCN	0	0	0	0	0	0	0	0
SYCP1	0	0	0	0	0	0	0	0
SYT14L	0	0	0	0	0	0	0	0
T	0	0	0	0	0	0	0	0
TAAR1	0	0	0	0	0	0	0	0
TAAR2	0	0	0	0	0	0	0	0
TAAR3	0	0	0	0	0	0	0	0
TAAR5	0	0	0	0	0	0	0	0
TAAR6	0	0	0	0	0	0	0	0
TAAR8	0	0	0	0	0	0	0	0
TAAR9	0	0	0	0	0	0	0	0
TACR3	0	0	0	0	0	0	0	0
TARM1	0	0	0	0	0	0	0	0
TAS2R16	0	0	0	0	0	0	0	0
TAS2R38	0	0	0	0	0	0	0	0
TAS2R39	0	0	0	0	0	0	0	0
TAS2R41	0	0	0	0	0	0	0	0
TAS2R60	0	0	0	0	0	0	0	0
TBC1D21	0	0	0	0	0	0	0	0
TBC1D29	0	0	0	0	0	0	0	0
TBL1Y	0	0	0	0	0	0	0	0
TBX20	0	0	0	0	0	0	0	0
TCEB3C	0	0	0	0	0	0	0	0
TCF23	0	0	0	0	0	0	0	0
TCHHL1	0	0	0	0	0	0	0	0
[truncated: 184 more rows]
