# Supplementary material for: Hydrogel scaffolds promote neural gene expression and structural reorganization in human astrocyte cultures
Source: PeerJ. 2017 Jan 11;5:e2829. doi: 10.7717/peerj.2829 (PMC5234438; doi:10.7717/peerj.2829)
Supplement: File S3 — Normalized FPKM values for monolayer and matrix samples. CTSs removed from downstream analyses due to sub-threshold values of 0.1–1. [file peerj-05-2829-s003.csv]

tracking_id	MonolayerA_ln1	MonolayerB_ln1	MonolayerA_ln2	MonolayerB_ln2	MatrixA_ln1	MatrixB_ln1	MatrixA_ln2	MatrixB_ln2
41699	0.18	0.87	0.23	0.91	0.242272	0.633737	0.197784	0.959251
41708	0.01	0.08	0.01	0.11	0.0152889	0.0380766	0.0118333	0.0655416
41709	0	0	0.02	0	0	0.019354	0	0.0657785
41883	0.43	0.19	0.37	0.22	0.645776	0.515111	0.636109	0.409613
41885	0.08	0.23	0.04	0.22	0.0974606	0.807212	0.094217	0.741957
41894	0	0	0.01	0.02	0	0	0.0159571	0
41896	0.01	0.02	0	0	0	0.00601714	0.00534569	0.0203947
41974	0.03	0.04	0.05	0.08	0.08153	0.0343553	0.0308326	0
A1CF	0	0	0.01	0	0.0040993	0.00520011	0.00927736	0
A2ML1	0	0	0	0	0	0.00396264	0	0.00631204
A2MP1	0	0	0.01	0	0	0	0	0
A4GNT	0.03	0.18	0	0.26	0	0.0533862	0.0122471	0.103975
AAA1	0	0	0	0	0	0.00507678	0	0
AACSP1	0.01	0	0	0	0.0172803	0	0.0394633	0.0237211
AADACL4	0	0	0.05	0.02	0	0	0.0152092	0
AANAT	0.08	0.13	0.04	0.09	0.0472522	0.0821888	0.108837	0.125269
AATK	0.29	0.23	0.34	0.16	0.318682	0.199814	0.320761	0.27301
ABCA10	0.43	0.09	0.38	0.08	0.498074	0.101757	0.397717	0.0918817
ABCA12	0.02	0.19	0.04	0.2	0.0566308	0.344162	0.053282	0.292025
ABCA13	0.09	0.14	0.09	0.16	0.0973112	0.215002	0.0879851	0.226165
ABCA17P	0.02	0.07	0.01	0.04	0.0140018	0.0343026	0.0108273	0.0711924
ABCA4	0.13	0.64	0.11	0.62	0.110007	0.516847	0.117882	0.47814
ABCA6	0.09	0.04	0.08	0.06	0.138376	0.0294889	0.108192	0.0324446
ABCB11	0	0.03	0	0.06	0.0140337	0.0132536	0.0119842	0.0245369
ABCB5	0	0.14	0	0.17	0.00399864	0.0221757	0.0100166	0.0883756
ABCC11	0.03	0.02	0.01	0.03	0	0.0292956	0.0227097	0.0329307
ABCC12	0.01	0	0	0	0.00338543	0.00419144	0	0.00468988
ABCC2	0.17	0.06	0.13	0.05	0.126607	0.0958243	0.121623	0.0835464
ABCC6	0.13	0.55	0.26	0.52	0.134006	0.143335	0.210814	0.306525
ABCC6P1	0.01	0.04	0	0.04	0	0	0.0311617	0.0223996
ABCC8	0	0	0	0	0	0	0	0.00497482
ABCC9	0.36	0.08	0.4	0.1	0.493336	0.0474493	0.49757	0.0491974
ABCD2	0.02	0.13	0.03	0.05	0.0278844	0.0488672	0.0118081	0.0778836
ABCG1	0.1	0.11	0.08	0.2	0.0385726	0.156165	0.0294057	0.171787
ABCG2	0.26	0.12	0.23	0.1	0.645172	0.241696	0.646774	0.213633
ABCG4	0.41	0.45	0.29	0.5	0.335545	0.288332	0.291251	0.425145
ABCG5	0.01	0	0	0	0	0	0	0
ABCG8	0.01	0	0	0.01	0	0	0	0.00963591
ABHD1	0.04	0.09	0	0.05	0.0137819	0.0662243	0	0.0563393
ABHD12B	0.03	0.09	0.01	0.05	0.0133353	0.0164923	0.0455527	0.0183548
ABHD14A-ACY1	0.68	0.31	0	0.49	0	0	0	0.516262
ABLIM2	0.01	0.04	0.01	0.04	0.00697664	0.0524251	0.00666516	0.0803361
ABO	0	0	0.02	0.02	0	0	0	0
ABP1	0	0	0.01	0	0	0	0	0
ABRA	0.01	0.02	0.02	0.01	0.00624173	0.00782301	0.0141801	0.00866009
ACACB	0.3	0.39	0.27	0.38	0.374551	0.451661	0.337324	0.543948
ACADL	0.02	0.51	0.02	0.49	0.075344	0.663611	0.0939819	0.335073
ACAN	0	0.01	0	0.01	0	0.0112304	0.00222304	0.0357565
ACAP1	0.2	0.16	0.11	0.16	0.0420634	0.126385	0.0484317	0.124357
ACBD7	0.41	0.37	0.46	0.34	0.290319	0.392528	0.29001	0.273022
ACCN1	0	0.08	0.01	0.03	0.019762	0.201243	0.00755613	0.188344
ACCN3	0.35	0.29	0.33	0.36	0.345653	0.3749	0.369193	0.443408
ACCN4	0.04	0.08	0.02	0.03	0.0135963	0.0237927	0.00785606	0.0272073
ACCN5	0	0	0.01	0.01	0	0	0	0.0460805
ACCSL	0.01	0	0	0	0	0.0259253	0	0
ACE	0.2	0.06	0.13	0.07	0.299834	0.218818	0.25469	0.205067
ACE2	0.01	0.02	0.02	0.05	0.00479846	0.018298	0.00545216	0.0809955
ACER1	0.02	0	0.04	0	0	0.0266258	0	0
ACMSD	0	0	0.01	0	0.0148736	0	0	0.0206131
ACOT12	0.01	0.01	0	0.01	0.0190095	0.0351661	0	0.0260278
ACOT4	0.38	0.67	0.48	0.61	0.324706	0.279781	0.341277	0.350889
ACOT6	0	0	0.02	0	0	0	0	0.0619945
ACOXL	0	0.03	0.01	0.02	0.0153318	0.0461954	0.0350675	0.0415472
ACP5	0.39	0.06	0.3	0.05	0.687212	0.392969	0.472166	0.44364
ACPP	0.05	0.02	0.08	0.07	0.0552861	0.214614	0.0551932	0.338567
ACPT	0.02	0	0	0	0.0172115	0	0.0198526	0
ACR	0	0	0	0	0	0	0.0184332	0
ACRBP	0.05	0.03	0.04	0.03	0	0	0.0527436	0.0511219
ACRC	0.46	0.56	0.46	0.58	0.53791	0.72128	0.49383	0.716254
ACRV1	0.17	0.08	0.12	0.06	0.0921858	0.15896	0.0705523	0.0807651
ACSBG1	0.05	0.05	0.09	0.1	0.125476	0.393844	0.116496	0.26785
ACSBG2	0.01	0.01	0.01	0.01	0	0.00757377	0.0137822	0.016916
ACSL5	0.06	0.08	0.05	0.08	0.0446671	0.0773048	0.0254631	0.109401
ACSL6	0	0.01	0	0.01	0.00296768	0.00371877	0.00673449	0.0164456
ACSM1	0	0	0	0.02	0	0	0	0.0113318
ACSM2A	0	0.04	0	0	0.00506629	0	0	0
ACSM2B	0	0.01	0	0	0	0	0	0
ACSM3	0.06	0.06	0.02	0.1	0.0333187	0.0721698	0.0368886	0.0449999
ACSM5	0.01	0.12	0.02	0.08	0.0504031	0.0964896	0.0413421	0.0890886
ACSS1	0.54	0.19	0.6	0.12	0.295081	0.132267	0.426053	0.121144
ACTL10	0.66	0.38	0.74	0.47	0.592632	0.263274	0.524229	0.300265
ACTL6B	0	0	0	0.01	0	0	0	0
ACTL7A	0.01	0	0	0.02	0	0	0	0
ACTL7B	0.05	0.02	0	0.04	0	0	0.052827	0.0402739
ACTL8	0.01	0	0.01	0.01	0	0.027415	0.0132233	0.015494
ACTN2	0	0.04	0.01	0.02	0.00771769	0.0948484	0.0131761	0.116287
ACTN3	0.02	0.02	0.01	0	0	0.0212077	0	0.00799381
ACTR3BP5	0	0	0	0	0	0	0.0131568	0
ACTR3C	0.2	0.59	0.16	0.45	0.196459	0.319113	0.206766	0.407147
ACTRT1	0	0	0	0.02	0	0	0	0
ACVR1C	0.07	0.16	0.08	0.19	0.05854	0.200494	0.0788615	0.233265
ACVR2B	0.4	0.26	0.41	0.29	0.440287	0.497021	0.430987	0.504684
ADAD1	0.01	0	0.01	0	0.00927992	0	0.010468	0
ADAD2	0	0.02	0	0	0.0107138	0.0370731	0	0
ADAM11	0.16	0.06	0.12	0.09	0.104405	0.108862	0.0916127	0.118437
ADAM18	0.02	0.12	0.03	0.02	0.0169212	0.0430651	0	0.0234891
ADAM20	0.01	0.03	0.06	0.08	0.0568148	0.0316776	0.0144042	0.0527447
ADAM21	0.06	0.21	0.09	0.22	0.0536848	0.143245	0.0734866	0.0588361
ADAM21P1	0	0.05	0	0.03	0.0173142	0.0435669	0.0039529	0.0330048
ADAM22	0.22	0.31	0.2	0.35	0.277566	0.770694	0.253277	0.763775
ADAM28	0.02	0.03	0.01	0.03	0.0310902	0.0311282	0.0279043	0.0574889
ADAM29	0	0.01	0	0.01	0	0	0	0
ADAM32	0.51	0.37	0.46	0.4	0.332908	0.409638	0.347601	0.415861
ADAM3A	0	0	0	0	0.00810664	0	0	0
ADAM7	0.01	0	0	0	0	0	0	0
ADAM8	0.32	0.3	0.41	0.24	0.597296	0.439341	0.527359	0.402728
ADAMTS17	0.11	0.16	0.08	0.19	0.157574	0.151554	0.194402	0.171071
ADAMTS18	0.32	0.32	0.37	0.25	0.690829	0.634215	0.716782	0.622979
ADAMTS19	0.01	0.13	0.01	0.13	0.0314841	0.155951	0.0278156	0.206474
ADAMTS20	0	0.04	0	0.05	0	0.0255077	0.00659421	0.0363251
ADAMTS5	0.41	0.53	0.29	0.62	0.498515	0.426792	0.488253	0.403628
ADAMTS8	0.01	0.21	0.03	0.21	0.0272603	0.22324	0.0125465	0.159573
ADAMTS9-AS2	0.04	0.17	0.05	0.21	0.0745037	0.26249	0.00939926	0.290533
ADAMTSL2	0.14	0.16	0.09	0.25	0.735873	0.579583	0.944077	0.514846
ADAP1	0.53	0.16	0.55	0.12	0.854287	0.12322	0.86016	0.152283
ADAP2	0.18	0.12	0.13	0.08	0.273986	0.117528	0.313224	0.0439938
ADARB2	0	0	0	0	0.0022151	0	0	0
ADCY1	0.09	0.23	0.08	0.15	0.109879	0.21857	0.122917	0.196608
ADCY10	0.03	0.03	0	0.02	0.0273091	0.00784023	0.0232682	0.0304327
ADCY4	0.09	0.17	0.15	0.18	0.0106857	0.0253462	0.01999	0.0575546
ADCY5	0.21	0.46	0.2	0.43	0.247269	0.427721	0.203548	0.479098
ADCY8	0.09	0.02	0.11	0.01	0.370944	0.275435	0.354994	0.220828
ADCYAP1	0.01	0	0.03	0.01	0.0341424	0.0169175	0.0309512	0.00934994
ADCYAP1R1	0.01	0	0.01	0.01	0.00282018	0.0104072	0.00974558	0.0117445
ADGB	0	0	0	0	0.00299407	0	0.00338366	0.00420177
ADH1A	0	0	0	0.02	0	0.0163465	0.0152636	0.0208133
ADH1B	0	0	0	0.01	0	0	0	0.00184604
ADH1C	0.02	0.07	0	0.07	0.0559088	0.0346869	0.0318104	0.0545541
ADH4	0	0	0.02	0.02	0	0.0236923	0	0
ADH6	0.14	0.07	0.05	0.05	0.0404961	0.0337946	0.12325	0.0751983
ADIPOQ	0.01	0.01	0	0	0.00877784	0	7.26E-08	0.00613489
ADORA2A	0.76	0.53	0.86	0.56	0.455779	0.179678	0.395604	0.21492
ADORA3	0.03	0.02	0.01	0.05	0	0.0537483	0.0194234	0.118184
ADPRHL1	0.46	0.45	0.22	0.4	0.493811	0.434202	0.452704	0.455507
ADRA1A	0.01	0.01	0	0	0	0.0134913	0.0114322	0.0305207
ADRA1D	0.5	0.08	0.44	0.14	0.666909	0.583034	0.577163	0.263169
ADRA2A	0.04	0.05	0.07	0.08	0.0397711	0.223815	0.0455136	0.262004
ADRA2B	0	0.02	0	0.05	0.0499727	0	0.0287977	0.0170173
ADRA2C	0.45	0.38	0.15	0.41	0.307205	0.262236	0.586598	0.279868
ADRB1	0.03	0.01	0.01	0	0	0	0	0
ADRB2	0.31	0.28	0.3	0.23	0.509201	0.216486	0.439184	0.142534
ADRBK2	0.39	0.26	0.4	0.3	0.420734	0.366219	0.397585	0.347343
AFAP1-AS1	0.12	0.14	0.13	0.14	0.0964318	0.0935386	0.0743227	0.0830688
AGAP11	0.34	0.32	0.14	0.15	0.0935159	0.147536	0.328679	0.381718
AGAP2	0.07	0.13	0.07	0.13	0.134503	0.915557	0.149533	0.946471
AGBL1	0	0	0	0	0	0.00605725	0	0
AGBL2	0.13	0.14	0.08	0.13	0.0433801	0.079021	0.0603053	0.0674551
AGBL3	0.04	0.05	0.02	0.06	0.0413313	0.0233122	0.0363289	0.0449204
AGBL4	0	0.02	0	0.02	0	0.0526335	0.0137834	0.0502476
AGMAT	0.57	0.88	0.61	0.87	0.38351	0.353881	0.351643	0.473973
AGMO	0.02	0.01	0.02	0.01	0.0161606	0.0102443	0.0275534	0.0339684
AGPAT4-IT1	0.35	0.55	0.36	0.76	0.395939	0.901059	0.452403	0.931626
AGR2	0.02	0.03	0.04	0	0.0384279	0.0483434	0	0
AGRP	0	0.04	0.03	0	0	0.0365065	0	0
AGTR2	0	0	0	0	0.00742292	0	0	0
AGXT2	0	0	0	0	0.00772599	0	0	0
AGXT2L1	0	0	0	0	0	0.0107676	0	0.0118996
AHSG	0	0.02	0.01	0.01	0	0.0145267	0	0
AICDA	0.01	0.03	0.01	0.02	0.0133307	0	0.0378138	0
AIF1	0	0	0.01	0	0	0.0615722	0	0.0195386
AIFM3	0.06	0.13	0.04	0.1	0.0319998	0.0765474	0.0368429	0.0531173
AIM1	0.93	0.29	0.98	0.37	0.77644	0.366385	0.783289	0.454899
AIM1L	0.03	0.01	0.01	0.01	0.00328914	0	0.00760281	0
AIM2	0.04	0.01	0.03	0.01	0.0114035	0.0727417	0.0129206	0.0802442
AIPL1	0.01	0.01	0	0	0	0	0.00745344	0
AIRE	0	0.07	0	0.01	0.00974463	0.0114265	0	0.0130783
AK7	0.05	0.05	0.03	0.02	0.0569628	0.0397829	0.0572883	0.0351283
AK8	0.18	0.13	0.15	0.26	0.300365	0.380676	0.151437	0.3574
AKAP14	0	0	0.03	0	0	0	0	0
AKAP3	0.05	0.04	0.04	0.04	0.0553505	0.0483876	0.0441328	0.069368
AKAP6	0.07	0.36	0.1	0.33	0.156049	0.512221	0.182423	0.450762
AKNAD1	0.12	0.01	0.04	0.01	0.0305063	0.0129546	0.0805916	0.00717216
AKR1B15	0	0	0	0	0	0	0.00011944	0.00257683
AKR1C2	0.22	0.17	0.1	0.15	0.11926	0.357859	0.205495	0.511191
AKR1C4	0.01	0.03	0	0	0	0	0.00500604	0.0160847
AKR1D1	0	0.02	0	0	0.00692468	0	0.00785596	0
AKR1E2	0.63	0.58	0.63	0.55	0.515984	0.428445	0.563509	0.386254
AKR7A3	0.41	0.3	0.59	0.37	0.271721	0.197408	0.448805	0.416017
AKR7L	0.27	0.17	0.21	0.18	0.169082	0.202764	0.168653	0.225181
ALB	0.03	0.04	0.02	0.06	0.0163714	0.0517571	0.00923448	0.125398
ALDH1A1	0	0.03	0	0.03	0.0155602	0.22497	0	0.162235
ALDH1A2	0.01	0	0	0.01	0	0	0	0
ALDH1L1	0	0.14	0	0.13	0.0280583	0.210579	0.0257952	0.176549
ALDH3A1	0.01	0.03	0	0.04	0	0.0521574	0.0117069	0.0588085
ALDH3B2	0.01	0.01	0	0	2.81E-05	0	0.00889335	0.0106177
ALDH8A1	0.29	0.37	0.23	0.25	0.231824	0.298781	0.27223	0.226649
ALDOB	0.05	0.02	0	0.02	0.0520525	0.0186237	0.0339273	0
ALG10	0.83	0.72	0.89	0.89	0.778949	0.99438	0.756522	0.877802
ALG1L2	0.06	0	0	0	0	0	0.0322924	0
ALLC	0	0	0	0	0.0122116	0	0	0
ALMS1P	0.03	0.04	0.01	0.04	0.0617291	0.051398	0.0856927	0.0594968
ALOX12	0.07	0.13	0.08	0.12	0.109136	0.0653611	0.0803866	0.0843217
ALOX12B	0	0	0	0.01	0	0	0	0
ALOX12P2	0	0.05	0	0.02	0	0.0464601	0.00728133	0.0261876
ALOX15	0.01	0	0	0	0.00724226	0	0.00338607	0
ALOX15P1	0	0	0	0	0	0.0410205	0.0229557	0
ALOX5	0	0.01	0	0.01	0	0.00930964	0.00888458	0
ALOXE3	0.02	0	0.02	0.01	0.00582631	0.0196913	0.00668822	0.0236429
ALPP	0	0.02	0.01	0	0	0	0.00745614	0.00403111
ALPPL2	0	0	0	0	0	0	0	0.0056228
ALS2CL	0.31	0.52	0.28	0.7	0.180177	0.191871	0.151028	0.15083
ALS2CR11	0.48	0.25	0.55	0.28	0.196992	0.190393	0.222534	0.202313
ALS2CR12	0.25	0.21	0.16	0.16	0.113481	0.196774	0.119429	0.274986
ALX3	0.36	0.6	0.41	0.56	0.402722	0.627576	0.464397	0.677585
ALX4	0.02	0.01	0.02	0.01	0.0169073	0.00406752	0.0117057	0.00926415
AMBP	0.04	0.02	0.04	0.02	0.0273808	0.0823359	0.0156851	0.0557516
AMDHD1	0.04	0.15	0.05	0.15	0.0632834	0.0669114	0.0411048	0.17331
AMHR2	0	0	0	0	0	0	0.0141514	0
AMIGO1	0.44	0.4	0.38	0.45	0.560975	0.451068	0.66111	0.602782
AMN	0.04	0.05	0.12	0.07	0.106411	0.0596186	0.0610908	0.0681983
AMPD1	0	0	0	0.01	0.0154085	0	0	0
AMTN	0.16	0.03	0.16	0	0.36707	0.167573	0.308539	0.348145
AMY1A	0.18	0.24	0.1	0.17	0.075864	0.189096	0.336981	0.228555
AMY1B	0	0	0	0	5.37E-05	5.24E-05	3.34E-05	0.184988
AMY1C	0	0	0	0	6.58E-06	2.33E-06	0	0.00017095
AMY2A	0.02	0.06	0.02	0.01	0.00554095	0.0825534	0.132859	0.160931
AMZ1	0.34	0.14	0.28	0.1	0.671624	0.154034	0.56733	0.107077
ANGPT4	0	0.01	0	0.01	0	0	0.0104627	0
ANGPTL1	0.07	0.14	0.1	0.12	0.0713361	0.498979	0.0536232	0.599769
ANGPTL3	0.01	0.03	0.01	0	0	0	0	0
ANGPTL5	0.01	0	0.01	0	0	0.0207473	0	0.0113325
ANGPTL6	0.22	0.19	0.19	0.17	0.287368	0.126686	0.23957	0.259151
ANGPTL7	0	0.04	0	0	0.0617003	0.00951367	0.061607	0.0106446
ANKAR	0.26	0.34	0.22	0.23	0.146523	0.237064	0.196727	0.265432
ANKFN1	0.01	0.09	0	0.03	0	0.127704	0.00769181	0.123178
ANKK1	0	0	0.01	0.01	0	0.06651	0	0.0471709
ANKLE1	0.29	0.28	0.25	0.28	0.183388	0.334008	0.302813	0.224058
ANKRD18A	0.07	0.14	0.04	0.15	0.0395203	0.0508329	0.0320431	0.0736163
ANKRD18B	0.24	0	0.34	0.01	0.193493	0.0196526	0.2254	0.00821958
ANKRD18DP	0	0	0.01	0	0.00561028	0.0142441	0.0252931	0
ANKRD2	0.03	0.05	0.03	0.08	0	0.0327524	0.015829	0.0845141
ANKRD20A11P	0	0.03	0	0	0	0	0.0222591	0.026076
ANKRD20A2	0.13	0.14	0.01	0.04	0.0383659	0.115869	0.135957	0.207778
ANKRD20A3	0	0	0.08	0	0.0451505	0.0560241	0.0461577	0.0574123
ANKRD20A4	0.18	0.09	0.08	0.11	0.228472	0.176835	0.20327	0.273081
ANKRD20A5P	0.05	0.07	0.07	0.04	0.0446882	0.062184	0.0301287	0.0617728
ANKRD20A9P	0.02	0.02	0.02	0.01	0.0247549	0.0186356	0.0332396	0.0240259
ANKRD22	0	0.01	0.01	0.01	0.0283726	0.00600745	0.0160661	0.00660911
ANKRD23	0.76	0.61	0.7	0.73	0.689364	0.630688	0.608752	0.577866
ANKRD24	0.11	0.11	0.13	0.15	0.165325	0.225597	0.228575	0.245009
ANKRD26P1	0.03	0.22	0.05	0.17	0.0159897	0.0204299	0.0180957	0.0225486
ANKRD29	0.13	0.19	0.07	0.13	0.138232	0.199949	0.064617	0.210904
ANKRD30B	0.01	0.05	0.01	0.06	0.00311404	0.00399753	0.00350615	0.0263105
ANKRD30BL	0.84	0.87	0.03	0.32	0.0326871	0.245309	0.40117	0.603115
ANKRD30BP2	0	0	0	0	0	0.0060051	0.0107469	0.00683773
ANKRD31	0.01	0.04	0.01	0.02	0.0102151	0.0296034	0.0201772	0.0144385
ANKRD33	0.02	0	0.01	0	0.029332	0.03837	0.0124307	0.0663929
ANKRD33B	0.51	0.36	0.45	0.42	0.277156	0.195873	0.258372	0.211855
ANKRD34B	0	0.03	0	0.01	0	0.00635361	0	0.00700101
ANKRD35	0.37	0.45	0.39	0.4	0.330834	0.580583	0.346794	0.519087
ANKRD36BP2	0.02	0	0.01	0	0	0	0.00247448	0.0042125
ANKRD45	0.17	0.26	0.14	0.24	0.123689	0.390487	0.0967268	0.378596
ANKRD5	0.31	0.85	0.34	0.82	0.254766	0.578846	0.281612	0.472
ANKRD53	0.29	0.36	0.34	0.38	0.429553	0.248442	0.432816	0.257138
ANKRD55	0.01	0.02	0.01	0	0.0136899	0.025401	0.0312261	0.0567387
ANKRD62P1-PARP4P3	0	0	0	0	0	0	2.36E-06	0
ANKRD63	0.06	0	0	0.03	0.0808268	0.178889	0.0309888	0.0685009
ANKRD65	0.48	0.45	0.38	0.67	0.327614	0.438253	0.247026	0.47759
ANKRD7	0.22	0.32	0.15	0.28	0.140778	0.318797	0.270544	0.175353
ANKS4B	0	0	0	0	0	0	0.00675936	0
ANKUB1	0	0	0	0	0	0.00949234	0	0
ANO2	0.01	0.02	0.01	0.02	0.0137222	0.0224754	0.00521848	0.00629273
ANO3	0.03	0.01	0.02	0	0.0312031	0.0197465	0.00706156	0.0304071
ANO5	0.01	0.22	0.02	0.26	0.0142895	0.277385	0.0258754	0.276519
ANO7	0.12	0.12	0.13	0.08	0.18433	0.108774	0.230016	0.0550133
ANO9	0.01	0.01	0.01	0.01	0.0137555	0	0.023721	0.00923655
ANP32A-IT1	0.04	0.06	0.03	0.02	0.011067	0.0276052	0.0379849	0.0616823
ANP32C	0.58	0.85	0.46	0.37	0.297331	0.582115	0.641602	0.934681
ANXA13	0.02	0.08	0.02	0.04	0.0231273	0.0723279	0.0131166	0.0321846
ANXA9	0.23	0.27	0.21	0.28	0.123683	0.404994	0.273707	0.367086
AOAH	0.01	0.03	0.01	0.02	0.0386932	0.0191967	0.0176695	0.0214639
AOC2	0.35	0.39	0.26	0.33	0.357371	0.447875	0.438842	0.277821
AOC3	0.06	0.11	0.06	0.08	0.0805221	0.142511	0.0816454	0.0772012
AOC4	0	0	0	0	0	0	0.000717153	0.00104298
AP1M2	0.24	0.21	0.19	0.25	0.164777	0.0133899	0.163401	0.0150656
AP3B2	0.07	0.07	0.09	0.08	0.0907334	0.0402199	0.0657299	0.103837
APITD1-CORT	0.58	0.31	0.7	0.09	0.58412	0.474527	0.523157	0.546129
APLF	0.86	0.77	0.85	0.82	0.762433	0.905533	0.835197	0.839654
APLNR	0	0.01	0	0.06	0.01545	0.220127	0.0118457	0.204523
APOA1	0.19	0.17	0.29	0.19	0.914772	0.296703	0.706873	0.335458
APOA5	0	0.01	0	0	0.0101835	0	0	0.0138247
APOB	0	0	0	0	0	0.00143619	0	0
APOBEC2	0.02	0.01	0	0.03	0.03159	0.0261896	0.0361654	0
APOBEC3A	0.09	0.02	0.01	0	0.00194046	0.0223539	0.0178734	0.00600775
APOBEC3D	0.24	0.08	0.2	0.15	0.165561	0.115833	0.16169	0.133036
APOBEC3G	0.86	0.69	0.81	0.71	0.339252	0.497948	0.345732	0.560649
APOBEC3H	0.04	0.05	0.06	0.1	0.0200866	0.0251741	0.0433438	0.0523854
APOBEC4	0.01	0	0.02	0.01	0.00688043	0	0	0
APOBR	0.02	0.01	0.01	0.01	0.0197722	0.014387	0	0.00546751
APOC1P1	0	0	0	0	0	0	0.00690547	0
APOD	0.02	0.12	0.12	0.11	0.295156	0.172354	0.236254	0.0957418
APOH	0	0	0	0	0.0497249	0	0.0187489	0
APOL1	0.16	0.17	0.18	0.23	0.206668	0.0786654	0.183541	0.0662493
APOL3	0.28	0.35	0.35	0.35	0.388229	0.316716	0.353858	0.417594
APOL4	0.01	0.03	0.01	0.01	0.00527704	0.0393083	0.0120259	0.0548698
APOL5	0.01	0.02	0.01	0.02	0.0253366	0	0.0145013	0
APOL6	0.47	0.4	0.45	0.38	0.365135	0.42626	0.349162	0.361664
AQP10	0	0.02	0.02	0.01	0.0110512	0	0.0383373	0
AQP11	0.55	0.8	0.49	0.78	0.45109	0.808729	0.593108	0.914877
AQP2	0	0.01	0	0	0	0.00545729	0	0.012354
AQP4	0	0	0	0.01	0	0.0841139	0	0.0668316
AQP6	0.02	0.09	0	0.05	0.00701114	0.0592754	0.0162139	0.0778767
AQP7	0.05	0.13	0	0	0.0158138	0.0190884	0.0059944	0.000428316
AQP7P1	0.15	0.32	0.14	0.11	0.0873822	0.140677	0.188765	0.350731
AQP8	0	0	0	0	0	0.0195037	0	0.0441725
AQPEP	0.05	0.07	0.06	0.06	0.0465188	0.0732796	0.0307848	0.03241
ARC	0.26	0.41	0.25	0.36	0.912291	0.529649	0.819013	0.464215
ARG1	0.01	0.03	0.01	0.04	0.0241298	0.0151603	0.0273386	0
ARGFX	0	0.01	0	0	0	0	0.0039758	0.0146259
ARGFXP2	0.02	0.02	0.03	0.04	0	0	0.0527404	0
ARHGAP19-SLIT1	0.02	0	0	0	0	0	0	0
ARHGAP20	0.07	0.32	0.09	0.31	0.137051	0.706724	0.175948	0.78537
ARHGAP25	0.01	0.02	0.01	0.01	0.00556628	0.013797	0.0254836	0.0155001
ARHGAP26	0.46	0.42	0.46	0.42	0.536779	0.437508	0.504248	0.502288
ARHGAP30	0.05	0.06	0.08	0.1	0.0542657	0.057763	0.0585394	0.0604366
ARHGAP36	0.11	0.05	0.13	0.04	0.28059	0.291736	0.347693	0.251044
ARHGAP4	0.25	0.59	0.23	0.53	0.459902	0.47232	0.320625	0.713755
ARHGAP40	0	0.06	0.01	0.04	0.0119264	0.00729487	0	0.0330909
ARHGAP6	0.33	0.12	0.28	0.1	0.182117	0.222872	0.237654	0.260527
ARHGAP8	0	0.07	0.01	0.02	0.0374732	0.0148104	0.0950071	0
ARHGAP9	0.04	0.09	0.09	0.12	0.0472271	0.0457227	0.121047	0.0762635
ARHGDIG	0.56	0.27	0.49	0.36	0.419048	0.056821	0.368512	0.09693
ARHGEF15	0	0	0	0.01	0	0	0.00512085	0.0121066
ARHGEF16	0.41	0.3	0.4	0.36	0.445397	0.149016	0.446927	0.144487
ARHGEF26-AS1	0	0.05	0.01	0.03	0.0217431	0.0460116	0.024583	0.0403576
ARHGEF33	0.16	0.12	0.17	0.14	0.0983283	0.145594	0.067446	0.0817583
ARHGEF38	0.01	0.01	0.01	0	0.00312006	0.00398718	0.00353809	0.0175755
ARID3C	0.06	0	0.05	0.02	0.0866026	0.0201876	0.139459	0.0919107
ARL11	0.01	0	0	0	0.00464253	0	0.00528681	0
ARL13A	0.04	0	0.03	0.01	0.0339378	0.060424	0.0961252	0
ARL14	0.1	0.2	0.19	0.3	0.430319	0.178053	0.425091	0.196467
ARL2-SNX15	0.09	0	0.16	0	0.163095	0	0.197807	0
ARMC12	0.31	0.32	0.22	0.25	0.133639	0.361195	0.248525	0.226335
ARMC2	0.98	0.82	0.83	0.74	0.837713	0.754113	0.914258	0.97339
ARMC3	0.02	0.06	0.02	0.07	0.00617828	0.0311619	0.0349213	0.0515355
ARMC4	0.29	0.2	0.39	0.19	0.409918	0.074718	0.38162	0.0444325
ARMS2	0.03	0	0.05	0.03	0.0263617	0.0324411	0.0908873	0.036629
ARR3	0.03	0.04	0.03	0.02	0.0283574	0	0.032359	0
ARRDC5	0.02	0.03	0	0	0	0	0	0.0152764
ARSF	0.01	0.04	0	0.02	0.0393728	0.0359141	0	0.067191
ARSH	0.01	0.02	0.02	0.01	0.0115801	0	0	0.0158917
ART1	0	0	0	0.04	0	0	0	0
ART3	0.01	0.03	0	0.01	0	0	0.0136663	0.0334435
ART4	0.03	0.07	0.03	0.08	0.0275835	0	0.0785033	0
ART5	0.03	0.15	0.02	0.1	0.124753	0.280202	0.0480761	0.29802
ARTN	0.32	0.79	0.2	0.56	0.18469	0.293764	0.195226	0.493378
ASAH2	0.35	0.28	0.18	0.16	0.235344	0.309654	0.430674	0.313012
ASB11	0.01	0.01	0	0	0	0	0	0
ASB12	0.02	0.07	0	0.08	0.0163242	0.0197896	0	0.0668145
ASB14	0.27	0.45	0.21	0.25	0.139896	0.280813	0.211994	0.30233
ASB15	0.01	0	0.01	0	0	0	0	0
ASB16	0.57	0.53	0.51	0.64	0.467656	0.945078	0.568283	0.708689
ASB18	0.02	0.03	0	0	0	0	0	0
ASB2	0.13	0.26	0.16	0.22	0.158905	0.137056	0.158157	0.174631
ASB4	0.02	0	0	0.01	0.0184753	0.0150891	0.01446	0.0538845
ASB5	0.1	0.15	0.07	0.14	0.0683118	0.055404	0.0914027	0.0434664
ASB9	0.12	0.32	0.1	0.35	0.135707	0.154075	0.129123	0.201872
ASB9P1	0.02	0.02	0.01	0	0.0114738	0.0142674	0	0.0318291
ASCL1	0	0.04	0	0.01	0	0.512652	0	0.534694
ASCL2	0	0	0	0	0	0.0173573	0	0
ASCL3	0	0	0	0.05	0.0396621	0	0	0
ASIP	0.05	0	0.05	0.13	0.148619	0.300444	0	0.0679301
ASMT	0.02	0.11	0.03	0.15	0.0806983	0.19321	0.0924468	0.136287
ASPA	0	0.02	0	0	0	0.0197741	0	0.0435366
ASPDH	0.06	0.06	0.03	0.1	0.0809956	0.0315394	0.106066	0.178661
ASPG	0	0	0	0.03	0	0	0	0
ASPRV1	0.12	0.26	0.13	0.18	0.231684	0.284897	0.297943	0.409885
ASTL	0	0.3	0	0.44	0.033444	0.276403	0	0.179331
ASXL3	0.25	0.2	0.26	0.28	0.478343	0.478652	0.486114	0.517531
ASZ1	0.01	0	0	0	0	0	0	0
ATAD3C	0.15	0.36	0.01	0.32	0.0961409	0.0194505	0.152669	0.124681
ATAD5	0.79	0.25	0.67	0.29	0.50982	0.307031	0.508513	0.280312
ATCAY	0.01	0.02	0	0	0.00995449	0.0201791	0.00379655	0.0314392
ATG9B	0.07	0.03	0.02	0.04	0.0453329	0.0115947	0.0515505	0.0396905
ATOH7	0.04	0.02	0.12	0.07	0.0549363	0.108566	0.0208884	0.0733289
ATP10B	0	0.01	0	0.01	0	0.0217937	0	0.0304832
ATP12A	0.01	0	0	0	0.00941599	0	0	0
ATP13A4	0.01	0.05	0	0.05	0.0159043	0.463341	0.00907921	0.471806
ATP13A5	0	0.05	0	0.06	0.00959494	0.0481213	0	0.0804605
ATP1A1OS	0.64	0.56	0.59	0.53	0.462267	0.393265	0.58898	0.675398
ATP1A2	0.01	0.02	0.01	0.01	0.0216911	0.10245	0.0106631	0.128032
ATP1A3	0.02	0.01	0.03	0.02	0.0320402	0.0486994	0.0428874	0.0502768
ATP1B4	0	0	0	0	0	0	0.00424965	0.0104721
ATP2A1	0.29	0.32	0.29	0.33	0.214647	0.236885	0.162282	0.239734
ATP2B2	0.03	0.19	0.02	0.19	0.0424416	0.717585	0.0641438	0.771089
ATP2B3	0.01	0.03	0	0.05	0.0248598	0.0233379	0.0252818	0.0300306
ATP2C2	0.01	0.02	0.02	0.01	0	0.0133045	0.00631945	0.0224428
ATP4A	0	0	0	0	0.0054461	0	0	0
ATP4B	0.31	0.2	0.2	0.1	0.108584	0	0.124115	0
ATP5J2-PTCD1	0	0	0	0	0	0	0.112371	0.115581
ATP5L2	0.16	0.26	0.13	0.03	0.195114	0.034361	0.293387	0.195196
ATP6V0A4	0.08	0.03	0.11	0.02	0.0461347	0.0354438	0.026319	0.0316788
ATP6V0CP3	0.05	0.13	0	0.06	0	0	0.10936	0
ATP6V0D2	0.03	0	0.01	0.02	0.205596	0.144192	0.196383	0.137037
ATP6V1B1	0.44	0.25	0.37	0.25	0.465665	0.32504	0.604221	0.299911
ATP6V1C2	0.51	0.63	0.56	0.63	0.371316	0.456633	0.359831	0.362354
ATP6V1E2	0.44	0.33	0.39	0.33	0.55415	0.312534	0.443664	0.264457
ATP6V1G2-DDX39B	0.81	0	0	0.18	0.651271	0.395498	0.680713	0
ATP6V1G3	0.06	0	0.03	0	0	0	0.0342905	0
ATP8A1	0.27	0.44	0.25	0.41	0.385132	0.591447	0.394874	0.561986
ATP8B3	0.12	0.1	0.13	0.16	0.110644	0.161364	0.0820245	0.139531
ATP8B4	0.01	0	0.01	0.01	0.00621866	0	0.00704918	0.004346
ATP8B5P	0.23	0.22	0.17	0.21	0.187079	0.183465	0.247337	0.184479
ATPAF1-AS1	0.03	0.07	0.02	0.03	0.0244419	0.0295285	0	0.0334401
ATRNL1	0.45	0.38	0.52	0.43	0.426156	0.397583	0.434429	0.414768
AURKAPS1	0.31	0.38	0.28	0.37	0.179808	0.213147	0.204573	0.220902
AURKC	0.4	0.26	0.4	0.39	0.438428	0.474325	0.565405	0.420357
AVIL	0.38	0.45	0.29	0.42	0.345963	0.66121	0.358585	0.698115
AVP	0	0	0	0	0	0	0	0.0141683
AVPR1A	0	0.01	0	0.01	0	0.00573676	0	0.00640739
AVPR1B	0	0	0	0	0.0123102	0	0	0
AWAT2	0.03	0.07	0.03	0.02	0	0	0.0339201	0
AXDND1	0.01	0.25	0.02	0.24	0.0127173	0.130673	0.00958964	0.173672
AZGP1	0.01	0.07	0	0.02	0	0.0481868	0.0298981	0.0362509
AZU1	0.06	0.15	0.1	0	0.0554398	0.0953546	0.190298	0.0360005
B3GALT2	0.35	0.33	0.47	0.3	0.290505	0.078244	0.345476	0.114433
B3GALT5	0.26	0.25	0.26	0.39	0.24175	0.369809	0.284653	0.269445
B3GAT2	0	0	0	0	0	0.0153053	0	0
B3GNT4	0.24	0.14	0.13	0.13	0.177579	0.157594	0.237632	0.0397124
B3GNT6	0.02	0	0	0	0	0	0.0103535	0.0118853
B4GALNT2	0.14	0.09	0.13	0.1	0.332645	0.123406	0.393364	0.0591923
BAAT	0.04	0.21	0.05	0.2	0.102515	0.0216035	0.0377741	0.0875808
BAGE2	0	0	0	0	1.34E-06	6.64E-08	2.96E-07	0.0149905
BAGE4	0	0	0	0	2.68E-05	8.09E-05	0.00544482	0.000339436
BAGE5	0	0.01	0	0	3.63E-05	0.000251003	0.00664963	0.0133491
BAI1	0.07	0.21	0.03	0.15	0.108665	0.689025	0.116171	0.706731
BAIAP2L2	0.25	0.26	0.2	0.32	0.214351	0.296647	0.2581	0.312467
BAIAP3	0.06	0.09	0.09	0.16	0.0505736	0.0991136	0.0829569	0.108388
BANK1	0.36	0.29	0.35	0.42	0.280605	0.139807	0.228619	0.13187
BARHL1	0	0.02	0	0	0	0.0451303	0.0152089	0.0860671
BASP1P1	0	0.07	0.02	0.02	0	0	0.0199634	0.0475442
BATF2	0.12	0.01	0.09	0.01	0.160947	0.0433395	0.0720774	0.0246324
BBOX1	0.09	0.11	0.03	0.09	0.0278271	0.67027	0.0525438	0.649732
BCAN	0.06	0.06	0.05	0.11	0.0348075	0.266234	0.0479525	0.297693
BCAR4	0	0.02	0	0	0.0374279	0	0.0425881	0
BCAS1	0.02	0.04	0	0.03	0.0131225	0.0273169	0.00498631	0.0305377
BCL11B	0.01	0.01	0	0.03	0.0463859	0.0630369	0.0760331	0.0680854
BCL2	0.28	0.14	0.34	0.3	0.300731	0.294565	0.354948	0.326451
BCL2L10	0.1	0.04	0.09	0.04	0.0643824	0.148425	0.110662	0.0842312
BCL2L14	0	0.01	0.02	0	0.00854865	0.0233473	0.0317485	0.0391893
BCL2L15	0.07	0.07	0.08	0.07	0.105592	0.128248	0.0876691	0.141681
BCL6B	0.01	0.01	0.01	0.01	0.00556741	0.00675586	0.0191805	0
BCMO1	0.01	0.07	0	0.1	0.00710291	0.0701577	0.0242852	0.0978865
BCO2	0.13	0.27	0.12	0.14	0.117317	0.237582	0.164328	0.266389
BCRP2	0.63	0.29	0.43	0.21	0.677461	0.268662	0.993494	0.431718
BDAG1	0.38	0.32	0.55	0.34	0.358002	0.27646	0.256407	0.318224
BDKRB1	0.43	0.22	0.37	0.24	0.367346	0.382131	0.463558	0.409538
BEND3	0.44	0.44	0.46	0.38	0.586369	0.672617	0.533933	0.67696
BEND4	0	0.07	0	0.1	0.00231119	0.120103	0.00525362	0.0884466
BEST1	0.05	0.17	0.06	0.16	0.112979	0.226827	0.128998	0.179356
BEST2	0.01	0	0	0.02	0	0	0	0
BEST3	0.24	0.08	0.17	0.07	0.153114	0.0397311	0.174698	0.0361209
BEST4	0.18	0.37	0.13	0.42	0.171761	0.394772	0.0810092	0.351588
BET3L	0.06	0.05	0.07	0.07	0.114416	0.024077	0.0857809	0.0790229
BFSP2	0	0	0.01	0	0	0	0	0
BGLAP	0	0.14	0.1	0.13	0	0.494427	0	0
BHLHA15	0.85	0.47	0.61	0.33	0.345168	0.480248	0.262138	0.296252
BHLHA9	0	0	0	0	0.0465101	0.05162	0	0
BHLHE22	0	0	0.01	0	0	0.0803736	0.0151654	0.0627218
BHMT	0.02	0.01	0	0.05	0.0270917	0.0258838	0.0231475	0.0768445
BIK	0.08	0.13	0.05	0.15	0	0.0896099	0	0.0336821
BIN2	0	0.01	0	0	0	0	0	0
BIRC3	0.36	0.55	0.35	0.49	0.350019	0.699026	0.450673	0.621722
BIVM-ERCC5	0.73	0.11	0.33	0	0.80943	0.467926	0.828287	0
BK250D10.8	0.02	0.02	0.06	0.05	0.0145476	0.0341265	0	0.0195208
BLID	0.03	0	0.02	0.03	0	0.0627493	0.0286277	0
BLNK	0	0	0	0.01	0	0.0258216	0	0.0143389
BLOC1S1-RDH5	0.41	0.24	0.43	0.78	0.712796	0	0.67923	0.220488
BMP10	0	0	0.01	0	0	0	0	0
BMP15	0	0	0	0	0	0	0	0.0229616
BMP3	0.06	0.13	0.05	0.07	0.0725493	0.174277	0.0658412	0.222435
BMP5	0.01	0	0	0	0.00792046	0	0.00897288	0.0110267
BMP7	0	0.3	0	0.3	0.0249123	0.820248	0.0284869	0.929096
BMP8A	0.2	0.35	0.2	0.31	0.220322	0.386301	0.212375	0.381592
BMP8B	0.01	0.06	0.01	0.05	0.0473137	0.0752438	0.0131083	0.110173
BMX	0	0	0	0.01	0	0.00840072	0	0.00930844
BNIPL	0.03	0.08	0.04	0.03	0.00825581	0.0405571	0.0283944	0.0455752
BOD1P	0.02	0.02	0	0	0	0	0.0192146	0.00780672
BOK-AS1	0.07	0.18	0.24	0.08	0.0650239	0.0392196	0.150981	0.175326
BOLL	0	0.02	0	0	0.00761655	0	0	0
BPIFB2	0	0	0	0	0	0.013033	0	0
BPIFB3	0	0	0	0	0	0.0171845	0	0.0194969
BPIFB4	0	0.01	0	0	0	0.376701	0	0.436263
BPIFC	0	0.17	0	0.18	0	0	0	0.0279369
BRCA2	0.47	0.17	0.49	0.19	0.259193	0.0900845	0.283906	0.118583
BRD7P3	0.03	0.05	0.01	0.01	0.00629267	0	0.0284711	0.00891544
BRDT	0	0	0.01	0	0	0	0	0
BREA2	0.1	0.09	0.06	0.14	0.154694	0.187137	0.17673	0.21068
BRSK2	0.03	0.08	0.01	0.02	0.0594377	0.0397547	0.0433678	0.0900373
BRWD1-IT2	0.24	0.49	0.16	0.36	0.122982	0.32368	0.167938	0.49519
BSN	0.03	0.08	0.05	0.08	0.0586177	0.144003	0.0548914	0.129949
BSN-AS2	0.01	0.03	0	0.03	0.00642617	0	0.0146623	0.0178384
BSND	0	0	0	0	0.013718	0	0.0316896	0
BTBD16	0.04	0.03	0.04	0.04	0.0295847	0.0493382	0.0225372	0.0276164
BTBD17	0	0	0	0	0	0.0184833	0	0
BTBD18	0	0	0.01	0.01	0.00523898	0.0327533	0.00601196	0.014797
BTBD8	0.14	0.12	0.19	0.1	0.135136	0.153338	0.199519	0.13187
BTC	0.05	0.15	0.02	0.08	0.081078	0.360595	0.0184781	0.312288
BTG4	0.04	0.11	0.02	0.08	0	0.0263451	0.0238074	0
BTK	0	0	0	0	0.01921	0	0	0
BTLA	0.01	0.01	0.01	0.01	0	0.00760191	0	0.0239121
BTN1A1	0	0	0.01	0	0.00637821	0	0.0146063	0
BTNL2	0.01	0	0	0	0	0.0305908	0	0
BTNL8	0	0	0.01	0	0	0	0	0
BTNL9	0.05	0.01	0.02	0.01	0.0107072	0.01968	0.0244975	0.0294745
BVES-AS1	0.03	0.08	0.04	0.05	0.0325437	0.0548697	0.0739633	0.0606581
BZRAP1	0.13	0.35	0.13	0.29	0.126153	0.186936	0.115644	0.157135
C10orf103	0.05	0.07	0.06	0.07	0.121236	0.0982016	0.0369974	0.136951
C10orf105	0	0.03	0.02	0.01	0.0401087	0.0924938	0.023101	0.105022
C10orf107	0.33	0.19	0.35	0.19	0.451067	0.368377	0.776291	0.384829
C10orf108	0.06	0.05	0.09	0.1	0.0372502	0.0145765	0.0202359	0
C10orf11	0.36	0.16	0.16	0.5	0.18839	0.0587192	0.0805175	0.459152
C10orf111	0.22	0.19	0.23	0.22	0.22717	0.136002	0.220715	0.185338
C10orf12	0.75	0.68	0.75	0.52	0.532776	0.521851	0.654328	0.551806
C10orf129	0.01	0	0	0	0	0	0	0
C10orf131	0.03	0	0.04	0	0.128028	0.0415067	0.0360428	0.0679729
C10orf136	0.07	0.06	0.15	0	0.0454238	0.0569911	0.02593	0.0316892
C10orf140	0.34	0.4	0.3	0.48	0.354017	0.410017	0.279494	0.415089
C10orf25	0.3	0.6	0.4	0.51	0.223063	0.446462	0.350517	0.479429
C10orf27	0	0.02	0	0	0	0	0	0
C10orf32-AS3MT	0	0	0	0	0	0	0.478089	0
C10orf62	0	0	0	0	0	0	0	0.0202152
C10orf67	0.11	0.19	0.13	0.18	0.0618567	0.131098	0.106166	0.138176
C10orf68	0.12	0.11	0.1	0.13	0.107456	0.198119	0.0971047	0.136238
C10orf81	0.01	0.02	0	0.03	0.011239	0.0476473	0.0128302	0
C10orf82	0.06	0.05	0.04	0.07	0	0	0.0445816	0.0267241
C10orf90	0.18	0.11	0.13	0.09	0.16757	0.107384	0.217506	0.112146
C10orf91	0.21	0.09	0.16	0.16	0.164481	0	0.0373154	0.0437567
C10orf95	0.11	0.17	0.16	0.23	0.0405267	0.387707	0.116312	0.358164
C11orf16	0.01	0.02	0.01	0.01	0.0271201	0	0	0.0125067
C11orf20	0.03	0.08	0	0.11	0.0287961	0.0340691	0.0328951	0
C11orf21	0.01	0	0.01	0	0.0083045	0	0.0192136	0
C11orf34	0.03	0	0	0.03	0	0.015428	0.0139258	0.0171636
C11orf35	0.31	0.36	0.38	0.29	0.169548	0.136924	0.309432	0.234531
C11orf42	0.12	0.03	0.04	0.05	0.114978	0.0454073	0.0662107	0.0516308
C11orf45	0.18	0.18	0.27	0.18	0.134434	0.0648021	0.153865	0.0944682
C11orf65	0.16	0.27	0.13	0.15	0.088242	0.200946	0.119374	0.122587
C11orf85	0	0.03	0	0.03	0	0	0	0
C11orf86	0	0.02	0	0	0	0	0.020337	0
C11orf87	0.16	0.12	0.23	0.13	0.320538	0.134697	0.294181	0.148555
C11orf88	0	0.21	0.05	0.27	0	0.0692162	0.0302625	0.038154
C11orf92	0	0.04	0.01	0.03	0.00357467	0.0267908	0	0.00499111
C11orf93	0	0.04	0	0.04	0	0.0727221	0	0.0618614
C11orf94	0.11	0	0.1	0	0.201419	0.12264	0.115739	0.138885
C12orf33	0.02	0.01	0.01	0.02	0.0310217	0.0124222	0.0588538	0.0691856
C12orf34	0.41	0.24	0.39	0.22	0.558088	0.43378	0.493335	0.451967
C12orf37	0	0	0	0.02	0.0147003	0	0.0167222	0
C12orf39	0.09	0	0.27	0.1	0.0784389	0.0986823	0.222398	0
C12orf50	0.02	0.01	0	0.02	0.0097402	0.0124505	0.0109933	0
C12orf54	0.04	0.05	0	0.05	0.0758042	0.0237357	0.0216229	0.026522
C12orf56	0.07	0.01	0.04	0.01	0.0119957	0	0	0.037261
C12orf59	0.06	0.18	0.03	0.2	0.143728	0.114225	0.126331	0.0634728
C12orf60	0.53	0.72	0.44	0.65	0.455254	0.563904	0.343401	0.909501
C12orf70	0.04	0.03	0.04	0.06	0.104871	0.0999074	0.222674	0.0736194
C12orf71	0.02	0.09	0.02	0.03	0	0.0264336	0.0242893	0.0294675
C12orf77	0	0	0	0.02	0	0.0472617	0	0.0350947
C14orf105	0.06	0.04	0.01	0.02	0.0636482	0	0.0867286	0.0814533
C14orf162	0	0	0	0	0.0499525	0	0	0
C14orf165	0	0	0	0	0	0	0	0.0621417
C14orf176	0.09	0.27	0.06	0.2	0.0792186	0.227206	0.106235	0.293005
C14orf178	0.13	0.11	0.11	0.19	0.0781965	0	0	0.0534021
C14orf182	0.07	0.03	0.02	0.03	0.0443527	0.0158078	0.0648932	0.026401
C14orf183	0	0.03	0.04	0	0	0	0	0.0272075
C14orf38	0.01	0.05	0.02	0.06	0	0.0378502	0.00651872	0.0414765
C14orf39	0.2	0.03	0.16	0.02	0.0877844	0.0260531	0.174212	0.0471492
C14orf55	0.08	0.05	0.1	0.13	0.0866346	0.17721	0.0844799	0.179398
C14orf64	0	0.06	0	0.06	0	0.106038	0.0275568	0.168112
C15orf2	0	0.09	0.01	0.06	0.00691751	0.0910091	0.0184887	0.121055
C15orf26	0	0	0.01	0	0	0	0	0.0164763
C15orf27	0	0.02	0.02	0.01	0.0158148	0.0284394	0	0.0107221
C15orf32	0	0	0	0	0	0.0258359	0	0.0144412
C15orf33	0.42	0.65	0.38	0.56	0.389349	0.434514	0.389137	0.660221
C15orf34	0.06	0.13	0.05	0.11	0.0763326	0.13752	0.0360886	0.133824
C15orf42	0.67	0.23	0.71	0.24	0.39483	0.146785	0.417299	0.199921
C15orf48	0.16	0	0.11	0.17	0.470655	0.3023	0.307177	0.214573
C15orf5	0.01	0	0.03	0.01	0.0125938	0	0	0
C15orf50	0	0.02	0	0	0	0.0347755	0.0163457	0
C15orf54	0.08	0.19	0.09	0.11	0.12011	0.0845028	0.115823	0.0762059
C15orf55	0.01	0.01	0	0	0	0	0	0
C15orf56	0.03	0	0.02	0	0.0199683	0	0	0.0134522
C15orf58	0.42	0.59	0.44	0.55	0.491336	0.756384	0.441383	0.647571
C15orf60	0	0	0	0	0	0	0.023614	0
C15orf62	0.36	0.58	0.41	0.54	0.438644	0.797555	0.448458	0.780874
C16orf11	0.01	0	0.01	0	0	0.011552	0	0
C16orf3	0.43	0.2	0.18	0.36	0.147274	0.276502	0.216413	0.340077
C16orf46	0.66	0.86	0.54	0.58	0.551417	0.650751	0.546875	0.810874
C16orf54	0.01	0.01	0	0	0.00711223	0.0170873	0	0
C16orf71	0.23	0.38	0.26	0.36	0.261729	0.273993	0.211097	0.249858
C16orf73	0.18	0.18	0.17	0.15	0.124326	0.0763437	0.162226	0.0888927
C16orf82	0	0	0	0	0	0	0	0.0105291
C16orf89	0.1	0.1	0.16	0.12	0.0597953	0.150762	0.10979	0.113495
C16orf90	0	0	0	0	0	0	0.0572631	0
C16orf96	0.01	0.04	0.01	0.02	0	0.0838617	0.0169929	0.0746387
C17orf102	0	0	0	0	0	0	0.00542443	0
C17orf104	0.21	0.2	0.29	0.18	0.205065	0.230496	0.18279	0.170619
C17orf109	0.03	0.02	0.06	0.05	0.0477895	0.0596866	0.0554831	0.0689055
C17orf110	0	0.08	0.03	0.07	0	0	0	0.0390895
C17orf28	0.22	0.45	0.24	0.54	0.183389	0.329011	0.1321	0.259956
C17orf47	0	0.1	0.01	0.05	0	0.030276	0.00932514	0.0226284
C17orf50	0	0	0	0	0.0265234	0	0.0304389	0
C17orf57	0.18	0.77	0.16	0.76	0.243172	0.726182	0.278506	0.812363
C17orf64	0.02	0	0.02	0.02	0	0	0	0.0275073
C17orf66	0	0	0.01	0	0	0	0	0
C17orf67	0.11	0.07	0.14	0.12	0.127458	0.158902	0.115513	0.0705135
C17orf72	0.03	0.09	0.02	0.09	0.0852238	0.114175	0.0379675	0.05095
C17orf74	0	0	0	0.02	0	0.0156462	0	0.0178351
C17orf78	0	0.01	0	0	0	0	0	0
C17orf82	0.17	0.22	0.28	0.37	0.457265	0.487887	0.3042	0.539268
C17orf96	0.5	0.65	0.33	0.63	0.583237	0.914067	0.483919	0.968177
C17orf98	0	0.06	0	0.11	0	0	0	0.058613
C17orf99	0	0	0	0	0	0	0.0195949	0
C18orf26	0	0	0	0	0.00979058	0	0	0
C18orf62	0.03	0.03	0.01	0.02	0	0.017202	0.0923488	0.0190067
C19orf18	0.53	0.88	0.39	0.67	0.616782	0.938494	0.923435	0.884929
C19orf21	0.08	0.04	0.06	0.03	0.0506879	0.0373952	0.0730414	0.0085306
C19orf29-AS1	0.39	0.33	0.52	0.42	0.384434	0.296624	0.663239	0.528417
C19orf35	0.07	0.04	0.01	0	0.0864132	0.0218685	0.0333388	0.0629159
C19orf38	0.02	0.05	0.07	0.05	0.0547008	0.0219758	0.0209081	0
C19orf45	0.03	0.02	0	0.02	0	0.0464384	0.0152565	0
C19orf46	0	0.1	0.1	0.08	0.0123278	0.0440141	0.0142862	0.100742
C19orf51	0.14	0.17	0.1	0.23	0.245528	0.271383	0.162793	0.25067
C19orf57	0.14	0.17	0.13	0.17	0.105547	0.192972	0.121894	0.114935
C19orf59	0	0	0	0.02	0	0	0	0
C19orf76	0.55	0.25	0.38	0.24	0.410542	0.227041	0.374061	0.331253
C19orf77	0	0.09	0.02	0	0.0206522	0.0508171	0.0237153	0.0859031
C19orf80	0.02	0.06	0	0	0.022093	0.0529327	0.0254492	0
C1orf101	0.38	0.55	0.29	0.54	0.360867	0.480571	0.423494	0.47833
C1orf106	0.17	0.45	0.17	0.44	0.0565144	0.23664	0.0542795	0.224146
C1orf111	0.02	0.09	0.02	0.02	0	0	0	0.0473573
C1orf114	0.31	0.65	0.32	0.54	0.163564	0.591975	0.284791	0.717249
C1orf115	0.07	0.09	0.05	0.06	0.0690365	0.0637494	0.0725568	0.031868
C1orf116	0.01	0.01	0.02	0.01	0.00635574	0.00392035	0.0145547	0.013207
C1orf126	0.04	0.17	0.02	0.12	0.0111589	0.0688944	0.0636168	0.0978335
C1orf127	0	0	0	0	0	0	0.00752167	0.00888032
C1orf129	0.01	0	0.01	0	0	0	0	0.0230366
C1orf130	0	0	0	0	0	0.0114207	3.27E-07	0.0255566
C1orf140	0	0.05	0.01	0.04	0.00910161	0.0231241	0.00517462	0.0127794
C1orf141	0	0	0	0	0	0	0	0.0121356
C1orf146	0	0.08	0	0	0	0	0	0
C1orf150	0	0.01	0	0	0	0.00924829	0	0
C1orf162	0.03	0.16	0.11	0.18	0	0.120244	0.0811719	0.201279
C1orf168	0	0.01	0	0.01	0.00469129	0.0299186	0.00531839	0.0264951
C1orf170	0.24	0.3	0.18	0.17	0.340139	0.147645	0.240458	0.152261
C1orf172	0	0	0.01	0	0	0	0	0
C1orf173	0	0.01	0	0.02	0	0.034622	0.00239252	0.0649992
C1orf180	0	0	0.01	0	0	0.00854016	0	0
C1orf182	0.25	0.31	0.17	0.16	0.0779676	0.0972796	0.176864	0.144355
C1orf185	0.07	0.03	0	0	0	0	0.0537038	0.0333604
C1orf186	0	0.04	0.01	0.05	0.0222202	0.0136459	0.0380411	0.0458616
C1orf189	0	0	0.07	0	0	0	0	0
C1orf194	0.03	0	0.02	0	0	0.0324639	0	0
C1orf21	0.9	0.59	0.81	0.6	0.778041	0.647215	0.743773	0.655981
C1orf210	0.02	0.02	0	0	0	0	0.0185826	0.0222658
C1orf220	0.24	0.36	0.21	0.28	0.106319	0.190931	0.159395	0.139161
C1orf227	0	0.2	0	0	0.0504038	0.0631171	0.170966	0.139734
C1orf228	0.2	0.7	0.16	0.67	0.182776	0.393553	0.222235	0.552945
C1orf229	0.29	0.32	0.21	0.29	0.070391	0.28271	0.134626	0.398476
C1orf49	0.03	0.03	0	0	0	0	0	0
C1orf65	0.01	0.02	0.01	0.07	0	0.0198793	0	0.0564412
C1orf87	0	0	0	0.02	0	0.00981885	0	0
C1orf88	0.06	0.82	0.12	0.75	0.0968037	0.67929	0.15617	0.78706
C1orf94	0	0.3	0.03	0.26	0.0268828	0.113569	0.010289	0.34671
C1orf95	0	0	0	0	0	0.0146338	0	0.00331175
C1orf98	0.27	0.22	0.28	0.08	0.192343	0.121141	0.199171	0.0665102
C1QC	0	0.02	0	0	0.0180693	0	0	0
C1QL2	0	0.05	0	0.02	0.0259475	0.174721	0.0595555	0.13313
C1QL3	0.01	0.13	0	0.19	0.0269664	0.202767	0	0.180127
C1QL4	0.05	0.05	0.07	0.03	0.0772284	0.0504744	0.0759889	0
C1QTNF2	0.62	0.15	0.73	0.17	0.594962	0.251531	0.583907	0.240696
C1QTNF3-AMACR	0.12	0.37	0.06	0.24	0.0374244	0.374333	0.327415	0.324987
C1QTNF7	0.04	0.05	0.03	0.04	0.052176	0.0967112	0.0273125	0.109021
C1QTNF8	0	0	0	0	0	0.00677227	0	0
C1QTNF9	0.08	0.05	0.04	0	0.000789892	0.0151056	0.0189749	0.0636941
C1QTNF9B	0.34	0.15	0.32	0.31	0.064256	0.136545	0.179949	0.185071
C2	0.01	0.05	0.01	0.02	0.0361191	0.0108464	0.0309119	0.0122989
C20orf118	0.16	0.04	0.09	0.03	0.0284078	0.0704517	0.0216492	0.0262659
C20orf123	0	0.02	0.01	0.01	0.0109318	0	0	0
C20orf132	0.32	0.3	0.25	0.21	0.216078	0.407255	0.265998	0.348944
C20orf141	0.05	0.06	0.04	0.08	0	0	0	0
C20orf144	0.49	0.21	0.49	0.13	0.264289	0.05954	0.361256	0.134586
C20orf152	0.02	0	0.02	0	0.00991656	0	0	0
C20orf166	0	0.03	0	0	0	0	0	0
C20orf166-AS1	0.02	0.07	0	0.03	0.00728013	0	0.00838759	0
C20orf195	0.09	0.14	0.11	0.05	0.118338	0.0917239	0.180668	0.0259547
C20orf197	0.05	0.01	0.04	0.02	0.00771955	0.00975095	0	0
C20orf201	0.08	0.15	0	0	0.0746403	0.0808133	0.0425431	0
C20orf202	0	0	0	0	0	0.0147428	0	0
C20orf203	0.01	0.01	0.01	0.01	0	0.0284419	0.0178699	0.00537219
C20orf26	0.01	0.02	0.02	0.05	0	0.0466878	0	0.0519031
C20orf94	0.31	0.54	0.44	0.38	0.46977	0.627243	0.350873	0.592146
C21orf128	0	0.01	0	0.01	0	0.0103647	0	0
C21orf15	0.01	0	0	0	0	0.00347804	0.0134973	0.0117376
C21orf49	0.11	0.18	0.06	0.08	0.190012	0.253681	0.176602	0.257533
C21orf90	0.03	0.06	0	0.03	0	0.0277636	0	0.0843514
C22orf15	0.56	0.17	0.23	0.03	0.0485302	0.0874422	0.336259	0.0994519
C22orf24	0.07	0.08	0.04	0.08	0.155044	0.113259	0.106276	0.105976
C22orf26	0.14	0.09	0.12	0.14	0.0949775	0.191435	0.170312	0.159584
C22orf31	0	0	0	0	0	0	0	0.0225898
C22orf34	0.01	0	0	0	0	0	0	0
C22orf43	0.06	0.13	0.04	0.12	0.0419936	0.0692396	0.159281	0.135081
C22orf45	0.09	0.04	0.05	0.01	0.0133272	0.0401168	0.0384983	0.0365736
C2CD4A	0	0.01	0	0.02	0.145323	0.890278	0.0676645	0.897486
C2CD4B	0	0.03	0	0.05	0.0213062	0.898907	0.0728193	0.508948
C2CD4C	0.07	0.02	0.16	0.03	0.0915526	0.0323815	0.0893811	0.00927763
C2CD4D	0.03	0.17	0.09	0.17	0.151694	0.350232	0.200889	0.356355
C2orf15	0.06	0.11	0.09	0.05	0.0142832	0.0722956	0.0486428	0.0800417
C2orf16	0.22	0.41	0.25	0.37	0.233788	0.360091	0.298237	0.355583
C2orf48	0.16	0	0.14	0	0	0	0.0661168	0
C2orf50	0.02	0	0.02	0	0	0	0	0
C2orf54	0.02	0	0	0	0.0102695	0	0	0
C2orf61	0.08	0.13	0.13	0.08	0.0895656	0.0580128	0.0749669	0.0434393
C2orf62	0.03	0	0	0.06	0	0.0721107	0	0.101888
C2orf65	0.06	0.22	0.04	0.15	0.0349151	0.0862594	0.0320234	0.0485094
C2orf70	0	0	0.07	0	0.0700027	0.0828237	0	0.234601
C2orf71	0	0	0	0	0	0	0.00260852	0.00941608
C2orf72	0	0.02	0	0.01	0	0.062997	0.00663164	0.0237611
C2orf73	0.01	0	0.04	0.01	0.0194204	0.0123591	0.0109635	0.0135771
C2orf77	0.1	0.08	0.07	0.09	0.10757	0.0610608	0.112742	0.123219
C2orf80	0	0.02	0	0	0	0.019964	0	0.0440855
C2orf82	0.5	0.82	0.88	0.65	0.597613	0.760828	0.606788	0.603126
C2orf83	0	0.01	0	0	0	0	0	0.0137238
C2orf84	0.14	0.13	0.09	0.09	0.214525	0.053193	0.159347	0.0595511
C2orf88	0.23	0.38	0.22	0.42	0.0829004	0.236955	0.163732	0.246096
C2orf89	0.22	0.03	0.19	0.07	0.237407	0.127736	0.217935	0.0963029
C2orf91	0.03	0.04	0.04	0.03	0.0278781	0.0291456	0	0.0651438
C3	0.03	0.12	0.03	0.11	0.099031	0.327352	0.0794637	0.373861
C3orf15	0.05	0.09	0.07	0.16	0.0295325	0.140676	0.0208738	0.13433
C3orf20	0.01	0.02	0	0.02	0	0.0324936	0	0.0435375
C3orf22	0	0	0	0	0	0	0	0.0310857
C3orf25	0.01	0.03	0.03	0.02	0.0491047	0.0198363	0.0187772	0.0448193
C3orf27	0	0	0	0	0	0	0.00831859	0
C3orf32	0.02	0.02	0.03	0.03	0.0115388	0.0232721	0	0.058389
C3orf35	0.17	0.26	0.24	0.31	0.269895	0.285222	0.260897	0.374556
C3orf36	0	0	0	0	0.0427713	0	0.0490845	0
C3orf43	0.03	0.09	0.05	0.02	0.0413579	0.0131128	0.035235	0.0144927
C3orf45	0	0	0.02	0	0	0.0215929	0	0
C3orf49	0.01	0.03	0	0	0	0.0169719	0	0.0187436
C3orf65	0.01	0	0	0	0	0.0111626	0	0
C3orf67	0.33	0.26	0.33	0.29	0.282678	0.371319	0.276218	0.356639
C3orf70	0.51	0.69	0.53	0.64	0.671622	0.339674	0.644672	0.474253
C3orf72	0.04	0.15	0.06	0.29	0.0150549	0.22762	0.0345154	0.304068
C3orf74	0	0	0.01	0	0	0	0	0
C3orf80	0.09	0.05	0.09	0.06	0.139121	0.477123	0.126643	0.421192
C4BPA	0	0.01	0.01	0.01	0.00832024	0	0	0.0114788
C4BPB	0.05	0.21	0.04	0.05	0	0.0795269	0	0
C4orf19	0.01	0.04	0.02	0.04	0.00471678	0.0711719	0.0111863	0.0790377
C4orf22	0.6	0.66	0.36	0.74	0.211096	0.344564	0.289829	0.526078
C4orf36	0.11	0.07	0.19	0.21	0.273629	0.150066	0.141649	0.134396
C4orf37	0.01	0.02	0	0.01	0.0120046	0	0.0271379	0
C4orf38	0.33	0.39	0.25	0.37	0.283752	0.266837	0.150284	0.274553
C4orf39	0.28	0.44	0.26	0.48	0.227828	0.377823	0.217838	0.427474
C4orf40	0	0.01	0	0	0	0	0	0
C4orf44	0.09	0.17	0.05	0.15	0.122405	0.110987	0.062289	0.197574
C4orf45	0	0	0.02	0	0.0249101	0	0.0562455	0
C4orf47	0.4	0.39	0.34	0.26	0.334796	0.619936	0.442917	0.298607
C4orf51	0.03	0	0.02	0	0	0	0	0
C4orf6	0.02	0.06	0.02	0.08	0	0.0541227	0	0
C5	0.33	0.32	0.27	0.33	0.275121	0.495184	0.258701	0.42695
C5orf20	0	0.01	0	0	0	0	0	0
C5orf27	0.03	0	0.03	0.01	0.0269708	0.0225654	0.0307294	0.0251886
C5orf47	0	0.02	0	0.01	0	0.064932	0.0193158	0.0237868
C5orf48	0.07	0	0	0	0	0	0	0
C5orf49	0.19	0.29	0.26	0.19	0.378276	0.452842	0.336494	0.346226
C5orf52	0	0.04	0	0.04	0.0329019	0	0.0372214	0
C5orf64	0	0.01	0	0.01	0	0	0	0.00908688
C6	0	0.01	0	0.01	0	0	0	0
C6orf118	0.02	0.02	0	0	0.00948473	0.0349306	0	0.0129898
C6orf123	0	0.02	0	0	0	0	0.0146997	0
C6orf147	0.62	0.87	0.72	0.76	0.521144	0.60665	0.416375	0.707489
C6orf15	0	0.28	0	0.37	0	0.0225211	0	0.0768771
C6orf163	0.31	0.3	0.19	0.21	0.135587	0.159638	0.236336	0.17559
C6orf164	0.18	0.45	0.21	0.32	0.242579	0.429596	0.198246	0.479678
C6orf165	0.15	0.17	0.17	0.2	0.226767	0.442512	0.203466	0.314284
C6orf195	0.02	0.01	0.03	0.05	0.0291442	0.0597901	0.0221422	0.0802233
C6orf201	0.01	0.07	0.07	0.03	0.032091	0.0262856	0.02435	0.0147135
C6orf221	0.02	0.03	0	0	0.0198818	0.0476095	0	0
C6orf222	0	0.01	0	0	0	0	0.00508838	0
C6orf223	0.06	0.12	0.02	0.1	0.0225277	0.101342	0.0576414	0.0385063
C6orf25	0.19	0.09	0.1	0.09	0.0494731	0.0529772	0.0756452	0.122737
C6orf58	0.06	0.05	0.07	0.11	0.0538777	0	0.0408807	0.0497838
C6orf97	0.06	0.09	0.07	0.07	0.0842319	0.119309	0.0783224	0.0679288
C6orf99	0.6	0.54	0.56	0.18	0.587282	0.090126	0.418848	0.302316
C7orf31	0.39	0.61	0.39	0.56	0.291046	0.47634	0.370874	0.662014
C7orf45	0	0	0	0	0.0160026	0	0.0543934	0
C7orf46	0.44	0.6	0.42	0.84	0.351479	0.548005	0.329222	0.668273
C7orf53	0.52	0.49	0.45	0.33	0.603253	0.455899	0.395796	0.596301
C7orf57	0.04	0.12	0.04	0.07	0.0370229	0.0804595	0.052548	0.0764673
C7orf61	0.33	0.24	0.27	0.08	0.23726	0.182962	0.271943	0.235845
C7orf63	0.45	0.26	0.36	0.27	0.343193	0.425644	0.463385	0.388111
C7orf65	0.03	0.01	0	0.01	0	0	0	0
C7orf69	0.22	0.19	0.17	0.36	0.233949	0.0374954	0.132513	0
C8G	0.09	0.39	0.08	0.39	0.225286	0.300954	0.257081	0.414543
C8orf31	0.24	0.67	0.16	0.72	0.179121	0.401228	0.204746	0.629649
C8orf34	0.13	0.12	0.13	0.09	0.138962	0.161219	0.112431	0.138844
C8orf44-SGK3	0.58	0.48	0.31	0	0	0.4741	0.451395	0.584412
C8orf45	0.12	0.2	0.14	0.14	0.0506873	0.13852	0.0492234	0.142345
C8orf46	0.33	0.66	0.28	0.58	0.185591	0.366053	0.241642	0.347754
C8orf47	0.19	0.17	0.14	0.14	0.0669181	0	0.0435545	0.0535182
C8orf51	0.09	0.32	0.12	0.34	0.211679	0.384071	0.243902	0.392871
C8orf56	0	0	0.05	0.06	0.153622	0	0.058491	0.0704443
C8orf73	0.51	0.42	0.34	0.45	0.455101	0.447476	0.519141	0.487562
C8orf75	0	0.04	0.05	0.02	0.0263018	0.0164781	0.0300232	0
C8orf77	0.04	0.08	0.01	0.08	0.0063967	0.00792203	0.00730213	0.00884568
C8orf80	0	0	0	0	0	0.00534006	0.00492681	0.0119246
C8orf84	0.29	0.2	0.38	0.21	0.323341	0.259183	0.360286	0.263737
C8orf85	0.03	0.15	0.09	0.32	0.138413	0.690587	0.193838	0.610376
C8orf86	0.02	0	0	0.01	0.0077736	0.009762	0.017694	0.0217571
C8ORFK29	0.43	0.7	0.4	0.33	0.185155	0.555659	0.318962	0.720258
C9	0.02	0.05	0	0.02	0.0800304	0.0084283	0.0377137	0.0092786
C9orf100	0.68	0.68	0.71	0.53	0.459079	0.389148	0.351613	0.384392
C9orf106	0	0.04	0	0.03	0	0	0	0
C9orf117	0.13	0.1	0.12	0.15	0.119236	0.0664897	0.177801	0.162862
C9orf131	0.02	0.01	0.06	0.04	0.0259179	0.038387	0.0298208	0.0507034
C9orf135	0	0.03	0.07	0.06	0.0249537	0	0.0846268	0.0336601
C9orf139	0	0	0.01	0.01	0	0.00575173	0.0112758	0.00660672
C9orf152	0.05	0.02	0.03	0.02	0.0314767	0.00982832	0	0.011032
C9orf163	0.12	0.32	0.14	0.19	0.105599	0.113478	0.162534	0.141554
C9orf170	0.03	0.08	0.04	0.04	0.00489441	0.0431162	0.0165509	0.02706
C9orf171	0.01	0.02	0.04	0	0	0.0412827	0.0398182	0.0465381
C9orf173	0.02	0.04	0.02	0.18	0	0.0570058	0	0.112234
C9orf174	0.25	0.35	0.06	0.26	0.148236	0.199945	0.244652	0.128651
C9orf24	0.08	0.25	0.14	0.12	0.140776	0	0.131448	0.124299
C9orf4	0.18	0.13	0.04	0.16	0.0385138	0.0685307	0.0659497	0.0256844
C9orf43	0.15	0.14	0.17	0.11	0.136245	0.074014	0.105948	0.128973
C9orf47	0.4	0.33	0.37	0.37	0.607872	0.410305	0.629369	0.501306
C9orf50	0.11	0.44	0.14	0.41	0.170387	0.558077	0.196241	0.732056
C9orf66	0.02	0	0	0	0	0	0.00885144	0.0209963
C9orf68	0.16	0.24	0.18	0.21	0.189115	0.278885	0.174147	0.279671
C9orf71	0	0	0.03	0	0	0	0	0
C9orf79	0	0	0.01	0	0	0.00433541	0	0
C9orf84	0.01	0.01	0.01	0.01	0.0147158	0.00947446	0	0
C9orf93	0.4	0.39	0.38	0.37	0.403993	0.460297	0.448604	0.492052
C9orf96	0.04	0.07	0.05	0.05	0.088318	0.0680275	0.0579891	0.0598793
CA14	0.03	0.01	0.04	0	0.0421069	0	0.0362033	0.0436668
CA4	0	0.04	0.03	0	0	0	0	0.0411669
CA5A	0	0.03	0	0	0	0	0	0
CA7	0.03	0	0	0	0.012497	0.0892466	0.0573424	0.0505239
CA8	0	0.02	0	0.06	0	0.021537	0	0.0476348
CA9	0.06	0	0.01	0.06	0.0509632	0	0	0.034665
CABP1	0	0	0	0	0.0200361	0.0238825	0.0187931	0.0536365
CABP4	0.01	0.03	0.01	0.01	0.0079565	0.0146809	0.0407844	0.0327943
CABP7	0.23	0.89	0.28	0.86	0.254329	0.74112	0.265351	0.615087
CACNA1A	0.56	0.55	0.6	0.48	0.649324	0.787338	0.687797	0.772765
CACNA1B	0.01	0.08	0.01	0.05	0.0255679	0.0414828	0.0112771	0.0291157
CACNA1C	0.44	0.55	0.46	0.51	0.808177	0.77838	0.825365	0.804407
CACNA1D	0.07	0.35	0.05	0.34	0.181101	0.569475	0.184885	0.505046
CACNA1E	0.01	0.04	0	0.03	0.00595901	0.12482	0.0150096	0.109183
CACNA1F	0	0	0	0	0	0	0	0.00870203
CACNA1G	0.01	0.02	0	0.01	0.0189894	0.115632	0.0345709	0.071068
CACNA1I	0	0.01	0.01	0	0.00594252	0.00701597	0.00456595	0.0026605
CACNA2D2	0.06	0.06	0.05	0.03	0.0526092	0.0550154	0.0831767	0.0756776
CACNA2D4	0.22	0.07	0.16	0.05	0.172705	0.0688237	0.208788	0.0819029
CACNB2	0.42	0.49	0.36	0.53	0.43296	0.806724	0.538274	0.732417
CACNG1	0	0	0	0.04	0	0	0	0
CACNG2	0	0	0	0	0	0.00468348	0	0
CACNG5	0	0	0	0	0	0.0292535	0	0.0330062
CACNG6	0.42	0.16	0.47	0.15	0.795062	0.290139	0.704795	0.363285
CADM2	0.01	0.03	0	0.03	0.0472681	0.442551	0.0439414	0.376775
CAGE1	0.02	0.02	0.01	0.02	0.0053066	0	0.0239538	0.0283824
CALB1	0.03	0.02	0.01	0	0.0152838	0.22189	0.00863599	0.14833
CALCA	0	0.04	0	0	0	0	0	0
CALCB	0	0	0	0	0.020226	0.0492574	0	0.0275877
CALCR	0.01	0.07	0.02	0.12	0.140103	0.202723	0.101622	0.208367
CALHM1	0.01	0.01	0.02	0.02	0.00614748	0	0.0212052	0
CALML3	0	0	0	0	0	0	0	0.0431522
CALML6	0.26	0.35	0.18	0.36	0.102513	0.310082	0.117714	0.397
CALN1	0	0.01	0	0	0.00185715	0.0115312	1.02E-07	0.00773649
CALR3	0	0	0.01	0	0.0140198	0	0.0158824	0.0192456
CAMK2A	0.05	0.2	0.05	0.13	0.057412	0.0879954	0.0527773	0.103892
CAMK2B	0.04	0.03	0.02	0.05	0.214702	0.156586	0.175486	0.103188
CAMKV	0.01	0.01	0	0	0.0119011	0.0286397	0.0137091	0.0243359
CAMP	0	0	0	0	0	0.102662	0	0
CAMSAP3	0.02	0.03	0	0.05	0	0.0539495	0	0.0480282
CAPN11	0.01	0.05	0	0.02	0	0.00765764	0	0.0259089
CAPN12	0.35	0.55	0.31	0.5	0.273833	0.282433	0.383339	0.316417
CAPN13	0	0	0	0	0	0	0.00750154	0.00902654
CAPN14	0.03	0.05	0.03	0.06	0.029817	0.0586576	0.053673	0.0537976
CAPN3	0.45	0.97	0.39	0.91	0.500013	0.959497	0.327487	0.722837
CAPN6	0	0.04	0	0.01	0	0.053307	0.00545781	0.0662752
CAPN8	0.01	0.01	0.01	0.01	0	0.050512	0	0
CAPN9	0.02	0.01	0	0	0.00725281	0	0	0.020008
CAPNS2	0.32	0.16	0.3	0.27	0.283737	0.100719	0.13845	0.0560045
CAPS2	0.27	0.47	0.29	0.45	0.186901	0.500448	0.21074	0.482924
CAPSL	0.02	0	0.02	0.02	0.0182876	0	0	0
CAPZA3	0	0	0	0	0.0186723	0	0	0
CARD14	0.03	0.01	0.01	0.02	0.0232586	0.0109583	0.0107101	0.0124726
CARD9	0.29	0.08	0.35	0.14	0.343694	0.274766	0.363855	0.16857
CARNS1	0.6	0.46	0.56	0.38	0.558001	0.433998	0.607509	0.311627
CASC1	0.03	0.13	0.05	0.04	0.0573177	0.0725529	0.0616445	0.0697616
CASC2	0.22	0.21	0.11	0.38	0.2083	0.352546	0.223274	0.423613
CASKIN1	0.05	0.11	0.05	0.12	0.0523929	0.236644	0.0751381	0.31316
CASP10	0.14	0.08	0.23	0.08	0.047637	0.0453737	0.0476535	0.052839
CASP12	0.03	0.04	0	0	0.0159084	0	0.0180004	0.0443675
CASP5	0	0.03	0	0	0	0	0.000555895	7.42E-05
CASQ1	0.04	0.26	0.07	0.24	0.0975124	0.166227	0.0610498	0.19934
CASQ2	0	0	0	0	0.00649938	0	0.0221896	0
CASZ1	0.07	0.21	0.07	0.23	0.101302	0.0924271	0.0673159	0.202869
CATSPER1	0.04	0.11	0.08	0.02	0.0708411	0.0842356	0.0901525	0.0211336
CATSPER2	0.49	0.81	0.19	0.46	0.35788	0.407851	0.290976	0.516358
CATSPER2P1	0.28	0.39	0.16	0.25	0.0670429	0.246187	0.41683	0.446915
CATSPER3	0.06	0.02	0.06	0.09	0.0447262	0	0.0508613	0.101762
CATSPERB	0	0.06	0	0.08	0.00524906	0.0865985	0	0.0586093
CATSPERD	0	0	0	0.02	0	0	0	0
CATSPERG	0.03	0.07	0.03	0.06	0.0646735	0.107739	0.0739946	0.0673421
CAV3	0.02	0	0	0.02	0	0	0.0165549	0
CBLC	0.03	0.02	0.01	0.06	0.0491522	0.0320482	0.0849017	0.0659261
CBLN1	0	0.05	0	0.01	0	0.0107781	0	0
CBLN2	0	0.02	0.02	0	0.0141527	0.0610313	0.0161394	0.116787
CBLN4	0	0.93	0	0.8	0	0.419381	0	0.371086
CBX3P2	0.27	0.92	0.51	0.61	0.356386	0.578935	0.194427	0.476217
CBY3	0.11	0.09	0.13	0.08	0.133189	0.0778525	0.190251	0.176497
CC2D2B	0	0.03	0	0.02	0.010833	0.0703243	0.0122766	0
CCBP2	0	0.05	0	0.04	0.00749907	0.0183092	0.00859091	0.0205776
CCDC103	0.39	0.29	0.34	0.23	0.5386	0.502877	0.282497	0.609226
CCDC108	0	0.04	0	0	0.0198499	0.012557	0	0.0138695
CCDC11	0.08	0.13	0.1	0.19	0.156728	0.319239	0.106046	0.274861
CCDC110	0.41	0.44	0.47	0.35	0.844481	0.736487	0.917391	0.615886
CCDC113	0.38	0.79	0.47	0.7	0.540993	0.728892	0.439588	0.590405
CCDC114	0.1	0.08	0.15	0.08	0.104906	0.0988355	0.0696961	0.13428
CCDC116	0.1	0.08	0.02	0.04	0.059095	0.0301683	0.0194653	0.0458296
CCDC129	0	0	0	0.01	0	0.0119827	0	0.00447602
CCDC13	0.04	0.12	0.03	0.12	0.0494591	0.080218	0.0628967	0.105618
CCDC135	0.01	0.02	0	0.02	0	0.00685396	0	0.0386393
CCDC136	0.82	0.75	0.77	0.93	0.539279	0.986321	0.598431	0.791307
CCDC140	0.07	0.1	0.03	0.07	0.220461	0.135831	0.125478	0.106446
CCDC141	0	0	0	0	0.00191256	0.00243774	0.00433652	0
CCDC144A	0.33	0.45	0.28	0.45	0.211465	0.322658	0.234559	0.302102
CCDC144C	0.07	0.19	0.04	0.21	0.036536	0.158167	0.128089	0.173834
CCDC144NL	0.02	0.04	0.01	0.07	0.00698699	0.000172387	0.00851915	0.0098859
CCDC146	0.47	0.42	0.46	0.59	0.474703	0.613825	0.428265	0.626163
CCDC147	0.21	0.26	0.22	0.31	0.261413	0.284957	0.347979	0.243426
CCDC148	0.12	0.29	0.11	0.25	0.103246	0.232878	0.12302	0.231121
CCDC15	0.66	0.34	0.71	0.35	0.442695	0.408514	0.45324	0.373852
CCDC150	0.72	0.28	0.71	0.24	0.340502	0.17092	0.41493	0.204622
CCDC151	0.03	0.12	0.07	0.13	0.0632252	0.0952263	0.0453169	0.0969321
CCDC153	0.16	0.58	0.26	0.37	0.246202	0.210387	0.280198	0.337512
CCDC154	0.04	0.07	0.04	0.17	0.0842406	0.208459	0.106792	0.260499
CCDC157	0.5	0.59	0.48	0.66	0.678945	0.780624	0.6161	0.84978
CCDC158	0.03	0.3	0.02	0.19	0.0196579	0.116024	0.0177952	0.111421
CCDC160	0.26	0.33	0.22	0.28	0.182506	0.482981	0.204653	0.547147
CCDC162P	0.14	0.17	0.06	0.08	0.0330307	0.0822631	0.0752847	0.322147
CCDC163P	0.57	0.45	0.51	0.4	0.188323	0.345469	0.353565	0.343422
CCDC164	0.05	0.03	0.06	0.03	0.0664328	0.0227391	0.0618448	0.0760085
CCDC168	0.01	0.01	0	0.01	0.00791455	0.00851007	0.00446108	0.00839958
CCDC169	0.28	0.36	0.35	0.39	0.364408	0.833394	0.462798	0.424329
CCDC169-SOHLH2	0.15	0.17	0.15	0.18	0.109031	9.26E-05	0.130276	0.406319
CCDC17	0.18	0.2	0.13	0.2	0.0504319	0.130942	0.0961662	0.0689049
CCDC18	0.86	0.61	0.89	0.68	0.582158	0.469578	0.581252	0.503099
CCDC19	0.55	0.47	0.54	0.5	0.520837	0.377102	0.554294	0.491819
CCDC27	0	0	0	0	0.00728935	0	0.00835093	0.0100349
CCDC30	0.04	0.17	0.02	0.12	0.0406465	0.21757	0.0509734	0.238979
CCDC33	0.01	0.02	0	0.02	0.0247611	0.00729276	0.0189267	0.0164797
CCDC36	0.36	0.55	0.46	0.51	0.427558	0.423753	0.49479	0.363599
CCDC37	0	0	0.01	0	0	0.00926503	0	0
CCDC38	0	0.01	0	0.01	0	0	0	0.0113066
CCDC39	0.61	0.71	0.51	0.64	0.293204	0.505579	0.337713	0.499218
CCDC40	0.36	0.52	0.34	0.69	0.497646	0.624622	0.449535	0.690036
CCDC42	0.02	0	0.01	0	0.0147331	0.0363593	0	0
CCDC42B	0.11	0.21	0.11	0.15	0.0967553	0.139091	0.110963	0.0821461
CCDC48	0	0	0	0	0	0.0169963	0	0
CCDC54	0.01	0.03	0.03	0	0.0804369	0.0515965	0	0.0376592
CCDC60	0	0	0	0.01	0	0	0	0
CCDC62	0.02	0.04	0.04	0.06	0.069062	0.131602	0.140619	0.0960967
CCDC63	0	0	0	0	0.0158434	0	0.00900872	0.0110006
CCDC64	0.08	0.06	0.06	0.07	0.0863451	0.0827302	0.0992613	0.0391605
CCDC64B	0.02	0.02	0.06	0.06	0.0556656	0.0646917	0.0256201	0.014781
CCDC65	0.07	0.29	0.13	0.25	0.12271	0.254637	0.0695564	0.282119
CCDC67	0.02	0.13	0.01	0.13	0.0305662	0.0630053	0.0205979	0.0430164
CCDC69	0.65	0.3	0.56	0.22	0.652366	0.151293	0.663235	0.269739
CCDC7	0.21	0.23	0.17	0.22	0.154613	0.346877	0.24268	0.325694
CCDC70	0.04	0	0	0	0.0172105	0.0213785	0	0
CCDC73	0.35	0.2	0.29	0.17	0.274744	0.228374	0.277325	0.248242
CCDC78	0.65	0.45	0.43	0.51	0.351424	0.350665	0.329263	0.36926
CCDC79	0.02	0	0.01	0	0	0	0	0
CCDC85A	0.2	0.12	0.23	0.14	0.187539	0.085308	0.198184	0.0892764
CCDC87	0.05	0.15	0.11	0.12	0.0729257	0.144947	0.0913104	0.12733
CCDC88B	0.19	0.19	0.19	0.2	0.231926	0.0876659	0.263952	0.138805
CCDC88C	0.06	0.17	0.08	0.14	0.0742728	0.313561	0.0802573	0.256551
CCDC89	0.48	0.26	0.55	0.34	0.380092	0.358894	0.447789	0.254972
CCIN	0.74	0.63	0.87	0.48	0.888601	0.456524	0.889625	0.249839
CCK	0.07	0.08	0	0.08	0.125786	0.183847	0.0359646	0.207568
CCKBR	0	0	0	0.02	0.0100054	0	0.0114782	0.0263356
CCL1	0	0	0	0	0	0.053048	0	0
CCL11	0.08	0.07	0.07	0.18	0	0	0	0
CCL20	0.06	0.1	0.05	0.13	0.0274794	0.105112	0	0.0777607
CCL22	0.02	0.03	0	0	0	0	0	0.0201135
CCL24	0	0	0	0	0.106476	0	0	0
CCL25	0.02	0.09	0.02	0.05	0.0651125	0.0259344	0.0743065	0.117275
CCL27	0	0.08	0	0.14	0	0	0	0.079882
CCL28	0.05	0.07	0.05	0.09	0	0.0654939	0.0301275	0
CCL3	0.07	0.04	0	0.04	0.0609798	0.111943	0.015866	0.63225
CCL3L1	0	0	0	0	0.000248033	0	0.00048899	0.00013209
CCL3L3	0.15	0.04	0.24	0.08	0.25141	0	0.487694	0.0439789
CCL4	0	0	0	0	0.0359378	0.135885	0	0.210861
CCL4L1	0	0	0	0	0	0	0.0432619	0.130809
CCL5	0.02	0.04	0.08	0.08	0	0.176897	0.0545385	0.0444972
CCL7	0.03	0.04	0.1	0.1	0.11084	0.140837	0	0.0390311
CCNB3	0.08	0.08	0.09	0.1	0.0456575	0.115994	0.124564	0.124317
CCNI2	0.03	0.04	0.02	0.09	0.0271204	0.0878737	0.0537891	0.0513874
CCNO	0.04	0.23	0.07	0.2	0.128302	0.501134	0.0630247	0.475095
CCR1	0	0	0.01	0	0.0217149	0.126441	0.0413328	0.23177
CCR4	0	0.02	0	0	0	0	0	0
CCR6	0	0.02	0.01	0	0.0115831	0.0145848	0.00656494	0.0161397
CCR7	0.2	0.23	0.21	0.31	0.117716	0.209374	0.228941	0.274321
CCR9	0.01	0	0.01	0	0.0078063	0	0.0178527	0
CCRL1	0.14	0.07	0.07	0.08	0.065841	0.0343623	0.131691	0.0577189
CCRL2	0.08	0.13	0.1	0	0.138047	0.0635593	0.157444	0.052929
CCT6B	0.75	0.79	0.75	0.73	0.835669	0.805588	0.719326	0.961791
CCT8L2	0.01	0	0	0	0	0	0	0
CD101	0.16	0.29	0.17	0.28	0.225236	0.526173	0.210229	0.679285
CD160	0.15	0.17	0.16	0.12	0.0879402	0.125171	0.100062	0.231845
CD163	0	0	0	0	0	0.0048465	0	0
CD163L1	0.43	0.1	0.49	0.11	0.320761	0.0461082	0.317111	0.0610014
CD177	0	0	0	0	0.00775469	0	0	0
CD180	0	0.04	0	0.1	0.006604	0.0499824	0	0.0370966
CD19	0.01	0.01	0	0.01	0	0	0	0
CD1C	0	0.01	0	0	0	0	0	0.010238
CD1D	0.01	0.02	0	0.01	0.0140799	0.0291863	0.0267764	0.0260761
CD200R1	0.11	0.15	0.07	0.12	0.0413924	0.0216172	0.0574073	0.0293932
CD200R1L	0	0.02	0	0	0.00239957	0	0.00138965	0
CD209	0.02	0.01	0	0	0	0	0.0257277	0.0155101
CD22	0	0	0	0	0.0190604	0	0.0145386	0.00867951
CD226	0.01	0.09	0.03	0.03	0.048128	0.121698	0.00782635	0.0963354
CD247	0	0	0	0	0.0114678	0.0278353	0	0
CD27	0.16	0.22	0.05	0.09	0.0163995	0.201733	0.129714	0.331512
CD28	0.03	0.04	0.03	0.03	0.0122786	0.0142084	0.00933334	0.00573921
CD300C	0	0	0.01	0.02	0.0367926	0	0.0564725	0.0167886
CD34	0.26	0.35	0.3	0.29	0.0948829	0.14205	0.0785651	0.170996
CD36	0.1	0.03	0.11	0.04	0.451649	0.0771267	0.639111	0.212672
CD37	0.24	0.22	0.32	0.1	0.198538	0.0944363	0.3608	0.160815
CD38	0.65	0.71	0.72	0.7	0.689373	0.479214	0.611061	0.355644
CD3E	0	0	0	0	0	0	0	0.0183845
CD3G	0.02	0	0	0	0	0	0	0
CD40LG	0	0	0	0	0	0	0	0.0142459
CD48	0.02	0	0	0	0	0	0	0
CD52	0.05	0.07	0	0.12	0.148462	0.187934	0.11283	0.0700645
CD5L	0	0.01	0	0	0	0	0	0
CD6	0.07	0.12	0.09	0.1	0.0545258	0.0427706	0.020978	0.0263385
CD69	0.02	0	0.02	0	0.0235032	0.0149185	0.0132777	0
CD7	0.02	0	0.07	0	0.0536114	0.0410287	0.041181	0.164126
CD72	0.19	0.41	0.23	0.51	0.186552	0.157352	0.173767	0.209583
CD79A	0.11	0.07	0.06	0.16	0.0526702	0.0634598	0.109249	0.0241074
CD79B	0.02	0	0.03	0	0	0	0	0
CD80	0	0.02	0.01	0.01	0.00627441	0.00800105	0	0
CD84	0	0	0	0	0	0	0.0025258	0
CD8A	0.01	0	0	0.01	0	0.00999972	0	0
CD96	0.03	0.05	0.01	0.03	0.0673339	0.0597451	0.0900754	0.0441965
CDA	0.58	0.18	0.9	0.3	0.39521	0.0265232	0.430137	0.0602071
CDC14A	0.75	0.75	0.76	0.82	0.780888	0.652306	0.83216	0.793332
CDC14C	0.49	0.34	0.41	0.25	0.464187	0.254649	0.528958	0.251435
CDC20B	0.01	0.02	0.02	0.01	0.0194002	0.00859613	0.00789913	0.0191948
CDC42BPG	0.41	0.56	0.32	0.64	0.475641	0.686828	0.482286	0.65769
CDCP2	0	0.03	0	0	0.00704711	0	0	0.0193318
CDH1	0.22	0.11	0.22	0.09	0.182726	0.0135842	0.15842	0.0151703
CDH12	0.15	0.08	0	0	0.00384401	0.0193656	0.323382	0.155674
CDH15	0.37	0.3	0.3	0.3	0.286497	0.142364	0.314388	0.189898
CDH16	0	0	0	0	0	0	0.00783697	0.00851069
CDH17	0.02	0.02	0.01	0.06	0.0611822	0.0529738	0.144695	0.0327377
CDH18	0.05	0.01	0.03	0.01	0.133504	0.0208276	0.0971628	0.0308163
CDH19	0	0.01	0	0.01	0	0.0139489	0	0.0690174
CDH20	0.08	0.1	0.03	0.09	0.106006	0.114661	0.0538748	0.160936
CDH22	0	0	0	0	0	0.00668942	0.00671472	0.0152304
CDH26	0.04	0.06	0.06	0.05	0.0365547	0	0.0313292	0.0227774
CDH5	0.4	0.25	0.39	0.27	0.450372	0.164512	0.374762	0.121657
CDH7	0	0.03	0	0.02	0.0583577	0.17321	0.0205626	0.188506
CDH9	0.01	0	0.02	0	0.0499479	0.02091	0	0
CDHR1	0.01	0.05	0.02	0.06	0.0279931	0.0437629	0.0178566	0.0385158
CDHR2	0	0.01	0	0	0.00434101	0.019581	0.0049918	0.0116665
CDHR3	0.03	0.02	0.03	0.01	0.0120491	0.009133	0.0164943	0.0203679
CDHR4	0	0	0	0	0.00766329	0	0.0177074	0
CDHR5	0	0.03	0	0.02	0	0.0479979	0.00629387	0.00725919
CDK18	0.18	0.47	0.15	0.56	0.12825	0.478547	0.134699	0.606701
CDK5R2	0.07	0.04	0.03	0.05	0.0107852	0.234842	0.0495736	0.197345
CDKL1	0.47	0.46	0.52	0.45	0.277267	0.230694	0.314215	0.340874
CDKL2	0.11	0.3	0.08	0.25	0.0926117	0.169332	0.0866547	0.146564
CDKL4	0.15	0.03	0.07	0.09	0.160117	0.156949	0.222222	0.0688366
CDKL5	0.88	0.63	0.71	0.63	0.779827	0.573028	0.860612	0.612656
CDKN2B-AS1	0.6	0.65	0.46	0.53	0.411054	0.576513	0.410374	0.738854
CDNF	0.47	0.36	0.28	0.42	0.527248	0.365667	0.330686	0.404764
CDRT1	0.2	0.39	0.13	0.37	0.14599	0.144096	0.249937	0.12083
CDRT15	0.25	0.08	0.08	0.01	0.13535	0.0031245	0.046397	0.234224
CDRT4	0	0	0	0	0	0.317265	0	0
CDS1	0.22	0.17	0.24	0.09	0.575522	0.196332	0.539101	0.253101
CDSN	0.65	0.99	0.65	0.74	0.8473	0.601681	0.876025	0.553766
CDX1	0.1	0.05	0.08	0.04	0.0815073	0.177655	0.120976	0.155981
CEACAM1	0	0.02	0	0.01	0	0.0072304	0.00664573	0
CEACAM20	0.01	0	0	0	0	0	0.0121103	0
CEACAM22P	0.02	0.02	0	0	0.0118344	0.0218907	0.0339682	0.0164219
CEACAM5	0.01	0.02	0	0	0	0	0.00540167	0
CEACAM8	0	0	0	0	0	0	0	0.0459118
CEBPA	0.02	0.06	0.05	0.05	0.0925181	0.192942	0.138091	0.0609874
CEBPE	0	0	0	0	0	0.0150138	0	0
CECR2	0.11	0.27	0.1	0.24	0.171142	0.273767	0.182763	0.324051
CECR5-AS1	0.12	0.16	0.2	0.12	0.196309	0.241717	0.224441	0.670707
CECR6	0.16	0.32	0.18	0.36	0.344425	0.712403	0.281233	0.696918
CECR7	0.06	0.12	0.01	0.1	0.0633093	0.101545	0.0324356	0.125001
CEL	0.3	0.63	0.23	0.57	0.298257	0.630194	0.454896	0.739589
CELA1	0	0.06	0.02	0.08	0	0.0799357	0	0
CELF3	0	0.02	0.02	0.02	0.00405844	0.0196645	0.0139931	0.0166725
CELF4	0.04	0.11	0.03	0.11	0.0438374	0.0943059	0.0220515	0.124664
CELF5	0.01	0.03	0.03	0.03	0.0125412	0.0556389	0.0089679	0.0263411
CELF6	0.16	0.23	0.05	0.21	0.200466	0.582281	0.215757	0.60386
CELP	0.07	0.26	0.05	0.03	0.0748869	0.0590484	0.049982	0.12023
CELSR3	0.18	0.45	0.19	0.45	0.201888	0.489904	0.189759	0.5229
CENPP	0.79	0.82	0.94	0.78	0.71888	0.833436	0.802222	0.884265
CENPVL1	0.01	0.36	0.01	0.26	0.038986	0.703836	0.066573	0.62052
CEP128	0.77	0.34	0.85	0.36	0.532422	0.291363	0.727194	0.270831
CER1	0	0	0	0.02	0	0	0	0
CES1P1	0	0.36	0	0.14	0.000744613	0.0296355	0	0.0828837
CES1P2	0	0.06	0	0	0	0	0	0.0150985
CES3	0.03	0.07	0.04	0.08	0.00609613	0.126334	0.0167217	0.164756
CES5A	0	0	0	0	0	0.0124168	0	0
CETN4P	0.47	0.34	0.39	0.32	0.35006	0.297436	0.305779	0.216297
CETP	0.33	0.47	0.42	0.37	0.388213	0.153814	0.222856	0.141922
CFB	0.19	0.44	0.1	0.27	0.227023	0.264292	0.144425	0.201001
CFD	0.58	0.18	0.49	0.11	0.54862	0.272029	0.703564	0.168642
CFHR2	0	0	0	0	0	0	1.06E-06	0
CFHR4	0	0.03	0	0	0	0	0.0210445	0
CFL1P1	0.05	0.06	0.03	0.06	0	0.0846457	0.0220918	0.0807389
CFLAR-AS1	0.1	0.03	0.1	0	0.0350564	0.044609	0.0651731	0
CFP	0.08	0.07	0.17	0.09	0.0870817	0.202836	0.0574545	0.281394
CFTR	0	0	0	0	0	0.00714269	0.00318242	0
CG030	0.34	0.32	0.31	0.3	0.198279	0.300152	0.270863	0.30755
CGA	0.1	0.04	0	0.08	0	0	0	0
CGB	0.39	0.91	0.21	0.78	0.245001	0.14721	0.58142	0.235438
CGB1	0.16	0.57	0.08	0.1	0.314293	0.20212	0.252394	0.247462
CGB2	0.24	0.53	0.09	0.11	0.161232	0.120767	0.214586	0.26995
CGN	0.06	0.03	0.05	0.09	0.0457315	0.0631924	0.0490063	0.0965968
CH25H	0.19	0.14	0.11	0.02	0.0699839	0.0846093	0.160026	0.142257
CHAD	0.15	0.2	0.15	0.25	0.0479036	0.127894	0.192614	0.258338
CHD5	0.03	0.14	0.04	0.14	0.115683	0.44061	0.0810861	0.416061
CHDH	0.06	0.38	0.05	0.36	0.0664472	0.43808	0.0762957	0.489157
CHEK2P2	0	0.01	0	0	0	0	0.00367056	0.000342798
CHGA	0.01	0.01	0	0.01	0.00857306	0.0513325	0	0.023415
CHIA	0	0.08	0	0.07	0	0.0510209	0	0.0077812
CHIT1	0	0.06	0	0.02	0	0.0580725	0	0.0340767
CHKB-CPT1B	0.1	0.07	0.03	0	0	0	0.18008	0.160432
CHN2	0.14	0.21	0.25	0.28	0.0934301	0.178326	0.173623	0.267967
CHODL	0.07	0.62	0.08	0.61	0.154939	0.827825	0.192348	0.971618
CHRDL2	0	0.03	0	0	0	0.0725497	0	0.0824442
CHRFAM7A	0.13	0.46	0.14	0.61	0.29076	0.657492	0.291378	0.995149
CHRM1	0	0	0.01	0	0	0	0	0
CHRM2	0.11	0.02	0.11	0.02	0.50978	0.0652192	0.662057	0.0918017
CHRM4	0.07	0.04	0.02	0.06	0.160381	0.207102	0.183652	0.127925
CHRM5	0.09	0.19	0.13	0.16	0.151259	0.0724108	0.165822	0.129429
CHRNA1	0.78	0.12	0.67	0.17	0.393006	0.15644	0.381102	0.161372
CHRNA10	0.3	0.16	0.43	0.28	0.284145	0.348193	0.248032	0.304069
CHRNA3	0.03	0.02	0.04	0	0.025193	0.0769201	0.0359603	0.086126
CHRNA4	0	0	0	0	0.0036457	0	0	0.00484824
CHRNA6	0	0.01	0	0.01	0	0	0	0
CHRNB2	0.03	0.03	0.03	0.01	0.00648125	0.0431684	0.0223518	0.0355127
CHRNB4	0.02	0.01	0.02	0.04	0.0156248	0.0621318	0.0200534	0.0468856
CHRND	0	0	0	0	0	0.00851843	0	0.00967597
CHRNE	0.39	0.41	0.33	0.36	0.464763	0.308905	0.362878	0.359549
CHRNG	0	0	0.01	0.01	0	0.0110152	0	0.0125143
CHST13	0	0.09	0	0.02	0	0.0178577	0	0.0204063
CHST4	0	0	0	0.03	0	0.0111244	0.0103525	0
CHST5	0.05	0.07	0.03	0.08	0.0413175	0.170983	0.0481092	0.102958
CHST8	0.06	0.1	0.04	0.07	0.128312	0.327214	0.0585087	0.209438
CHST9	0.01	0.28	0.01	0.34	0.140586	0.912842	0.0884327	0.926236
CHST9-AS1	0	0	0	0.02	0	0	0.00971392	0.0118545
CIB3	0.04	0	0	0	0	0	0	0
CIDEA	0.61	0.13	0.34	0.07	0.199102	0.047283	0.189105	0
CIDEC	0.02	0.02	0	0	0.0341599	0	0.040327	0.0482878
CIITA	0.03	0.02	0.02	0	0.0200408	0.142875	0.0323543	0.108445
CILP	0.03	0.09	0.03	0.08	0.0189146	0.0510559	0.0260635	0.0523235
CKLF-CMTM1	0.19	0.26	0.25	0.26	0.267992	0.41516	0.178108	0.121978
CKMT1A	0	0.01	0	0	0	0	0	0.0136076
CKMT1B	0	0.01	0	0	0	0	0	0
CKMT2	0.04	0.24	0.05	0.22	0.0236687	0.117099	0.0272084	0.0742548
CLCA1	0	0.01	0	0	0	0	0	0
CLCA2	0.03	0.09	0.02	0.15	0.0765435	0.329228	0.0289846	0.363792
CLCA3P	0.01	0.01	0.01	0	0.0156815	0	0.00591497	0
CLCA4	0	0	0	0.01	0	0	0	0
CLCN1	0.01	0.01	0	0	0.00626245	0.0226222	0	0.0255751
CLCNKA	0.01	0.03	0.02	0.02	0.100487	0.0378142	0.121681	0.073096
CLCNKB	0.14	0.11	0.11	0.14	0.0606104	0.022748	0.0518127	0.119179
CLDN16	0.04	0.09	0.04	0.11	0.0195161	0.0811821	0.0366941	0.0715225
CLDN18	0.08	0.04	0.04	0.03	0.0272881	0.0272656	0.03114	0.0608126
CLDN19	0	0.06	0	0.02	0	0.112229	0.0150581	0.0713735
CLDN20	0.06	0.02	0.04	0.07	0.0300903	0.0556283	0.0343812	0.0414972
CLDN23	0.1	0.28	0.14	0.47	0.222798	0.727077	0.187884	0.775599
CLDN24	0	0.05	0	0	0.0345474	0.0428463	0.00109473	0.000736424
CLDN3	0	0	0.02	0.02	0.040526	0.135948	0.0231513	0.0772356
CLDN5	0.15	0.02	0.09	0.04	0.257071	0.0181771	0.202895	0.0207248
CLDN7	0.39	0.22	0.26	0.16	0.177466	0.0966598	0.111215	0.0654907
CLDN9	0	0.01	0	0.01	0	0.0122781	0.0122003	0
CLDND2	0.13	0.16	0.09	0.21	0.167105	0.167567	0.274852	0.254051
CLEC10A	0	0	0	0.01	0	0.0265433	0	0
CLEC12A	0	0	0	0	0	0.0163863	0	0
CLEC12B	0	0	0.01	0	0.043157	0	0.00705244	0
CLEC14A	0.03	0.07	0.04	0.24	0.0274549	0.0757757	0.0209921	0.0734998
CLEC17A	0	0	0.01	0	0	0.0311618	0	0
CLEC19A	0	0.06	0	0.03	0	0.440903	0	0.382931
CLEC2L	0.11	0.21	0.1	0.16	0.181494	0.116717	0.209344	0.0443427
CLEC3A	0	0.03	0	0.05	0.0128297	0.0917615	0	0.0352076
CLEC3B	0.55	0.58	0.51	0.63	0.104439	0.280946	0.179785	0.177093
CLEC4A	0.34	0.42	0.23	0.64	0.18622	0.520082	0.233419	0.44593
CLEC4D	0	0	0.01	0	0	0	0	0
CLEC4E	0.08	0.01	0.06	0.02	0.0188299	0.0118992	0.0214409	0.0132122
CLEC4GP1	0.03	0.01	0.01	0	0	0	0.0347281	0.0136295
CLEC5A	0	0	0	0	0	0	0	0.0070611
CLEC7A	0	0.01	0	0	0	0	0.0194504	0.047825
CLEC9A	0	0	0	0	0.0214463	0	0	0
CLECL1	0	0	0.01	0	0	0.0137976	0	0
CLIC2	0.22	0.22	0.16	0.22	0.25396	0.210152	0.198752	0.203123
CLIC5	0.01	0	0	0.01	0	0.00424975	0.0243061	0.0123882
CLIC6	0.01	0.01	0	0.03	0.00993319	0.00596964	0	0.00670679
CLLU1	0	0	0	0.02	0	0	0	0
CLMN	0.31	0.17	0.29	0.17	0.158885	0.085985	0.105922	0.0861265
CLNK	0.02	0	0	0	0	0	0	0
CLRN1	0	0	0	0	0	0.0102902	0	0
CLRN3	0.02	0.1	0.02	0.05	0	0.19466	0	0.10782
CLSPN	0.98	0.29	0.9	0.26	0.532944	0.136378	0.518043	0.106296
CLUL1	0.09	0.07	0.12	0.01	0.126356	0.0229213	0.0919442	0.0252875
CLVS1	0.07	0.04	0.06	0.01	0.0303374	0.037467	0.0068991	0.0411677
CLVS2	0	0.01	0	0.02	0	0.0895944	0	0.0376932
CLYBL	0.31	0.42	0.33	0.39	0.375379	0.408495	0.274056	0.391293
CMA1	0	0	0	0	0	0	0	0.073703
CMAHP	0.6	0.63	0.53	0.48	0.211267	0.0513805	0.174913	0.051468
CMPK2	0.29	0.15	0.31	0.19	0.313013	0.330161	0.409027	0.246028
CMTM2	0.02	0.96	0.02	0.88	0.13814	0.768719	0.103141	0.753261
CMTM5	0	0	0	0	0	0	0	0.062216
CMYA5	0.11	0.27	0.1	0.27	0.127518	0.338519	0.118462	0.301151
CN5H6.4	0.01	0.11	0.2	0.13	0.0263047	0.236871	0.0454194	0.125094
CNDP1	0.02	0	0	0.01	0	0	0.00960297	0.0230238
CNGA1	0.02	0.06	0.03	0.05	0.0650398	0.0681391	0.106874	0.0582282
CNGA3	0.01	0.08	0.01	0.06	0	0.0443573	0.0102907	0.0559535
CNGA4	0	0.04	0.03	0.06	0.0302854	0.0845894	0.0115741	0.0544886
CNGB3	0	0.01	0	0	0	0.0256725	0	0.0395613
CNKSR1	0.02	0.09	0.07	0.1	0.0350663	0.0167119	0.105099	0.0761016
CNNM1	0.01	0.05	0.01	0.02	0.0244823	0.0448916	0.0350757	0.0337303
CNPY1	0	0.02	0	0.01	0	0.0600909	0	0.0131582
CNR1	0.04	0.34	0.02	0.34	0.0603958	0.852776	0.101066	0.843678
CNR2	0	0	0	0	0	0.0137245	0	0
CNTD1	0.33	0.37	0.39	0.33	0.292543	0.361646	0.30426	0.3673
CNTD2	0.1	0.21	0.12	0.28	0.22899	0.220244	0.32538	0.429682
CNTF	0.63	0.2	0.79	0.4	0.715962	0.566077	0.646893	0.599991
CNTFR	0.02	0.13	0.01	0.09	0.0753789	0.12404	0.0122829	0.268625
CNTN2	0	0.01	0	0.01	0	0.0243149	0	0.0336791
CNTN3	0.19	0.24	0.13	0.16	0.305017	0.257004	0.276482	0.307913
CNTN4	0	0.06	0	0.05	0.0165908	0.372903	0.0262079	0.396755
CNTN5	0.03	0.04	0.02	0.03	0.0410563	0.0483555	0.0370208	0.0262604
CNTN6	0.12	0.53	0.12	0.5	0.133586	0.327727	0.136155	0.421152
CNTNAP2	0.02	0.08	0.05	0.08	0.137943	0.29636	0.134345	0.31197
CNTNAP4	0	0	0	0	0	0	0.011562	0
CNTRL	0.91	0.84	0.84	0.82	0.682347	0.772692	0.669397	0.806206
COBL	0.01	0.09	0.02	0.06	0.0159978	0.0895363	0.0109682	0.122427
COCH	0.4	0.23	0.36	0.27	0.211424	0.11524	0.164076	0.105345
COL11A2	0.24	0.5	0.27	0.65	0.299149	0.613554	0.217144	0.527735
COL15A1	0.37	0.17	0.33	0.22	0.418962	0.478729	0.390483	0.384174
COL17A1	0.11	0.05	0.15	0.02	0.151883	0.0477091	0.150169	0.0415713
COL18A1-AS1	0.02	0.02	0	0.01	0.0108681	0.0191326	0.00626808	0
COL19A1	0.01	0.02	0	0.02	0.0380809	0.0177131	0.013679	0.0140158
COL20A1	0.02	0.06	0.02	0.1	0.00454349	0.116559	0.00526367	0.0729634
COL23A1	0.01	0.13	0.01	0.12	0.00601547	0.280972	0.0208197	0.264972
COL28A1	0.01	0.01	0	0.04	0.0255848	0.0429049	0.00487592	0.0420353
COL2A1	0.01	0.01	0	0.01	0.0250012	0.0296991	0.0164866	0.0628191
COL4A3	0.14	0.37	0.13	0.41	0.205849	0.101388	0.195703	0.0704932
COL6A4P1	0	0	0	0	0.00786372	0	0	0
COL6A4P2	0	0.05	0	0.04	0.00607531	0.0278679	0.0138623	0.0309938
COL6A5	0	0	0	0	0.00175333	0	0	0
COL6A6	0.01	0.15	0.01	0.12	0.00739412	0.0208682	0.0105405	0.00516737
COL9A1	0	0	0	0	0	0.0204108	0	0.0384833
COLEC10	0.01	0.03	0	0.01	0.0435928	0.0136503	0.049543	0
COLEC11	0.24	0.2	0.3	0.3	0.337138	0.458265	0.443927	0.347093
COMMD3-BMI1	0	0	0	0	0	0	0.140174	0
CORIN	0.21	0.09	0.22	0.13	0.182253	0.139902	0.153422	0.100115
CORO2A	0.6	0.68	0.66	0.66	0.355806	0.222689	0.466414	0.199408
CORO7-PAM16	0	0	0	0	0.568816	0.110768	0.243579	0
CORT	0.05	0.17	0	0.3	0.163139	0.16333	0.111407	0.150491
COX4I2	0	0.05	0	0	0	0	0	0
COX6B2	0.1	0.14	0.09	0.14	0.102044	0.195936	0.11726	0.136881
COX8C	0	0	0.05	0	0	0	0	0.0753399
CP	0.01	0.02	0.02	0.01	0.0223862	0.182039	0.0101034	0.229951
CPA1	0.01	0.13	0.04	0.1	0	0	0.0157993	0.0371686
CPA2	0.09	0.07	0.06	0.08	0.0401398	0.0501275	0.076397	0.018665
CPA3	0.42	0.04	0.16	0.01	0.0559973	0	0.088598	0
CPA5	0.08	0.08	0.09	0.08	0.0198398	0.0114413	0.0682202	0.0137655
CPA6	0.08	0.09	0.08	0.05	0.170755	0.0880584	0.192993	0.152791
CPAMD8	0.04	0.05	0.02	0.08	0.0534217	0.0703879	0.0579278	0.0379314
CPB1	0.04	0	0.01	0.01	0.0241595	0	0.0137786	0.0334133
CPB2	0	0.03	0	0	0.012823	0	0	0
CPEB3	0.24	0.33	0.22	0.24	0.264766	0.359426	0.248293	0.272061
CPLX1	0.01	0.17	0.01	0.15	0.0364921	0.0695606	0.0558079	0.11098
CPLX3	0	0	0	0	0	0	0	0.0230897
CPLX4	0	0.01	0	0	0	0	0	0
CPM	0.43	0.8	0.38	0.69	0.419643	0.516091	0.39127	0.532253
CPN2	0.01	0	0.01	0	0	0	0	0
CPNE4	0.18	0.31	0.15	0.27	0.276575	0.780914	0.192426	0.628331
CPNE6	0	0	0	0	0	0.0112297	0	0
CPNE9	0	0.21	0	0.19	0	0.0320817	0	0.0120737
CPO	0.03	0.06	0.01	0.02	0.0311065	0.0777963	0.106123	0.0215625
CPSF4L	0	0.05	0	0.04	0	0	0	0.0464469
CPT1B	0	0.36	0.09	0.27	0.104253	0.432467	0	0.386942
CPXM2	0	0.11	0	0.06	0	0.0645798	0	0.0330135
CR1	0	0	0	0	0.00205168	0	0	0.00283577
CR1L	0	0	0	0	0	0.0126147	0	0.0141144
CRABP1	0.03	0	0.03	0	0.0541417	0.0662882	0	0
CRB1	0.02	0.08	0.01	0.04	0.00756257	0.0569021	0.0215475	0.0827804
CRB2	0.02	0.05	0	0.02	0.0266466	0.21168	0.0352262	0.191967
CRB3	0	0.15	0.03	0.03	0	0.0778154	0.0776035	0.0443287
CREG2	0.02	0	0.01	0.01	0.0638456	0.0664512	0.0483257	0.0368568
CRH	0.16	0.02	0.14	0.06	0.552858	0.0818745	0.371993	0.0228741
CRHR1	0	0	0.01	0	0	0	0	0
CRHR2	0.01	0	0	0.01	0.00684037	0	0.00789795	0
CRIP3	0	0	0	0.03	0	0.0559132	0.0265179	0
CRTAM	0.02	0.02	0.02	0.01	0.0551802	0.0612254	0.0469927	0.0678797
CRX	0	0	0	0	0.00405538	0.00496493	0.00931448	0.011184
CRYAA	0	0	0	0	0	0.255387	0.0251555	0.291223
CRYBA1	0.03	0.07	0	0.03	0.0264976	0	0.0301891	0.0737699
CRYBA2	0.03	0	0.03	0	0	0.0415212	0	0
CRYBA4	0.06	0	0.03	0	0	0.0314054	0	0.0354449
CRYBB1	0.08	0.06	0.07	0.12	0	0.0278578	0.053551	0.126638
CRYBB3	0	0	0	0	0	0	0	0.07023
CRYGC	0	0.06	0	0	0	0.0488144	0	0
CRYGN	0.03	0.17	0	0.23	0	0	0	0
CRYM	0.07	0.1	0.04	0.06	0.266764	0.283884	0.228576	0.188634
CRYM-AS1	0.06	0.06	0.07	0.08	0.0889484	0.0555665	0.0908973	0.0246206
CSAG2	0	0	0	0	0.0467356	0	2.85E-05	0
CSAG3	0	0	0	0	0.00442866	0	0.000379246	0
CSF1R	0.2	0.33	0.2	0.36	0.266544	0.367442	0.225008	0.567622
CSF2	0.23	0.46	0.25	0.23	0.630089	0.509408	0.301045	0.323711
CSF2RA	0.03	0.07	0	0.01	0	0.0142667	0	0.034025
CSF2RB	0	0.02	0.01	0.01	0.00780049	0.00937028	0.0224919	0.00532527
CSF3	0.05	0.04	0.01	0.03	0.0283286	0.0339344	0.0302903	0.0385709
CSF3R	0	0	0	0.01	0	0	0	0
CSMD1	0.01	0.04	0	0.04	0.00727234	0.0282136	0.0124499	0.0464538
CSMD3	0.1	0.16	0.11	0.13	0.103901	0.102604	0.0910939	0.126952
CSN1S1	0	0.06	0	0	0	0	0	0.0320057
CSN3	0.09	0.15	0.05	0.14	0.0577757	0	0.0654802	0.0392148
CSNK1A1L	0.74	0.72	0.1	0.08	0.160972	0.0819596	0.855376	0.888252
CSNK1A1P1	0.2	0.19	0.01	0.08	0	0.041104	0.389797	0.258896
CSNK1G2-AS1	0.02	0	0.01	0.02	0.0146194	0.0173233	0.0336353	0.0394998
CSRNP3	0.31	0.49	0.28	0.4	0.358686	0.596314	0.346888	0.553414
CSRP3	0.03	0.02	0.03	0	0.0813479	0	0.156972	0.0224202
CST2	0.15	0.52	0	0.04	0.153551	0.766172	0.00817412	0.848298
CST4	0.01	0.02	0	0	0.000193648	0.0368137	0.00987269	0.233785
CST7	0.07	0	0	0	0.0635682	0	0.0242946	0
CST9L	0	0	0	0	0	0.0250441	0	0
CT47A12	0	0	0	0.04	0	0	0	0
CT62	0.07	0.03	0.04	0.02	0.00995242	0.0246187	0.0341661	0.0552589
CTAG1A	0.04	0	0.07	0	0	0.0410677	0.0421445	0.120451
CTAG2	0	0	0	0	0	0	1.12E-05	0.0210035
CTAGE1	0.29	0.27	0.15	0.17	0.163463	0.137731	0.293526	0.420008
CTAGE10P	0.11	0.05	0.07	0.06	0.0805918	0.0592978	0.0837273	0.0886145
CTAGE11P	0.44	0.29	0.18	0.11	0.125071	0.130978	0.564745	0.472309
CTAGE15P	0.15	0.2	0.11	0.15	0.045536	0.0795425	0.0679663	0.109462
CTAGE6P	0.16	0.23	0.07	0.1	0.0193074	0.0710927	0.0759145	0.0603606
CTAGE7P	0.27	0.19	0.18	0.1	0.146723	0.116221	0.272035	0.182287
CTAGE9	0.11	0.17	0.05	0.07	0	0.0303135	0.0144948	0.143257
CTLA4	0.07	0.06	0.07	0.17	0	0.0126467	0.0109	0.014033
CTNNA2	0.02	0.26	0.03	0.24	0.0348207	0.387006	0.0667763	0.376915
CTNNA3	0.01	0.02	0.01	0.02	0	0.0252034	0	0.0286689
CTRB1	0	0.02	0.02	0	0.0384609	0	0.0293218	0
CTRB2	0	0.02	0	0	0.0360699	0	0	0
CTRC	0.05	0	0.02	0.06	0.0487559	0.0578227	0.0558185	0
CTRL	0.33	0.44	0.39	0.44	0.267211	0.391454	0.266227	0.244804
CTSE	0.02	0	0.02	0	0	0.01089	0.0101945	0
CTSL1P2	0.07	0.07	0	0.02	0	0.0215598	0.237135	0.241282
CTSL1P8	0	0	0	0	0	0	1.39E-05	0
CTSL2	0.22	0.2	0.17	0.23	0.0870493	0.120679	0.119112	0.126014
CTSL3	0	0	0	0	0	0	7.40E-08	0
CTSS	0.34	0.26	0.25	0.37	0.27709	0.280043	0.204935	0.284398
CTSW	0.03	0.04	0.03	0.04	0.0289589	0.0351427	0.0334434	0.0798321
CTTNBP2	0.83	0.67	0.71	0.57	0.755393	0.85473	0.733191	0.995992
CTXN2	0	0.01	0	0.01	0.0139523	0.00894509	0.00792652	0.0296447
CUBN	0.27	0.29	0.25	0.31	0.314758	0.368156	0.336831	0.351965
CUX2	0	0	0	0	0.00785683	0	0.00599421	0.00354013
CUZD1	0.06	0.03	0.01	0.12	0.0711263	0.175433	0.124162	0.143308
CX3CR1	0	0	0	0.01	0.0062328	0.00776825	0.0213233	0
CXADRP2	0.03	0.01	0.01	0.04	0.0866851	0.0696446	0.0863215	0.0713416
CXADRP3	0.01	0	0	0	0.000814405	0	0.037483	0.0838201
CXCL10	0	0.02	0	0	0	0.0431651	0	0.0476953
CXCL11	0.01	0.02	0.01	0.04	0	0.0156858	0	0.034337
CXCL13	0.04	0	0	0	0.0501583	0.0215179	0.113414	0
CXCL3	0.69	0.41	0.7	0.52	0.768018	0.651921	0.89713	0.728396
CXCL5	0.51	0.67	0.47	0.64	0.252381	0.55907	0.132569	0.488166
CXCR1	0	0	0	0.01	0	0	0	0
CXCR3	0.02	0	0.01	0	0	0.0696666	0.052175	0.0597319
CXCR5	0.04	0.06	0.08	0.08	0.0608396	0.152623	0.0310657	0.173172
CXCR6	0.02	0.03	0.05	0.02	0.019863	0.0372509	0.0113813	0.0695635
CXorf1	0	0	0	0.01	0	0	0	0
CXorf22	0	0.01	0	0	0	0.0191429	0	0.00700954
CXorf27	0.28	0.07	0.15	0.06	0.104328	0.0646652	0	0
CXorf28	0.09	0.04	0.19	0.07	0.266388	0.181486	0.167671	0.161284
CXorf31	0.09	0.06	0	0	0.175273	0.0547155	0.247685	0
CXorf36	0	0.01	0	0	0.00376137	0	0.00431762	0.00522084
CXorf41	0.01	0	0	0	0	0	0	0
CXorf48	0	0.04	0	0.07	0.0107008	0.0231708	0.0367038	0.0258267
CXorf49B	0	0	0	0	0	0	0	0.0269683
CXorf58	0.03	0	0	0	0	0	0	0.0180898
CXorf59	0	0	0	0	0.0193097	0.0121587	0	0
CXXC1P1	0	0.01	0	0	0	0	0	0
CYB5RL	0.56	0.65	0.54	0.7	0.498015	0.855988	0.661272	0.929005
CYBB	0	0.01	0	0.01	0.0172227	0	0.0195956	0
CYCSP52	0.51	0	0.23	0.15	0	0.150902	0.138883	0.166121
CYLC2	0	0.01	0	0	0	0	0	0
CYP11A1	0.39	0.26	0.4	0.22	0.236917	0.0682462	0.239278	0.0900523
CYP17A1	0.02	0	0.01	0.01	0	0.012097	0.0112305	0.0136221
CYP19A1	0.02	0.01	0.01	0.05	0.0248194	0.145049	0.0375503	0.0915768
CYP1A1	0.01	0.04	0.02	0.09	0.100163	0.831209	0.107085	0.909954
CYP1A2	0	0.01	0	0	0	0	0.0141584	0.00848277
CYP1B1-AS1	0.03	0.11	0.02	0.11	0.0405809	0.254717	0.0347966	0.227719
CYP21A1P	0.2	0.36	0.16	0.34	0.155149	0.274326	0.220009	0.370406
CYP21A2	0.04	0.27	0.03	0.2	0.156842	0.192856	0.119929	0.146355
CYP26A1	0	0.04	0	0.01	0.00959921	0.0109608	0	0.025986
CYP26B1	0.04	0.1	0.04	0.06	0.0592705	0.0597651	0.0366378	0.067534
CYP26C1	0	0	0	0.05	0	0	0	0
CYP27B1	0.55	0.45	0.51	0.52	0.507013	0.656231	0.360855	0.658858
CYP2B6	0	0	0	0	0	0	0.00957035	0
CYP2B7P1	0.01	0.03	0	0	0.0138138	0	0.0294288	0.0189325
CYP2C18	0	0	0	0	0	0.0191571	0	0.00977302
CYP2C19	0	0.02	0	0	0	0	0	0
CYP2C8	0.06	0.32	0.1	0.37	0.140324	0.221751	0.115197	0.316255
CYP2D6	0.22	0.12	0.19	0.17	0.120156	0.167208	0.211557	0.248574
CYP2D7P1	0.5	0.81	0.32	0.69	0.386117	0.510784	0.29889	0.650526
CYP2E1	0.63	0.51	0.49	0.54	0.699708	0.715591	0.565953	0.630633
CYP2F1	0	0	0	0	0	0	0.0427911	1.70E-05
CYP2G1P	0	0	0	0.01	0	0.0177183	0	0.00989543
CYP2J2	0.11	0.46	0.07	0.43	0.14034	0.509383	0.170698	0.515507
CYP2S1	0.22	0.07	0.14	0.05	0.0810009	0.0520845	0.0677587	0.0394826
CYP2W1	0.01	0	0.01	0.04	0.019712	0.011252	0	0.0129383
CYP39A1	0.09	0.79	0.04	0.62	0.112581	0.642633	0.0364295	0.527225
CYP3A4	0	0	0	0.02	0	0	0	0
CYP3A43	0.01	0	0.01	0	0	0	0	0
CYP3A5	0.07	0.14	0.1	0.14	0.0931499	0.118994	0.143833	0.0468355
CYP3A7	0	0	0	0.01	0	0.0109363	0.00987003	0.0241854
CYP3A7-CYP3AP1	0	0	0	0	0	0	1.35E-06	1.36E-06
CYP46A1	0.12	0.21	0.12	0.34	0.0983246	0.35184	0.181107	0.279856
CYP4F11	0	0.01	0	0.01	0	0.040636	0	0.0171365
CYP4F2	0	0	0	0.01	0	0.00953585	0	0
CYP4F24P	0	0.01	0	0.01	0	0.057872	0	0.0870392
CYP4F3	0	0	0	0	0	0.00790556	0	0
CYP4F35P	0.04	0.03	0.04	0.02	0.0316535	0.0455296	0.0309141	0.0657297
CYP4X1	0.08	0.08	0.08	0.05	0.182553	0.235526	0.0543925	0.317865
CYP7A1	0	0	0	0.01	0	0.0165286	0	0
CYP8B1	0.01	0	0	0	0	0.0189148	0	0.0142423
CYSLTR1	0	0	0	0	0.0150748	0	0	0
CYSLTR2	0.01	0	0.01	0.01	0	0.0092914	0.0166373	0
CYTH4	0.16	0.03	0.11	0.03	0.240726	0.137903	0.245483	0.074502
DACH2	0.23	0.34	0.22	0.33	0.441205	0.644614	0.539426	0.572842
DACT2	0.12	0.05	0.07	0.08	0.325821	0.460777	0.345689	0.681277
DAND5	0.03	0.02	0.02	0.07	0.0461964	0.0843042	0.0132098	0.0633349
DAO	0	0	0	0.01	0	0	0	0
DAPL1	0	0.11	0	0.05	0.0836348	0	0.0471793	0
DAPP1	0.03	0.03	0.01	0	0	0.00793164	0.0213471	0.026255
DARC	0.04	0.59	0.01	0.6	0	0.855734	0.0431967	0.976365
DAZL	0.01	0	0	0	0.00642148	0	0.00727527	0
DBH	0.14	0.09	0.15	0.11	0.174576	0.147106	0.0723713	0.120884
DBIL5P	0.16	0.16	0.22	0.2	0.0946617	0.189142	0.0862843	0.140775
DBIL5P2	0.01	0.01	0	0.01	0	0	0.0121227	0.0598354
DBX2	0	0	0	0.02	0	0	0	0.0104548
DCAF12L1	0.01	0.05	0.01	0.03	0.0313922	0.0307616	0.0142954	0.0176846
DCAF12L2	0.03	0.19	0	0.25	0.0332141	0.237608	0.00951399	0.222618
DCAF4L1	0.06	0.1	0.08	0.09	0.086864	0.147962	0.0598709	0.0893655
DCAF4L2	0.02	0.01	0.04	0.01	0.103681	0.0653265	0.110872	0.0480158
DCAF8L2	0.03	0.04	0.01	0.01	0.00877571	0	0.0100488	0.0489768
DCC	0.24	0.01	0.28	0.02	0.668069	0.126273	0.721296	0.096756
DCDC1	0.03	0.05	0.01	0.07	0	0.012754	0.0114123	0.0281568
DCDC2	0.32	0.66	0.24	0.83	0.119363	0.245302	0.145471	0.243326
DCDC2B	0.28	0.28	0.23	0.18	0.0941965	0.114707	0.108817	0.149157
DCDC5	0	0.05	0.01	0.07	0.00698768	0.0530906	0.0118793	0.0978083
DCHS2	0.01	0.08	0	0.1	0.00930308	0.0372119	0.0169355	0.0559311
DCLK3	0	0	0	0	0.00303612	0.011355	0.00346517	0
DCST1	0	0.01	0	0	0	0.0158416	0	0
DCST2	0.04	0.07	0.01	0.06	0.0255181	0.0606294	0.0784003	0.0688433
DCT	0	0.04	0	0.05	0.0080593	0.310855	0	0.212173
DCX	0	0	0	0	0	0.058319	0.00477482	0.0352715
DDC	0	0	0	0	0	0	0	0.0152616
DDIT4L	0.14	0.14	0.08	0.06	0.19271	0.184178	0.236618	0.128657
DDN	0.19	0.13	0.25	0.09	0.364013	0.156445	0.448645	0.213358
DDO	0	0.26	0.03	0.17	0.0103327	0.380237	0	0.355379
DDX11L1	0.04	0.04	0.04	0.01	0.00608271	0.0155768	0.0333246	0.0290504
DDX11L10	0.01	0.07	0.02	0.01	0.0161622	0.000137636	0.0312196	0.00690043
DDX11L9	0	0.02	0.01	0	0.00201137	0.00418579	0.00700494	0.00809045
DDX25	0.01	0.04	0.03	0.02	0.0199161	0.135804	0	0.0410512
DDX4	0.01	0.02	0	0.02	0.0353774	0.00999241	0	0
DDX43	0.39	0.1	0.36	0.11	0.198375	0.0479544	0.238845	0.0880077
DEFB109P1B	0.8	0.33	0	0	0	0	0.587723	0.361181
DEGS2	0	0.02	0	0.06	0	0	0	0.0448857
DENND1C	0.1	0.05	0.1	0.02	0.0262083	0.0236014	0.0151119	0.00897012
DENND2C	0.5	0.47	0.52	0.34	0.606934	0.521951	0.701089	0.555346
DENND2D	0.16	0.57	0.19	0.54	0.159197	0.34351	0.232609	0.397635
DEPDC4	0.25	0.39	0.36	0.12	0.167448	0.173753	0.169766	0.238207
DERL3	0.72	0.33	0.4	0.27	0.366882	0.701496	0.542917	0.636144
DGAT2	0.21	0.25	0.23	0.21	0.268126	0.216381	0.282542	0.26449
DGAT2L6	0	0	0	0.01	0.0348039	0	0.013247	0.0326456
DGCR10	0	0	0	0	0	0.0314708	0	0.0349413
DGCR5	0.02	0.07	0.05	0.02	0.0874707	0.0970966	0.0806122	0.153938
DGCR9	0.01	0	0.02	0.03	0.0148422	0.0451819	0.0170728	0.0204706
DGKB	0.01	0	0.01	0.01	0.0159025	0.00678858	0.0122382	0.0447667
DGKE	0.65	0.4	0.59	0.34	0.526002	0.326979	0.67392	0.441122
DGKG	0.14	0.16	0.11	0.12	0.378954	0.22899	0.381299	0.283687
DGKK	0.13	0	0.09	0.01	0.344859	0	0.397726	0.00574866
DHDH	0.09	0.11	0.06	0.03	0.06097	0.0950728	0.16332	0.161851
DHH	0.05	0.02	0.01	0	0.0381864	0	0.0728684	0.0332363
DHRS2	0.02	0.11	0.02	0.04	0.0769849	0.0134159	0.0758083	0.0606152
DHRS4L1	0.48	0.47	0.09	0.11	0.0821835	0.341822	0.46007	0.270739
DHX58	0.7	0.67	0.48	0.76	0.648609	0.677186	0.675531	0.667202
DICER1-AS1	0.42	0.52	0.32	0.41	0.466761	0.537857	0.596945	0.83077
DIO1	0.01	0	0.01	0.03	0.010913	0	0	0
DIO3	0.01	0.01	0.04	0.01	0.343339	0.315851	0.282827	0.357822
DIO3OS	0	0	0	0	0.00501098	0.00613225	0	0
DIRAS2	0.06	0.04	0.04	0.05	0.0279967	0.063494	0.0213007	0.0577962
DIRC1	0	0.02	0	0.02	0.014412	0	0.0652927	0
DIRC3	0.47	0.33	0.47	0.29	0.501884	0.218502	0.407173	0.152644
DISC2	0	0.02	0	0.01	0	0	0.00495475	0
DISP2	0.49	0.22	0.51	0.18	0.582951	0.232157	0.577919	0.227235
DKFZP434A062	0.06	0.05	0.04	0.05	0.0464997	0.0370332	0.040304	0.0316817
DKFZP434H168	0	0	0	0.01	0	0	0	0
DKFZp434J0226	0.2	0.61	0.15	0.51	0.206074	0.401668	0.27486	0.46818
DKFZP434K028	0.04	0	0	0	0	0	0	0
DKFZP434L187	0	0.07	0	0.04	0	0.0631007	0.00953237	0.0526251
DKFZp451B082	0	0	0.01	0	0.00717001	0.0132579	0.00409747	0.0148625
DKFZP564C196	0.07	0.14	0.09	0.08	0.0930196	0.16313	0.0617324	0.202875
DKFZp566F0947	0.39	0.21	0.2	0.25	0.32146	0.198533	0.121544	0.439866
DKFZP586I1420	0.41	0.65	0.38	0.57	0.470084	0.908171	0.344657	0.600888
DKFZp686D0853	0.02	0.04	0.04	0.05	0.0760365	0.0663402	0.063476	0.0786389
DKFZP686I15217	0.43	0.6	0.46	0.8	0.374134	0.716737	0.22768	0.735633
DKFZp686K1684	0	0.05	0	0.01	0	0.0571703	0.026739	0.0802697
DKFZp686O1327	0	0.01	0.01	0.01	0	0.00560728	0.00499371	0.0184846
DKFZp779M0652	0.17	0.21	0.04	0.19	0.0397257	0.139184	0.090735	0.209412
DKK4	0	0	0.02	0.03	0	0	0	0.0310352
DKKL1	0.08	0.29	0.08	0.2	0.102041	0.463245	0.053332	0.306078
DLEC1	0.03	0.08	0.02	0.06	0.0120925	0.0261227	0.00707664	0.037555
DLEU2	0.17	0.16	0.15	0.18	0.186401	0.307778	0.157994	0.209818
DLEU2L	0.3	0.23	0.29	0.19	0.135576	0.262336	0.137742	0.362521
DLEU7	0.12	0.18	0.06	0.06	0.200993	0.236421	0.1535	0.356349
DLG2	0.03	0.11	0.03	0.2	0.0523722	0.237947	0.0628086	0.285022
DLGAP2	0	0	0	0	0.00749143	0.0136966	0.010651	0.0127353
DLGAP3	0.05	0.07	0.02	0.14	0.0178929	0.0545037	0.0137759	0.046819
DLK2	0.23	0.31	0.2	0.15	0.0605142	0.14029	0.105046	0.185237
DLL4	0.01	0.02	0.01	0.01	0.0174938	0.020582	0.0268452	0.0156044
DLX1	0.93	0.19	0.74	0.18	0.84472	0.414566	0.669314	0.410128
DLX3	0	0	0	0	0.015598	0.0653058	0.00897191	0.0423163
DLX5	0	0	0	0.04	0	0.036717	0	0.0618386
DLX6	0	0	0	0	0.0112971	0	0.0382759	0
DLX6-AS1	0.01	0	0	0	0	0	0.0106993	0
DMBT1	0.01	0.01	0.01	0	0.0273588	0.0219655	0.0105227	0.031107
DMC1	0.18	0.05	0.14	0.03	0.0369219	0.037514	0.083748	0
DMGDH	0.05	0.24	0.05	0.2	0.0870645	0.206328	0.105055	0.190322
DMKN	0.03	0.03	0.01	0	0.115881	0.0424844	0.119129	0.108829
DMP1	0	0.02	0	0	0.00568138	0	0	0
DMRT1	0	0.03	0	0.04	0	0.0840845	0	0.0134621
DMRT2	0	0	0	0.02	0.00922748	0.0223947	0	0.0125818
DMRT3	0	0.04	0	0.08	0	0.178345	0.0210027	0.287508
DMRTC1B	0	0.05	0.02	0.07	0	0.145792	0.0229089	0.19286
DNAAF1	0.02	0.01	0.01	0	0.00621842	0.0229053	0.00710416	0.0171191
DNAH1	0.44	0.55	0.49	0.53	0.554624	0.693841	0.641524	0.706044
DNAH10	0.04	0.02	0.03	0.02	0.0484402	0.0571895	0.0470724	0.0424857
DNAH11	0.1	0.05	0.12	0.05	0.183971	0.122046	0.149298	0.128552
DNAH12	0.01	0.03	0.02	0.02	0.00904657	0.0229829	0.0184085	0.0201931
DNAH17	0.09	0.09	0.08	0.08	0.0748691	0.106398	0.0682246	0.0829768
DNAH2	0	0	0	0	0.0012222	0.00298023	0.00700222	0
DNAH3	0	0	0	0	0.00130821	0.00325283	0	0.00544156
DNAH5	0.18	0.21	0.18	0.17	0.0684373	0.0873342	0.0860197	0.11418
DNAH6	0.01	0.02	0.01	0.04	0.00900753	0.0228822	0.0145821	0.0306688
DNAH7	0.04	0.03	0.03	0.04	0.0336808	0.0752778	0.0412101	0.0886175
DNAH8	0.01	0	0.02	0.02	0.00110989	0.00140614	0.00754647	0.00154967
DNAH9	0.02	0.04	0.03	0.05	0.0684258	0.213868	0.0842682	0.280789
DNAI1	0	0.03	0	0.01	0.00637944	0.00788143	0.00728842	0
DNAI2	0	0.01	0	0.03	0	0.061657	0	0.0603587
DNAJB13	0.01	0.1	0.01	0.06	0.0288288	0.0119722	0.0109902	0.0268262
DNAJB7	0.19	0.09	0.12	0.15	0.0261347	0.0515459	0.0853706	0.035694
DNAJC27-AS1	0.01	0.02	0	0.02	0.0274584	0.038688	0.0270527	0.0326541
DNAJC5B	0	0	0	0	0	0	0.0157545	0
DNAJC5G	0	0.01	0	0	0	0	0	0
DNAJC6	0.26	0.51	0.23	0.53	0.273791	0.540146	0.262925	0.509612
DNASE1	0.54	0.71	0.58	0.62	0.551359	0.768047	0.590782	0.87937
DNASE1L2	0.36	0.53	0.29	0.48	0.215312	0.230816	0.343098	0.394672
DNASE2B	0	0	0	0	0	0.0489333	0	0
DNHD1	0.57	0.47	0.57	0.48	0.429079	0.471499	0.502329	0.58091
DNM1P35	0.06	0.04	0.04	0.05	0.0331444	0.0200609	0.127296	0.0379835
DNM1P41	0.94	0.8	0.22	0.14	0.150987	0.129433	0.898403	0.584871
DNM1P46	0.06	0.17	0.02	0.04	0.0244468	0.0650973	0.0841487	0.147028
DNMBP-AS1	0.03	0.01	0	0	0.00718987	0	0.00807701	0
DOC2A	0.1	0.1	0.05	0.13	0.0779805	0.0386162	0.0130091	0.0290498
DOC2B	0	0	0	0.02	0	0.0452636	0	0.0514347
DOCK2	0.29	0.66	0.26	0.7	0.242361	0.370018	0.221263	0.304092
DOCK3	0.15	0.55	0.14	0.53	0.243927	0.781736	0.237683	0.907425
DOCK8	0.01	0.06	0	0.08	0.0159976	0.0625476	0.0130139	0.0539173
DOK2	0.49	0.09	0.31	0.12	0.437065	0.160132	0.402658	0.0664247
DOK6	0.18	0.23	0.17	0.26	0.31019	0.624367	0.270567	0.678946
DOK7	0.02	0.17	0	0.11	0.0687924	0.326198	0.0300143	0.238337
DPCR1	0	0.01	0	0	0.00272276	0.00335373	0	0.00373461
DPEP1	0.04	0.02	0.03	0	0.0237662	0	0.0273425	0
DPEP2	0	0	0.01	0	0	0	0	0
DPP10	0	0.14	0	0.1	0	0.257457	0.00431874	0.298447
DPP6	0.02	0.2	0.02	0.19	0.0788539	0.305121	0.0795476	0.336892
DPPA2	0	0.02	0	0	0	0.0159132	0	0.0177171
DPPA3	0.04	0.02	0	0	0	0	0	0.0265732
DPRXP4	0	0.12	0.03	0.04	0.0601283	0.0372093	0	0.0831697
DPT	0.04	0	0.04	0	0.0390927	0.0120467	0.0335497	0
DPY19L2P1	0.44	0.6	0.19	0.34	0.17994	0.223743	0.328472	0.378797
DPY19L2P2	0.23	0.24	0.25	0.31	0.152327	0.379234	0.1583	0.392111
DPY19L2P3	0.17	0.11	0.05	0.13	0.0466479	0.0778762	0.0621288	0.102815
DPY19L2P4	0.12	0.26	0.03	0.04	0.00222025	0.0307576	0.187864	0.224062
DPYS	0.02	0	0.01	0	0.00858506	0	0	0.0470912
DPYSL5	0	0.05	0	0.04	0.00360997	0.377534	0.0165999	0.335795
DQX1	0.02	0.01	0.01	0.01	0.00647669	0	0	0.017975
DRD1	0.06	0.11	0.04	0.22	0.149024	0.347055	0.0785196	0.229497
DRD2	0.2	0.03	0.12	0.02	0.124926	0.0366521	0.161769	0.0312688
DSC1	0.01	0.01	0	0	0.00402352	0	0.00456895	0.0169591
DSCAM	0.06	0	0.08	0	0.0858101	0.00296479	0.114663	0.0199462
DSCR6	0.02	0.01	0.04	0.01	0.0469428	0	0.0214596	0
DSCR8	0	0	0	0	0	0.0735572	0	0
DSCR9	0.08	0.13	0.09	0.12	0.0630866	0.0148667	0.0862879	0.100367
DSG1	0.01	0	0	0	0	0	0.00358913	0.00879203
DSG3	0	0.03	0.03	0.02	0.00964689	0.0161486	0.0182342	0.0133965
DSPP	0	0	0	0	0	0.00769885	0.00364958	0.00857875
DUOX1	0.02	0.03	0.03	0.02	0.027622	0.0163971	0.0206001	0.0511758
DUOX2	0.01	0.02	0.01	0.01	0.0171931	0.0379252	0.0125701	0.0273249
DUOXA1	0.02	0.03	0	0.03	0.0213724	0	0.02888	0.0145029
DUOXA2	0	0.02	0	0	0.0173742	0.0202287	0.0130975	0.022965
DUSP19	0.19	0.32	0.23	0.31	0.220438	0.420678	0.258573	0.375342
DUSP26	0.01	0.08	0.03	0.24	0.109085	0.289943	0.11146	0.312465
DUSP27	0	0	0.02	0	0.00380913	0.0186337	0.0174537	0.0262397
DUSP5P	0.11	0.38	0.13	0.29	0.125504	0.0965092	0.102299	0.0433728
DUSP9	0.03	0.01	0.04	0	0.0706906	0.0231473	0.0349502	0.0397036
DUX2	0.14	0.07	0.03	0	0	0	0.122689	0
DUX4	0	0	0	0	0	0	9.30E-06	0
DUX4L2	0	0	0	0	0	0	4.57E-05	0
DUX4L3	0.01	0	0	0	0	0	0.00600118	0
DUX4L4	0.01	0	0	0	0	0	0.00602841	0
DUX4L5	0	0	0	0	0	0	2.30E-06	0
DUX4L6	0.01	0	0	0	0	0	0.0060294	0
DUXA	0	0	0	0	0	0	0	2.84E-05
DYDC1	0	0.03	0	0	0	0	0.0152074	0.032839
DYDC2	0	0.01	0	0	0	0	0	0.013247
DYNLRB2	0	0.14	0.05	0.2	0.161401	0.263092	0	0.073196
DYTN	0	0	0	0	0	0	0.00950389	0
DYX1C1-CCPG1	0.48	0.57	0.57	0.11	0	0.00732437	0.327342	0.3764
DZANK1	0.64	0.49	0.56	0.8	0.646296	0.882109	0.637378	0.762497
E2F2	0.12	0.04	0.1	0.03	0.0539694	0.0218722	0.0622433	0.0248245
E2F8	0.42	0.06	0.39	0.07	0.219273	0.0363135	0.187715	0.0538615
EBF2	0.01	0	0.01	0	0.0189228	0	0.00860046	0
EBF3	0.07	0.12	0.06	0.06	0.0802892	0.0769426	0.0707494	0.0670302
EBLN1	0	0	0.02	0	0	0	0	0
ECEL1	0	0.07	0.01	0.06	0.0308454	0.535969	0.0265545	0.538461
ECEL1P2	0.34	0.35	0.39	0.26	0.287309	0.0813758	0.346198	0.159157
ECT2L	0.04	0.02	0.02	0.02	0.0201162	0.0152598	0.0182242	0.0168225
EDAR	0	0.01	0	0	0	0	0.00467933	0
EDN2	0.11	0.42	0.03	0.49	0.162998	0.314098	0.0753341	0.380924
EEF1DP3	0.09	0.17	0.24	0.16	0.0429558	0.210306	0.0980289	0.117532
EFCAB1	0.32	0.13	0.28	0.15	0.150696	0.216551	0.211303	0.213392
EFCAB10	0.06	0.04	0	0.03	0.0274378	0.0353217	0.0618736	0.0399155
EFCAB3	0.01	0	0	0	0	0	0	0.0335078
EFCAB5	0.2	0.12	0.17	0.19	0.184306	0.0648677	0.163258	0.0907412
EFCAB6	0.17	0.11	0.12	0.16	0.143208	0.221061	0.185131	0.308926
EFCAB9	0	0	0	0.08	0	0	0	0
EFHB	0.08	0.1	0.07	0.16	0.124297	0.235455	0.121755	0.323416
EFHC2	0.21	0.24	0.15	0.21	0.147767	0.222898	0.16067	0.181578
EGFEM1P	0.09	0.07	0.08	0.07	0.149101	0.0983401	0.149143	0.0886523
EGFLAM-AS4	0	0	0	0	0	0	0	1.47E-05
EGOT	0	0.14	0.02	0.22	0.0388375	0	0.0147464	0.0905361
EGR4	0	0.02	0	0.03	0.116133	0.0395316	0.266699	0
EHF	0.01	0.08	0	0.07	0.00331914	0.0592466	0.0188668	0.0608028
EID3	0.58	0.53	0.6	0.43	0.342137	0.380833	0.272832	0.368936
EIF3CL	0	0	0	0	0.359499	0	0.695177	0.00134909
EIF3IP1	0.28	0.45	0.02	0	0	0	0.414154	0.390111
ELANE	0.03	0	0	0	0	0	0	0
ELAVL2	0.04	0.13	0.05	0.15	0.102267	0.21747	0.0848768	0.231336
ELAVL3	0.01	0	0	0.01	0.00825508	0	0	0.00549267
ELAVL4	0.01	0.01	0	0	0	0	0.011283	0
ELF3	0.01	0.04	0.05	0.03	0.0112192	0.020668	0.0128508	0.0310001
ELF5	0	0	0	0	0.00925983	0	0	0
ELK2AP	0	0	0	0	0	0	0.00148017	0.000361648
ELMO3	0.62	0.49	0.53	0.38	0.567981	0.42756	0.479834	0.314324
ELOVL2	0.36	0.11	0.27	0.13	0.0771828	0.201437	0.120421	0.20892
ELOVL7	0.07	0.28	0.07	0.24	0.107273	0.124373	0.0616581	0.204961
EMBP1	0.1	0.05	0.02	0.02	0.00983777	0.0445934	0.129664	0.0585314
EMILIN3	0.04	0.04	0.03	0.03	0.0531164	0.0608496	0.0780212	0.0619605
EML5	0.06	0.06	0.05	0.07	0.0629305	0.0730194	0.0900462	0.0904562
EML6	0.08	0.07	0.07	0.06	0.091599	0.147804	0.109088	0.109683
EMR2	0.17	0.05	0.17	0.13	0.417941	0.27019	0.413358	0.20603
EMR3	0	0	0	0	0	0	2.69E-05	0
EMR4P	0.01	0	0	0	0	0	0.015501	0
EMX1	0	0.43	0.01	0.25	0.0443504	0.668409	0.0382682	0.615823
EN2	0.04	0.61	0.02	0.4	0.126379	0.53829	0.0800106	0.509117
ENAM	0.01	0.04	0.03	0.04	0.00618678	0	0.0105469	0.00434854
ENDOU	0.03	0.01	0.04	0.03	0.0306165	0.0481207	0.0175312	0.0215548
ENKUR	0.02	0.06	0.02	0.05	0.123809	0.107279	0.14638	0.141517
ENO1-AS1	0.29	0.15	0.05	0.2	0.0560376	0.0671073	0.50722	0.223746
ENO4	0.44	0.49	0.31	0.43	0.286992	0.364195	0.355336	0.42256
ENPEP	0.61	0.68	0.71	0.67	0.25288	0.130544	0.197901	0.14893
ENPP2	0.6	0.59	0.55	0.8	0.525448	0.772321	0.544143	0.609382
ENPP3	0.02	0.02	0.03	0.01	0	0.00736228	0	0.0081408
ENPP6	0	0	0	0.01	0.0045871	0.00571231	0	0
ENTHD1	0	0	0	0	0	0.0175511	0	0
ENTPD2	0	0.12	0.01	0.09	0	0.14538	0.0248572	0.138818
ENTPD3-AS1	0.04	0.04	0.1	0.01	0.135626	0.120152	0.0771869	0.12082
ENTPD8	0.01	0.06	0.02	0.02	0.0296288	0.0114927	0.0114224	0
EOMES	0	0	0	0.01	0	0.0278491	0	0.0416485
EPB41L4B	0.43	0.19	0.53	0.24	0.621454	0.263804	0.671188	0.304504
EPB49	0.38	0.24	0.44	0.45	0.397033	0.314655	0.357212	0.472578
EPCAM	0.57	0.42	0.69	0.51	0.467214	0.369778	0.412956	0.314307
EPGN	0.25	0.1	0.22	0.06	0.0527544	0.0336722	0	0.0369724
EPHA1	0.04	0.02	0.01	0.05	0.00519136	0.0123934	0.0119647	0.0492752
EPHA10	0	0	0	0	0	0.00418828	0	0
EPHA6	0	0.01	0	0.01	0	0.0114063	0	0.00634402
EPHA7	0.19	0.08	0.16	0.06	0.277155	0.359898	0.252162	0.395739
EPHX2	0.1	0.54	0.15	0.62	0.160686	0.525243	0.118882	0.512012
EPHX3	0.05	0.2	0.08	0.12	0.048253	0.0286419	0.0278157	0.146406
EPN3	0.02	0.08	0.02	0.05	0.0145424	0.00576932	0.00558107	0.0591331
EPO	0.02	0.02	0.03	0	0.044353	0	0	0
EPS8L1	0.71	0.87	0.66	0.84	0.531169	0.675009	0.46448	0.641541
EPX	0	0	0.01	0	0.00719131	0.00858511	0	0
EPYC	0	0.03	0.01	0.02	0.165061	0.484523	0.100447	0.302206
ERAS	0	0.02	0	0	0	0	0	0
ERBB3	0.06	0.16	0.07	0.12	0.00590412	0.312166	0.0271033	0.114752
ERBB4	0	0.07	0.01	0.1	0.0212787	0.059813	0.0205859	0.0510431
ERC2	0.05	0.24	0.04	0.23	0.0904326	0.242004	0.0723516	0.289924
ERN2	0.03	0.03	0.01	0.02	0.00994623	0.0411522	0.00573994	0.0335134
ERP27	0.18	0.14	0.09	0.2	0.191267	0.059797	0.162292	0.08263
ERVFRD-1	0.01	0	0	0	0	0	0	0
ERVMER34-1	0.08	0.45	0.06	0.35	0.132704	0.740248	0.16633	0.983961
ERVV-1	0.02	0.02	0	0.01	0	0.00971106	0.00896799	0.0108523
ERVV-2	0	0	0.01	0	0.00782152	0	0.0178676	0
ESAM	0.16	0.41	0.08	0.26	0.174954	0.131795	0.113471	0.254335
ESPN	0.03	0.11	0.02	0.09	0.0613716	0.174654	0.0282114	0.258053
ESPNL	0.03	0.42	0.09	0.46	0.0292992	0.494211	0.0582197	0.373057
ESPNP	0	0	0	0.01	0	0.0121696	0	0.0507168
ESR1	0.01	0.04	0.01	0.01	0.0210752	0.0411626	0.0137423	0.0404943
ESR2	0.03	0.13	0.03	0.05	0.0272784	0.178801	0.0480933	0.29229
ESRG	0	0.02	0	0	0	0	0.0147516	0.0179879
ESRP1	0	0.01	0	0	0	0	0	0.00732422
ESRP2	0.03	0.07	0.03	0.03	0.0233592	0.0138931	0.0130993	0.00777681
ESRRB	0	0.02	0.01	0.01	0.00589263	0.0143555	0	0.016199
ESRRG	0.05	0.28	0.05	0.29	0.0289729	0.676809	0.0470179	0.549018
ESX1	0.02	0	0	0.02	0.0319374	0	0.0365293	0
ESYT3	0.03	0.02	0.02	0.03	0.0241715	0.0446539	0.0461817	0.0167134
ETV2	0.54	0.34	0.44	0.19	0.41223	0.301844	0.404581	0.365183
ETV3L	0.01	0	0	0	0.00251287	0.0168328	0.0146007	0.0308487
EVI2B	NA	0	0.2	0.01	0.255603	0.0599364	0.171305	0.0924565
EVPL	0	0	0	0	0	0.00299686	0.00588812	0
EVPLL	0	0	0	0.01	0	0	0	0
EXD1	0	0	0.01	0.01	0	0	0	0.0179478
EXOC3L1	0.03	0.05	0.02	0.04	0.031207	0.0640314	0.0991436	0.0627003
EXOC3L2	0.16	0.03	0.04	0.02	0.125095	0.0578735	0.129298	0.098853
EXOC3L4	0	0	0	0.01	0	0	0	0
EXPH5	0.04	0.12	0.02	0.1	0.0317837	0.125702	0.0228035	0.127307
EYA1	0.24	0.22	0.24	0.17	0.354504	0.334743	0.322189	0.445852
EYA2	0.06	0.12	0.03	0.1	0.146113	0.42057	0.121645	0.437582
EYA4	0.16	0.68	0.09	0.65	0.122845	0.362718	0.18961	0.36258
EYS	0.02	0.02	0.02	0.02	0.0165446	0.0654488	0.0262605	0.0583197
F12	0.55	0.36	0.54	0.35	0.199738	0.177782	0.306356	0.130428
F13A1	0.49	0.26	0.5	0.29	0.261218	0.383525	0.214803	0.296717
F2	0	0.1	0.03	0.04	0.0176029	0.084405	0.0202281	0.0358544
F2RL3	0.08	0.01	0.07	0.01	0.0645971	0.0598617	0.0494642	0.0290722
F5	0.01	0.08	0	0.06	0.0035255	0.328696	0.00200554	0.323105
F7	0	0.01	0	0.01	0.0159528	0.00633697	0.0364669	0.00713867
FAAH	0.13	0.23	0.17	0.2	0.124355	0.215271	0.121615	0.129257
FAAH2	0.02	0.01	0.02	0.07	0.055077	0.0808463	0.0939843	0.0513237
FABP12	0	0	0	0	0	0.0819519	0	0.0901387
FABP2	0.02	0.01	0.01	0	0	0	0	0
FABP4	0.66	0.52	0.47	0.64	0.673707	0.520247	0.814303	0.604415
FABP5P3	0.27	0.31	0.09	0.11	0.0227411	0.0854212	0.467634	0.287855
FABP6	0.16	0.04	0.17	0.18	0.0292517	0	0	0.103276
FAIM3	0	0.02	0.01	0	0.0155889	0	0.0246853	0
FAM105A	0.11	0.11	0.14	0.1	0.242481	0.166547	0.244132	0.258269
FAM106A	0.15	0.38	0.2	0.18	0.096216	0.28426	0.117823	0.287169
FAM106CP	0.24	0.43	0.15	0.24	0.155905	0.193769	0.222078	0.38446
FAM107A	0.02	0.03	0.01	0.03	0.0213963	0.104892	0.0122615	0.140192
FAM110C	0.01	0.1	0	0.12	0.0249877	0.117274	0.0170733	0.164892
FAM110D	0.4	0.24	0.29	0.09	0.422073	0.0605075	0.424175	0.0919493
FAM123A	0	0.01	0	0.01	0.00694719	0.0579984	0.00793202	0.0186644
FAM123B	0.72	0.67	0.64	0.66	0.643856	0.893668	0.586486	0.874828
FAM123C	0	0	0	0	0	0	0	0.00388092
FAM124A	0.05	0.12	0.03	0.24	0.0469054	0.403822	0.0536607	0.448337
FAM124B	0.02	0.01	0.03	0.02	0.00764596	0.0188861	0.0261889	0.0211502
FAM129C	0.05	0.11	0.04	0.04	0.100442	0.0871103	0.052421	0.170497
FAM131C	0.34	0.2	0.32	0.31	0.435148	0.110228	0.505017	0.253603
FAM133A	0.16	0.73	0.16	0.73	0.237235	0.538377	0.21422	0.532429
FAM135B	0	0.01	0	0	0	0.0409773	0	0.019589
FAM138A	0	0.04	0	0	0	0	0	0
FAM13A-AS1	0.22	0.22	0.19	0.22	0.207044	0.146786	0.232462	0.106883
FAM150B	0.83	0.4	0.58	0.45	0.52628	0.140636	0.445079	0.247934
FAM153C	0	0	0	0	0	0	0.0179711	0
FAM154A	0.03	0	0	0.01	0.0100582	0	0	0.0136873
FAM155B	0.02	0.01	0.01	0	0.0715674	0.102602	0.0770181	0.110038
FAM157A	0	0.05	0.02	0.02	0	0.0376745	0	0.0247616
FAM157B	0.06	0.08	0.02	0.02	0	0.00540214	0.0628578	0.0491302
FAM159A	0.04	0.1	0.04	0.05	0.0383257	0.0449136	0.0440302	0
FAM159B	0	0	0.02	0	0.0445373	0	0	0
FAM160A1	0.06	0.05	0.05	0.03	0.0304934	0.0618012	0.0523412	0.0745912
FAM163B	0.04	0	0.02	0.07	0.0398759	0.0233976	0.114477	0.0266495
FAM166A	0.1	0.05	0.03	0.07	0.0725559	0.0430003	0.0207785	0.0486879
FAM166B	0	0.06	0.07	0.12	0.0356988	0.0245196	0.0459302	0
FAM167B	0.24	0.19	0.06	0.22	0.371193	0.418625	0.176901	0.179772
FAM169A	0.46	0.79	0.51	0.85	0.462325	0.758948	0.455517	0.77015
FAM170A	0	0.04	0	0.02	0.0658256	0.0495035	0.0299774	0.0184109
FAM172BP	0.02	0	0.02	0	0	0	0	0
FAM178B	0	0	0	0	0.0243798	0	0.0561685	0.0655179
FAM179A	0.04	0.06	0.04	0.08	0.0506074	0.0483994	0.069878	0.0962534
FAM180A	0.03	0.03	0.05	0.01	0.0646551	0.013244	0.111059	0.0149
FAM180B	0	0.06	0.03	0.04	0.0289548	0.0523287	0	0.0787268
FAM181A	0	0	0	0.02	0	0	0	0.0384709
FAM181A-AS1	0	0	0	0	0	0.00902616	0	0
FAM182A	0.03	0.04	0.03	0.06	0.0143083	0.0425815	0.0167113	0.04707
FAM182B	0	0.07	0	0	0.0222634	0.0447859	0.0425192	0.0307526
FAM183A	0.04	0.11	0	0.05	0	0	0	0
FAM183B	0.01	0.05	0.01	0.03	0	0.0147116	0	0.0495782
FAM184A	0.03	0.07	0.03	0.11	0.0574471	0.208349	0.0497874	0.228539
FAM186A	0	0	0	0.01	0	0	0	0.00616571
FAM186B	0.12	0.19	0.13	0.13	0.150611	0.267385	0.153884	0.189382
FAM189A1	0.75	0.37	0.75	0.35	0.545115	0.470787	0.586627	0.397714
FAM189A2	0.56	0.49	0.38	0.57	0.534374	0.174138	0.510774	0.318723
FAM18A	0.13	0.54	0.06	0.38	0.188503	0.59704	0.183139	0.89101
FAM190A	0.02	0.02	0.01	0.04	0.00446742	0.0344301	0.0101446	0.0634084
FAM194A	0.06	0.02	0.06	0.03	0.0502212	0.0944966	0.0285383	0.0698819
FAM196A	0.09	0.14	0.06	0.14	0.198686	0.363939	0.145894	0.296737
FAM198A	0.03	0.15	0.05	0.17	0.0380089	0.229845	0.0435426	0.280985
FAM19A1	0.01	0	0	0	0	0	0	0.0313052
FAM19A2	0.04	0.05	0.03	0.1	0.0628744	0.186719	0.0604679	0.260508
FAM19A3	0.09	0.12	0.08	0.09	0.100128	0.0851151	0.0400666	0.0238694
FAM19A4	0.01	0	0	0	0	0	0	0
FAM201A	0.1	0.32	0.1	0.29	0.083474	0.197812	0.111364	0.241894
FAM205A	0	0.02	0.01	0	0.00680289	0	0.0123836	0
FAM205B	0	0	0	0	0.000503466	0.00333693	0.000375827	0
FAM209A	0.08	0.17	0.06	0.16	0.384887	0.0800076	0.14617	0.0446911
FAM209B	0.34	0.08	0.3	0.12	0.0959655	0.0799766	0.0730417	0.134143
FAM20A	0.02	0	0.03	0.02	0.0276113	0.0115153	0.0105081	0.0128746
FAM211A	0.3	0.59	0.23	0.44	0.30505	0.757977	0.34825	0.804625
FAM215A	0.22	0.05	0	0	0	0	0.0776353	0.228325
FAM216B	0.01	0	0	0	0	0.021634	0.00643611	0.0159046
FAM217A	0	0.01	0	0	0	0	0	0
FAM22D	0.41	0.45	0.19	0.22	0.234878	0.270102	0.453646	0.446816
FAM22F	0.01	0.03	0.01	0.02	0.00728212	0.0176504	0.00212998	0.0259093
FAM22G	0.06	0.06	0.03	0.08	0.0643951	0.0890955	0.0587126	0.0640868
FAM24B-CUZD1	0	0.09	0.11	0	0	0	0.0441962	0
FAM25A	0	0	0	0	0	0	0.0455898	0
FAM25C	0.18	0.29	0.07	0	0.147662	0	0.128955	0.0955576
FAM25G	0.09	0.15	0.03	0	0.073831	0	0.0644774	0.0477788
FAM26D	0.04	0.02	0	0.02	0.0166989	0.0422876	0	0
FAM27L	0	0.05	0	0	0	0	0	0
FAM3B	0.02	0	0	0	0	0.0358652	0.0163299	0
FAM41C	0.23	0.52	0.27	0.41	0.235187	0.432474	0.334413	0.43958
FAM43B	0.17	0.09	0.35	0.11	0.180199	0.173491	0.21817	0.161089
FAM46C	0.09	0.14	0.11	0.15	0.211986	0.190203	0.241941	0.117009
FAM47C	0.01	0	0.01	0	0	0	0	0.00724205
FAM47E	0	0.05	0	0.12	0.0214399	0.161327	0	0.109369
FAM47E-STBD1	0.03	0.07	0.03	0.04	0	0	0	0
FAM48B1	0.02	0.01	0	0.01	0	0	0.0164121	0.00987808
FAM48B2	0.01	0	0	0	0.015508	0	0	0
FAM55A	0.01	0.01	0	0.01	0	0	0	0
FAM55B	0.01	0.03	0	0.01	0.0189877	0.048137	0.0639773	0.0399957
FAM55D	0.02	0.05	0.01	0.05	0	0.0262999	0.000625526	0.0145461
FAM57B	0.08	0.14	0.05	0.03	0.0997833	0.247447	0.0577906	0.267122
FAM58BP	0.1	0.06	0	0	0	0.0282226	0.192396	0.0637246
FAM5B	0.04	0.02	0.04	0.03	0.0701667	0.300082	0.0804689	0.379852
FAM5C	0.01	0.02	0.02	0.03	0.00636669	0.0795355	0.0145059	0.0177079
FAM66C	0.4	0.75	0.37	0.65	0.515419	0.786067	0.53814	0.799218
FAM66E	0.32	0.48	0.14	0.18	0.140062	0.290527	0.569437	0.743496
FAM70B	0.05	0.25	0.11	0.26	0.116316	0.246217	0.133407	0.309773
FAM71A	0.18	0.02	0.2	0.07	0.182808	0.00855973	0.169196	0.0482949
FAM71D	0	0	0	0.01	0.0185531	0	0.0105141	0
FAM71E2	0.01	0.01	0.02	0	0.0415424	0.0282465	0.03422	0.00805773
FAM71F1	0.03	0.05	0.06	0.08	0.0189399	0.0352694	0.0434056	0.0264135
FAM74A1	0	0.01	0	0.01	0	0.00598184	0.0103332	0.00218165
FAM74A2	0	0	0.01	0.01	0	0	0	0
FAM74A3	0.03	0.01	0	0	0	0.00527739	0	0.0219439
FAM75A3	0	0	0	0	0.000964517	0	0	0.00270047
FAM75A4	0	0	0	0	4.40E-05	0	0	0
FAM75A5	0	0	0	0	0.00140365	0	0	0.00134459
FAM75A7	0	0	0	0	0.00143174	0	0	0.00134589
FAM75C1	0	0	0	0	0.00440055	0	0.00570639	0
FAM75C2	0	0.01	0	0.01	0.00883297	0	0.0167831	0
FAM78A	0.2	0.21	0.16	0.17	0.305353	0.364811	0.254947	0.440616
FAM78B	0.15	0.15	0.2	0.1	0.150733	0.241962	0.126288	0.183448
FAM81A	0.06	0.04	0.07	0.05	0.0259475	0.123834	0.0587724	0.0935462
FAM81B	0.01	0	0	0.01	0.0311132	0.0265019	0	0
FAM83A	0.01	0	0.01	0	0.00615114	0	0.0217344	0
FAM83B	0.01	0.01	0.02	0	0.00530959	0.00676656	0	0.0149118
FAM83C	0.01	0.03	0	0.01	0.00550169	0.00660541	0.00636143	0.00752806
FAM83E	0.01	0.01	0.01	0	0.0429852	0.0497908	0.0248188	0.056962
FAM83F	0.16	0.06	0.15	0.09	0.114219	0.0604635	0.11941	0.0688205
FAM86B1	0.66	0.57	0.4	0.38	0.44773	0.625461	0.37447	0.650254
FAM86B2	0.2	0.24	0.07	0.2	0.0831056	0.119157	0.105755	0.247362
FAM86EP	0.32	0.45	0.36	0.33	0.337611	0.411407	0.326367	0.434203
FAM86FP	0.42	0.12	0.39	0.11	0.613397	0.183197	0.592568	0.202878
FAM90A1	0.06	0.07	0.07	0.03	0.0683772	0.0946143	0.084435	0.0905822
FAM90A10	0	0	0	0	0	0.00647096	0.00717991	0.0100712
FAM90A10P	0	0	0	0.01	0	0.0439173	0	0.0827162
FAM90A13	0	0.01	0	0.01	0.0091578	0.0478152	0.00783616	0.0441444
FAM90A14	0	0.04	0	0.01	0	0.00072923	0.00856156	0.0159436
FAM90A19	0	0.02	0	0	0	0.00823354	0.00496383	0.0411559
FAM90A20	0.01	0.05	0.04	0	0.0654628	0.00011934	0.125167	0.0437401
FAM90A25P	0	0.13	0.02	0.02	0.120663	0.255754	0.00706446	0.0926991
FAM90A2P	0	0.07	0	0	0.00459513	0.00925713	0.0177549	0.0537613
FAM90A5	0	0.01	0	0	0.00457049	0.00518596	0.00580148	0.0197222
FAM90A7	0	0	0	0	3.28E-06	3.03E-06	0.0166508	0.0694362
FAM90A7P	0	0	0.01	0.02	0.0132233	0.0308861	0.00806539	0.00234174
FAM90A8	0	0.01	0	0	0	0.0259785	0.00313533	0.0204852
FAM90A9	0	0.02	0	0	0	0.00647665	0.00720166	0.0340102
FAM92A3	0.02	0	0	0	0	0	0.0170371	0.0315771
FAM92B	0.1	0.08	0.05	0.05	0.0499219	0.0369248	0.0571532	0.0276814
FAM9B	0	0	0	0	0	0	0.0180674	0
FANCB	0.78	0.34	0.88	0.31	0.431073	0.244781	0.622534	0.220389
FANCM	0.95	0.83	0.97	0.77	0.850111	0.693054	0.97675	0.728564
FAS-AS1	0.07	0.15	0.06	0.05	0	0.0980868	0.029189	0.0720161
FASLG	0.02	0.01	0.02	0	0.0572737	0.0238546	0.054666	0
FAT2	0.02	0.03	0.02	0.02	0.0454194	0.0472862	0.0561251	0.0345176
FAXC	0.33	0.5	0.33	0.42	0.427896	0.474485	0.402558	0.472217
FBLN7	0.16	0.27	0.2	0.26	0.512689	0.497402	0.293883	0.615371
FBN3	0	0	0	0.01	0	0.00481367	0	0
FBP1	0.01	0.05	0.03	0.03	0	0.0494058	0.0156937	0
FBXL13	0.24	0.35	0.3	0.29	0.394094	0.367678	0.321342	0.291495
FBXL21	0.06	0.09	0.07	0.18	0.113086	0.256332	0.0257734	0.189576
FBXL22	0.15	0.63	0.14	0.35	0.211788	0.252483	0.224888	0.365934
FBXO15	0.19	0.12	0.18	0.06	0.265792	0.212049	0.236743	0.189706
FBXO24	0.17	0.11	0.12	0.08	0.120889	0.0697503	0.0510728	0.111673
FBXO39	0	0.04	0.04	0	0.031613	0.0783964	0	0.10215
FBXO40	0	0	0	0	0	0	0.00335987	7.09E-07
FBXO43	0.2	0.09	0.18	0.05	0.0222605	0.0141218	0.0883841	0.0156106
FBXO47	0	0.02	0	0	0	0	0	0
FBXO48	0.32	0.27	0.23	0.23	0.313919	0.320664	0.347229	0.263934
FBXW10	0.04	0.09	0.02	0.04	0.0305032	0.0220482	0.0302468	0.0289087
FBXW12	0	0.03	0.01	0	0	0	0	0
FBXW4P1	0.34	0.41	0.28	0.17	0.214147	0.173409	0.276671	0.267899
FCAR	0	0.03	0	0	0	0	0.0437711	0.0171804
FCER1G	0.5	0.17	0.64	0.26	0.423848	0.42067	0.242408	0.176729
FCGBP	0	0.01	0	0.01	0.00835047	0.0692955	0.00687818	0.0585154
FCGR1A	0	0	0	0.03	0.0542111	0.0099261	0.0357929	0.00542346
FCGR1B	0.01	0	0.02	0.01	0.0609352	0.014162	0.0664802	0.0105703
FCGR1C	0	0	0	0	0	0	0.00997506	0.0157681
FCGR2A	0.03	0	0.01	0.01	0.0148136	0.0369572	0	0.0102976
FCGR2C	0	0	0.01	0	0	0	0	0
FCHO1	0.6	0.46	0.55	0.34	0.36809	0.231729	0.266672	0.192278
FCN3	0	0	0	0	0	0	0.0246663	0
FCRL2	0	0	0	0	0.00673127	0	0	0
FCRL4	0	0	0	0	0	0	0	0.00663732
FCRL6	0	0	0.01	0	0.0174054	0.0107446	0	0
FCRLA	0.21	0.16	0.12	0.2	0.19513	0.122497	0.302464	0.125517
FDPSL2A	0.17	0.12	0.03	0	0.0166269	0.00413486	0.125752	0.0740477
FER1L5	0.04	0.08	0.02	0.04	0.0178276	0.0432392	0.0263513	0.0558644
FER1L6	0.2	0.07	0.23	0.05	0.57315	0.161259	0.639554	0.123587
FERMT1	0.88	0.8	0.82	0.89	0.806397	0.59505	0.849823	0.639367
FETUB	0.01	0.08	0.01	0.1	0.0114437	0.18573	0	0.17637
FEZF1	0.06	0.08	0.13	0.12	0.0903231	0.19318	0.135643	0.165403
FEZF2	0.01	0.16	0.01	0.07	0	0.321259	0	0.448903
FFAR2	0.06	0.04	0	0	0	0	0.0611275	0.036875
FGB	0.01	0.01	0	0	0.0101911	0.00645861	0.00578324	0.0142742
FGD2	0	0	0	0.02	0	0	0	0
FGD3	0.01	0.04	0	0.01	0.0306533	0.0423857	0.0235278	0.0137687
FGD5	0.02	0.11	0.02	0.11	0.0493656	0.116789	0.0333035	0.131611
FGF12	0.06	0.43	0.07	0.4	0.0727043	0.696545	0.150015	0.637369
FGF14	0.42	0.18	0.41	0.15	0.457946	0.243929	0.504309	0.356522
FGF14-IT1	0	0	0	0	0.00885678	0	0	0.0121847
FGF17	0	0	0	0	0.0368183	0	0.0845729	0
FGF18	0.26	0.21	0.37	0.18	0.555015	0.196961	0.440395	0.0553975
FGF20	0.12	0.12	0.02	0.05	0.0672095	0.0538442	0.127333	0
FGF22	0.13	0.16	0.28	0.07	0.175215	0.33657	0.20066	0.0764966
FGF23	0	0.01	0	0	0	0	0	0
FGF3	0	0	0	0	0.0163044	0	0.0374023	0.0213156
FGF8	0.06	0.04	0	0.03	0.0267079	0.0316295	0	0.0988699
FGF9	0.01	0.02	0	0.02	0.0216534	0.0163267	0.0245435	0.0299621
FGFBP1	0	0.02	0	0.03	0.0128722	0	0.0146923	0
FGFBP2	0	0	0	0	0.047215	0.0771328	0.0180672	0.043607
FGFR4	0.43	0.44	0.34	0.37	0.247381	0.280349	0.173969	0.270883
FGG	0.02	0.19	0.01	0.11	0	0.0921391	0	0.101758
FGL1	0	0	0	0	0.0144418	0	0.0163689	0
FGL2	0.03	0.04	0	0.03	0.0350032	0.0501667	0.0247522	0.0672288
FGR	0	0	0	0	0	0.00938655	0.0090011	0
FHAD1	0.07	0.07	0.1	0.06	0.0625344	0.103301	0.0742516	0.0951594
FIGF	0.02	0.05	0.02	0.02	0	0.0585434	0	0.0519784
FILIP1	0.35	0.11	0.32	0.16	0.24737	0.0729755	0.19008	0.0805138
FITM1	0.17	0.18	0.2	0.16	0.105889	0.215757	0.121967	0.210442
FKBP1A-SDCBP2	0	0	0.25	0	0.458892	0.622101	0	0
FKBP6	0.42	0.63	0	0.03	0.026167	0.0631148	0.543294	0.455418
FKSG29	0.05	0.11	0.04	0	0.0424783	0.0542171	0	0.0603834
FLG2	0.01	0.02	0.01	0.02	0.00463596	0.0192887	0.00709044	0.0173253
FLJ10661	0.82	0.73	0.84	0.63	0.474791	0.604761	0.623641	0.641619
FLJ11235	0	0.61	0.02	0.52	0.0332442	0.621129	0.0569094	0.767972
FLJ12334	0.01	0.03	0.03	0	0	0.00768896	0.0285437	0.00862796
FLJ12825	0	0.02	0	0.01	0.0130901	0	0.0199093	0
FLJ13224	0.22	0.22	0.14	0.24	0.238083	0.221835	0.203955	0.329358
FLJ14107	0.04	0.04	0.04	0	0.0213759	0.0394934	0.0735993	0.0296793
FLJ20518	0.01	0	0	0.02	0.00446143	0	0.00508458	0.00618632
FLJ21408	0	0.04	0.03	0.04	0	0	0	0
FLJ22184	0.11	0.05	0.11	0.09	0.0759532	0.0853812	0.155564	0.0834651
FLJ22447	0.52	0.57	0.58	0.44	0.358574	0.340121	0.2708	0.64561
FLJ23152	0	0.02	0.05	0	0	0	0	0
FLJ26850	0.03	0.06	0.05	0.15	0.110427	0.116958	0.0157807	0.187993
FLJ27354	0.12	0.08	0.22	0	0.0878752	0.142082	0.133637	0.238971
FLJ30679	0.06	0.19	0.12	0.11	0.0470039	0.023031	0.0321673	0.0515707
FLJ30838	0	0.06	0	0	0.00801048	0.0508498	0.00454837	0.0168655
FLJ31485	0.01	0	0	0	0	0.0066616	0.00635071	0.00751004
FLJ31813	0.18	0.45	0.16	0.37	0.108161	0.324286	0.471108	0.422406
FLJ32063	0.01	0	0.01	0.01	0	0.0148627	0	0.00831506
FLJ33065	0.1	0.12	0.08	0.12	0.09777	0.176788	0.0811121	0.197384
FLJ33360	0	0.01	0	0	0	0	0	0
FLJ33534	0	0	0.01	0	0	0	0.0137771	0
FLJ34208	0.27	0.41	0.13	0.48	0.419098	0.219067	0.293195	0.247837
FLJ34503	0.05	0.07	0.05	0.07	0.0570798	0.0241971	0.0108128	0.026793
FLJ34690	0.04	0.14	0.04	0.14	0.0472015	0.041131	0.0507818	0.0341097
FLJ35024	0.08	0.4	0.12	0.28	0.32902	0.177666	0.24095	0.0659793
FLJ35390	0.64	0.39	0.2	0.18	0.248901	0.143111	0.433188	0.239046
FLJ36000	0	0.02	0	0	0	0	0	0.00726766
[truncated: 4,448 more rows]
