# Supplementary material for: Hydrogel scaffolds promote neural gene expression and structural reorganization in human astrocyte cultures
Source: PeerJ. 2017 Jan 11;5:e2829. doi: 10.7717/peerj.2829 (PMC5234438; doi:10.7717/peerj.2829)
Supplement: File S5 — Normalized FPKM values for monolayer and matrix samples: All coding transcript sequences used in downstream analyses [file peerj-05-2829-s005.csv]

tracking_id	MonolayerA_ln1	MonolayerB_ln1	MonolayerA_ln2	MonolayerB_ln2	MatrixA_ln1	MatrixB_ln1	MatrixA_ln2	MatrixB_ln2
41699	0.75	2.14	0.62	1.87	0.466332	1.56499	0.514675	1.61859
41700	12.17	15.63	11.97	14.04	15.7341	14.7481	15.4416	15.7997
41700	0.79	1.33	0.77	1.24	0.937059	1.6937	1.07112	1.2034
41701	1.79	0.9	1.73	0.87	2.00971	0.76708	2.03962	0.698726
41702	7.57	3.87	7.45	3.75	4.85322	0.745925	5.28125	0.781252
41703	15.37	12.62	14.82	13.13	17.6945	14.4009	18.2522	14.7497
41704	25.96	35.06	24.98	33.24	27.7601	39.2962	28.789	39.7058
41705	28.51	26.64	26.04	26.74	29.8148	26.1193	30.1953	25.6795
41706	4.83	3.39	4.51	3.63	5.71598	4.69218	6.27134	5.08362
41707	1.83	2.65	1.71	2.41	2.69666	4.47076	2.62727	4.50357
41884	242.39	198.61	236.82	200.06	228.212	186.87	234.222	189.822
41886	0.36	1.64	0.4	1.53	0.366201	1.57175	0.440783	1.36376
41887	12.22	14.6	12.23	14.98	15.3107	12.5138	18.2803	12.5844
41888	10	7.78	9.8	7.73	10.049	9.53202	9.43183	10.2965
41889	49.56	44.02	50.43	45.82	55.817	41.5992	52.8168	40.7681
41890	19.7	16.81	19.39	17.32	19.9499	15.3562	19.9746	15.5419
41891	97.85	55.86	94.54	52.36	107.516	60.6592	110.414	64.9957
41892	16.76	11.68	16.48	12.26	17.8112	9.4237	17.5454	8.5177
41893	113.79	107.18	110.88	106.54	91.0382	67.824	92.814	68.4543
41897	94.76	100.59	89.34	97.45	109.365	108.668	112.834	113.172
1/2-SBSRNA4	0.69	1.26	0.73	1	0.570426	0.696412	0.648181	0.737872
A1BG	7.46	5.92	7.33	6.06	7.6049	5.49603	7.6858	5.45447
A1BG-AS1	1.81	1.33	1.43	1.25	1.35469	0.807178	1.43249	0.944546
A2LD1	2.57	2.98	2.66	3.31	2.40133	2.4898	3.05466	2.53134
A2M	0.82	2.33	0.65	2.42	9.59171	19.7617	9.42066	20.0605
A4GALT	0.74	1.63	0.84	1.7	3.88921	4.99908	4.19368	5.38167
AAAS	20.53	20.06	19.35	18.56	17.9752	17.3635	18.3516	18.3096
AACS	9.49	8.77	9.87	8.72	10.117	7.06376	10.2504	7.52398
AADAC	4.28	0.63	3.78	0.55	4.2129	1.09138	3.84601	1.23778
AADAT	5.19	5.89	4.86	5.6	5.69318	5.89351	5.7475	7.07464
AAGAB	18.09	18	17.17	18.06	18.5102	18.321	17.8539	18.809
AAK1	2.09	2.35	1.99	2.34	2.52406	2.81978	2.6546	2.85019
AAMP	40.44	34.55	38.89	36.19	41.0175	34.7212	41.9907	36.0765
AARS	28.32	27.79	27.71	27.6	29.4816	26.1808	28.9252	27.2876
AARS2	3.68	3.77	3.74	3.85	3.64468	4.17979	3.75743	4.53436
AARSD1	12.98	13.47	13.51	13.95	12.7588	11.7996	11.1482	10.5329
AASDH	1.92	2.21	2.15	1.97	2.02267	2.05991	2.1595	2.48283
AASDHPPT	20.56	18.9	19.91	18.68	21.4047	21.35	22.1002	21.1217
AASS	5.48	4.3	5.74	4.42	3.86957	3.48957	3.94134	3.45281
AATF	14.17	10.63	13.93	10.58	14.1388	10.0289	14.1323	9.9396
ABAT	3.61	3.95	3.22	3.81	2.92493	3.34314	2.78561	3.26533
ABCA1	6.36	6.94	5.94	6.77	3.06051	7.42826	3.22019	7.47212
ABCA11P	2.83	2.18	2.4	1.71	2.34095	1.86493	2.52986	2.01296
ABCA2	5.87	6.61	5.8	6.43	9.26062	9.8521	9.67346	10.2587
ABCA3	0.2	1.56	0.23	1.38	0.223655	1.67197	0.277151	1.59568
ABCA5	1.5	1.05	1.45	1	1.31746	0.883856	1.34103	0.840194
ABCA7	0.33	0.78	0.41	0.64	0.945367	1.04798	0.848203	1.14192
ABCA8	5.57	2.04	5.03	1.78	8.8356	4.02517	9.35987	4.60301
ABCA9	1.08	0.15	0.94	0.14	2.97081	0.552388	3.14866	0.565633
ABCB1	0.65	2.73	0.63	2.64	0.329386	1.32643	0.444801	1.34284
ABCB10	3.46	3.39	4	3.56	3.199	2.24485	3.2693	2.22261
ABCB4	0.53	1.22	0.46	1.48	0.70887	1.32628	0.665814	1.0866
ABCB6	3.76	4.93	3.8	4.69	4.18217	6.43401	4.5584	6.80928
ABCB7	5.52	7.13	5.36	6.37	5.40944	5.58164	6.42328	5.81638
ABCB8	6.52	6.47	6.4	6.12	6.95389	6.10443	7.09614	6.19356
ABCB9	2.44	1.75	2.39	1.59	2.62328	2.65474	2.58693	2.89469
ABCC1	10.3	12.09	10.08	11.8	13.9284	14.7967	14.5102	15.2628
ABCC10	5.62	5.39	5.57	5.16	6.08886	5.67241	6.42213	5.56444
ABCC3	0.61	10.39	0.57	10.46	1.23821	7.48256	1.55752	7.98484
ABCC4	4.49	2.92	4.17	2.87	3.47319	3.23055	3.85394	3.09775
ABCC5	10.06	11.75	9.88	11.62	9.99212	11.7664	9.81199	11.8099
ABCC6P2	0.68	1.17	0.57	0.95	0.75836	0.678806	0.612332	1.10888
ABCD1	5.08	7.62	4.47	6.75	6.09785	6.19413	6.08132	6.83486
ABCD3	15.18	16.04	14.96	15.97	15.9421	18.739	17.1585	19.1087
ABCD4	3.75	5.48	3.59	5.6	4.81047	6.60346	4.89799	7.12764
ABCE1	23.86	18.15	24.5	17.87	20.2557	14.8433	19.9537	14.8981
ABCF1	18.76	16.67	17.81	15.93	18.7327	17.1718	18.99	17.9684
ABCF2	15.99	13.26	17.71	14.13	16.8381	15.2239	14.9039	13.2445
ABCF3	15.49	15.67	13.88	15.18	14.2891	14.5526	15.6967	15.1461
ABHD10	13.75	13.34	13.41	13.06	12.5277	12.4303	13.1626	11.7725
ABHD11	6.8	5.83	5.93	5.01	8.13924	6.40492	7.81217	7.00831
ABHD11-AS1	0.98	0.88	1.02	0.6	0.482743	0.190587	0.861596	0.215933
ABHD12	31.21	31.74	29.99	28.78	31.7533	25.4464	31.7038	26.3571
ABHD13	5.21	4.74	4.98	4.94	5.69669	5.49925	5.62428	5.4352
ABHD14A	7.44	7.19	7.12	7.02	7.78478	5.4454	8.69862	5.73744
ABHD14B	10.9	11.05	10.22	10.72	10.4196	9.44272	10.4537	9.69773
ABHD15	2.07	2.93	2.13	2.86	3.10308	3.44303	2.98038	3.49254
ABHD16A	15.02	18.12	14.03	17.59	17.0278	17.4723	17.4855	18.0471
ABHD16B	2.48	3.36	2.56	2.91	2.53382	3.30506	2.71878	3.29634
ABHD2	14.66	12.99	14.05	13.6	22.7793	37.2947	23.4234	38.2036
ABHD3	2.79	1.97	2.39	1.73	2.40486	2.61904	2.40016	2.00299
ABHD4	13.45	14.15	12.66	13.33	19.0738	18.6563	20.6116	19.4105
ABHD5	4.46	4.62	4.19	4.71	4.89209	4.47142	4.92285	4.70878
ABHD6	1.24	1.92	1.34	1.83	1.75308	3.0076	2.09681	2.52206
ABHD8	6.23	8.02	7.22	8.26	8.36363	9.7537	8.24962	10.4456
ABI1	18.61	17.83	18.8	18.72	20.0975	17.3551	19.6023	17.5187
ABI2	13.29	14.22	12.56	13.47	14.2858	17.2036	14.6002	17.1949
ABI3	1.9	0.38	1.81	0.58	1.43361	0.478774	1.53599	0.445775
ABI3BP	1.72	0.41	1.43	0.39	0.465206	0.0434076	0.497476	0.0480944
ABL1	32.1	33.23	31.34	32.84	38.1732	34.65	38.2867	36.1164
ABL2	15.35	11.77	14.87	11.61	12.7585	7.68136	13.2046	8.1032
ABLIM1	3.78	8.94	3.54	8.61	4.1106	4.80267	4.2452	5.09619
ABLIM3	6.65	3.66	6.28	3.69	11.0898	4.70984	11.7618	4.85569
ABR	22.5	15.77	21.53	15.36	29.3931	23.4354	30.1679	24.0468
ABT1	13.04	9.07	12.36	8.41	12.809	9.53991	13.7213	9.79295
ABTB1	6.98	5.63	6.76	4.6	8.2677	4.92637	8.47006	5.93464
ABTB2	1.57	3.17	1.67	2.96	2.48564	4.54377	2.42755	4.62354
ACAA1	24.89	25.39	23.58	24.65	23.2878	22.8089	22.903	22.4766
ACAA2	16.23	22.22	15.24	20.15	17.3803	23.308	17.8905	23.6974
ACACA	8.86	6.65	8.49	6.45	9.41286	6.8252	9.71549	6.9804
ACAD10	3.4	3.83	3.22	3.51	3.49085	4.41012	3.58563	4.21767
ACAD11	7.43	9.78	7.83	10.22	6.09233	7.76544	6.48854	7.99101
ACAD8	8.01	8.76	7.52	8.06	7.4847	10.7631	7.93909	10.422
ACAD9	11.38	10.74	11.8	10.5	11.4983	10.5214	11.6797	10.2303
ACADM	13.51	14.35	12.77	14.01	13.5084	13.1856	13.951	13.7778
ACADS	1.73	2.91	1.67	2.77	1.45533	2.24978	1.66053	2.17383
ACADSB	2.73	1.62	2.67	1.79	2.53848	1.87193	2.50061	1.78989
ACADVL	79.47	122.59	75.38	115.94	87.6684	123.559	89.9684	131.533
ACAP2	7.83	7.61	7.62	7.07	9.07021	8.09913	9.22993	8.02882
ACAP3	19.62	16.37	18.29	14.89	21.979	16.7905	22.8565	17.7162
ACAT1	19.28	12.67	17.8	12.66	16.1758	11.7476	15.9496	10.7785
ACAT2	38.69	18.83	36.08	19.92	53.1872	19.7822	57.2603	18.9158
ACBD3	28.15	27.64	26.17	27.67	29.6055	25.9269	29.8372	25.9918
ACBD4	0.88	2.05	0.84	2.07	0.936757	2.04683	1.0472	1.8074
ACBD5	6.42	5.42	6.29	4.87	7.29986	6.31763	7.30873	6.66632
ACBD6	28.44	21.79	25.51	19.44	27.5265	22.0216	31.1717	25.5308
ACCN2	3.38	3.85	3.26	3.62	2.28792	3.09015	2.32801	3.39662
ACCS	2.07	7.05	1.92	5.81	1.53274	4.70891	1.43451	5.13285
ACD	6.43	4.78	6.15	4.29	6.85892	5.33622	6.99511	5.33346
ACER2	0.42	0.95	0.44	0.69	0.560491	1.38219	0.451239	1.72992
ACER3	4.26	3.66	4.19	3.31	4.25737	3.89628	4.52885	3.87647
ACHE	0.48	1.75	0.47	1.61	0.573198	1.46997	0.52661	1.90967
ACIN1	41.72	41.64	41.86	39.52	40.1624	41.6733	40.572	41.2878
ACLY	72.44	71.54	69.42	68.91	73.0966	58.2403	76.5946	60.9679
ACN9	4.52	4.25	4.19	4.45	3.3949	3.20244	3.63942	3.42761
ACO1	26.21	16.48	25.75	16.25	23.0342	17.4464	22.8046	17.0843
ACO2	21.94	22.88	25.23	24.48	30.4246	32.125	26.6971	28.8883
ACOT1	5.17	7.42	4.62	6.81	4.28395	4.57039	4.35957	4.40165
ACOT11	0.65	0.57	0.52	0.47	0.839918	1.05735	0.895206	0.932005
ACOT13	4.05	3.41	4.04	3.27	4.64573	3.5391	4.51074	3.63604
ACOT2	17.39	17.4	15.93	16.83	17.0743	15.3832	16.5588	15.4607
ACOT7	44.93	40.29	47.27	40.69	55.7352	33.5612	53.6612	33.925
ACOT8	11.09	11.67	11.07	10.82	11.0824	10.1306	11.3445	11.3435
ACOT9	36.49	28.73	36.37	28.17	37.2458	22.7134	38.126	23.4256
ACOX1	3.97	5.94	3.92	5.81	4.88539	7.08585	4.79049	7.22073
ACOX2	0.86	1.85	0.83	1.59	0.989048	1.83799	1.14442	1.71149
ACOX3	6.75	8.84	6.37	8.66	5.9454	5.25421	6.10895	5.41259
ACP1	55.07	41.19	56.52	44.81	53.4946	45.4272	52.6877	42.3217
ACP2	17.62	26.23	16.75	25.88	18.2374	24.3109	19.4855	25.7176
ACP6	3.39	4.45	3.38	4.12	3.24765	4.56773	3.04522	4.27631
ACPL2	6.7	9.05	6.38	8.72	7.74507	10.3147	7.65889	11.0517
ACSF2	4.77	5.51	4.66	5.43	4.11383	4.4742	4.20639	4.86976
ACSF3	NA	3.1	3.26	2.77	4.13456	2.93793	4.19824	3.16961
ACSL1	5.36	5.46	5.25	5.39	6.13528	6.98243	6.77811	7.29821
ACSL3	36.25	26.61	35.17	25.74	27.9681	22.8923	27.911	22.3759
ACSL4	32.21	26.05	30.57	26.41	27.4191	16.1065	28.3457	16.8459
ACSS2	7.85	5.71	7.85	5.78	8.01482	4.46537	9.13191	4.54978
ACSS3	0.83	5.09	0.74	5.46	0.791408	7.47919	0.787077	7.82554
ACTA1	1.8	3.47	0.05	2.14	0.0564206	0.147996	1.40228	0.959759
ACTA2	92.52	1303.78	90.82	1253.68	63.0396	181.155	63.1796	183.822
ACTB	3075.24	2853.52	3340.8	3047.98	2821.92	1709.49	2598.2	1575.2
ACTBL2	0.81	4.78	0.77	4.6	0.900479	0.614912	0.917712	0.711045
ACTC1	0.08	3.1	0.02	3.06	0.11217	0.750691	0.0989094	0.785741
ACTG1	2675.71	2352.32	2797.02	2450.05	2517.01	1649.93	2539.7	1582.28
ACTG2	220.02	354.72	187.69	304.29	37.1303	12.2033	39.904	14.7407
ACTL6A	26.3	19.5	25.32	18.93	23.5469	18.3959	26.1989	18.394
ACTN1	261.35	344.89	250.97	332.65	195.135	157.311	199.9	160.554
ACTN4	134.55	161.69	137.78	162.55	132.821	90.7325	130.192	90.7221
ACTR10	37.18	30.79	35.79	30.87	40.271	30.2189	41.9655	31.31
ACTR1A	76.74	61.65	77.24	63.22	89.2469	59.103	87.6394	57.409
ACTR1B	20.75	20.29	21.29	20.06	21.3747	21.848	21.6833	21.9507
ACTR2	163.41	143.31	161.54	141.7	147.776	90.711	149.211	93.2179
ACTR3	162.13	143.62	172.57	154.87	165.866	108.484	157.993	103.184
ACTR3B	2.74	3.24	2.66	2.69	2.58389	3.15365	2.62273	3.53149
ACTR5	2.82	2.38	2.59	1.91	2.65366	2.19873	2.48696	2.18069
ACTR6	11.88	11.15	12.09	10.61	12.2225	10.8245	11.9338	10.278
ACTR8	8	8.57	7.13	8.3	7.98774	8.72665	8.51689	8.79413
ACVR1	14.39	24.03	13.55	22.46	18.4481	26.2625	20.216	26.9494
ACVR1B	5.57	7	5.33	6.68	7.57011	14.7629	7.91968	14.2878
ACVR2A	1.64	2.59	1.68	2.38	2.04858	3.0149	2.22928	3.08851
ACVRL1	1.82	1.18	1.68	1.13	2.20363	1.5937	2.30228	1.55103
ACY1	7.97	8.25	8.32	8.72	7.21268	7.56353	7.37362	7.63596
ACYP1	9.89	7.43	8.8	7.43	6.40695	3.86686	6.66543	4.02163
ACYP2	5.07	7.61	3.74	5.44	6.15125	7.29132	6.68609	8.07175
ADA	7.91	4.45	7.68	4.26	5.49478	3.71729	5.92315	3.77075
ADAL	1.66	2.27	1.51	2.29	1.49629	1.83406	1.30904	2.39767
ADAM1	0.82	1.17	0.89	1.01	0.765383	0.969664	0.937021	1.37367
ADAM10	29.72	29.26	28.73	28.95	26.0691	26.7845	26.9818	27.0572
ADAM12	25.64	71.78	24.31	68.36	28.9063	48.3564	31.105	50.757
ADAM15	19.81	17.76	19.42	17.64	20.7364	13.5519	19.5575	14.8835
ADAM17	11.27	15.2	11.18	14.66	14.2281	20.2311	14.2033	21.6402
ADAM19	86.31	153.28	83.97	148	79.2437	70.5386	82.3628	72.3194
ADAM23	7.31	9.62	7.15	9.45	7.60048	7.72747	7.92601	8.37745
ADAM33	2.5	2.43	2.3	2.15	1.49874	0.689428	1.60139	0.873974
ADAM9	211.76	216.43	205.17	214.02	165.545	114.581	170.469	116.416
ADAMTS1	11.79	4.7	11.78	4.88	18.6586	8.91741	18.3381	9.43097
ADAMTS10	10.64	21.06	10.05	20.1	12.2761	14.1292	13.2151	14.9628
ADAMTS12	35.65	26.14	34.14	25.21	37.8196	24.0525	38.7868	25.3913
ADAMTS13	0.81	1.54	0.86	1.39	1.16713	2.06128	1.13561	1.88222
ADAMTS14	16.01	25.2	16.12	23.98	6.17957	15.6508	6.5947	16.0524
ADAMTS15	2.27	3.17	2.12	3	2.10547	2.68775	2.18824	2.90315
ADAMTS16	4.27	40.73	4.38	39.69	10.1418	64.2143	10.1199	64.5795
ADAMTS2	15.56	8.92	14.14	8.24	27.1284	19.4132	29.2488	20.7744
ADAMTS3	1.41	2.08	1.18	1.88	1.61386	2.13809	1.59794	2.39649
ADAMTS4	1.04	0.33	0.82	0.55	1.06171	0.968755	1.13358	0.912207
ADAMTS6	12	8.02	11.26	7.98	8.17601	3.75017	8.67378	4.02648
ADAMTS7	8.29	11.99	7.42	10.11	9.56215	13.302	11.6475	14.6063
ADAMTS9	0.36	1.9	0.34	1.89	0.615997	1.87428	0.576906	1.87808
ADAMTSL1	21.02	26.21	20.09	24.59	20.9625	21.8763	22.7803	22.5068
ADAMTSL3	0.02	1.37	0.03	1.26	0.105746	1.29427	0.143846	1.37622
ADAMTSL4	0.74	0.53	0.68	0.53	1.26188	0.659688	1.18449	0.528327
ADAMTSL5	1.26	0.9	1.16	0.88	1.24797	0.321001	1.38061	0.34567
ADAR	31.59	29.2	30.82	28.61	34.0904	33.7752	33.982	34.8023
ADARB1	5.81	6.43	5.52	7.19	4.76734	4.17211	4.83759	3.84886
ADAT1	3.72	4.7	3.58	4.65	4.27447	5.04059	4.55814	5.67023
ADAT2	1.61	1.28	1.41	1.28	1.00645	1.15586	1.12813	1.33886
ADAT3	2.59	1.87	2.5	1.8	3.1341	2.66326	3.35655	2.64093
ADC	3.12	3.14	2.84	2.72	2.41921	3.64844	2.56059	3.82116
ADCK1	1.85	2.24	1.62	2.02	2.00045	2.44968	2.16957	2.65953
ADCK2	5.69	3.97	6.06	4.07	5.96915	3.24314	5.86859	3.18167
ADCK3	2.32	2.5	2.2	2.41	2.41136	3.36119	2.50248	3.65333
ADCK4	6	5.53	5.43	5.29	5.93129	7.03431	6.66252	7.44699
ADCK5	3.84	4.03	3.68	3.43	3.49654	3.22011	4.01784	3.50955
ADCY2	0.11	0.69	0.09	0.71	0.18793	1.03892	0.230217	1.14606
ADCY3	5.78	2.33	5.57	2.19	6.86659	2.64603	7.06716	3.16402
ADCY6	14.39	15.64	13.73	15.25	16.7101	14.6643	16.9242	15.0832
ADCY7	6.23	8.42	5.94	7.92	9.94966	4.34053	10.5186	4.54288
ADCY9	2.03	1.97	2.13	2.17	2.57043	2.02284	2.72695	2.17908
ADD1	56.31	50.86	57.32	50.16	63.1888	53.5892	64.7472	56.4951
ADD2	0.16	2.04	0.21	1.92	0.255023	2.40814	0.208469	2.60743
ADD3	31.68	28.48	30.88	27.54	35.308	62.0015	37.8098	62.7602
ADH5	39.12	38.42	37.91	37.66	39.8215	35.074	41.7403	35.2168
ADHFE1	0.89	1.26	0.97	1.23	0.87535	0.715518	1.0093	0.988817
ADI1	49.28	35.84	49.23	35.57	51.1432	33.5257	52.9435	33.6931
ADIPOR1	37.1	35.15	36.66	37.64	45.2983	35.8336	43.8832	34.4227
ADIPOR2	18.09	15.94	16.79	15.17	18.0093	15.1111	18.7976	14.9535
ADK	27.19	19.81	22.43	17.19	21.6879	11.8218	22.846	14.5783
ADM	31.78	7.66	32.26	8.04	16.9732	7.30623	17.5341	8.02661
ADM2	0.8	0.85	0.78	0.73	1.29429	0.515012	1.33944	0.472449
ADNP	14.92	13.8	15.06	13.14	17.762	18.9876	17.9488	19.6812
ADNP2	5.63	5.27	5.66	4.97	6.95752	6.67071	7.01159	6.95663
ADO	8.91	9.5	9.05	9.03	11.4738	13.1358	11.605	13.2933
ADORA1	0.33	1.64	0.25	1.71	0.360107	3.63723	0.415995	3.58892
ADORA2B	6.3	4.25	6.62	4.04	5.19693	4.34548	5.77405	4.45468
ADPGK	22.8	22.65	21.27	21.7	23.4957	23.8394	24.9348	24.618
ADPRH	0.4	2.01	0.4	1.99	0.298204	0.912351	0.424087	1.27781
ADPRHL2	15.02	15.39	14.78	14.92	15.5015	16.0351	15.6056	16.0029
ADRA1B	0.91	1.68	1.01	1.53	1.35094	2.47302	1.45798	2.23169
ADRBK1	15.16	12.01	15.39	12.18	17.2806	12.9231	17.7295	13.076
ADRM1	91.07	76.36	88.31	71.97	91.6099	67.2078	95.9615	70.6036
ADSL	36.05	29.82	36.34	29.34	36.407	29.6494	36.5552	29.2251
ADSS	23.97	19.24	26.11	21.09	26.3982	19.4738	25.2818	18.7173
ADSSL1	0.64	1.41	0.77	1.5	1.36337	2.14217	1.40485	2.19116
ADTRP	1.36	0.51	1.63	0.38	2.06235	0.37311	2.76111	0.399364
AEBP1	29.7	54.13	29.8	52.37	43.7081	72.0591	44.385	74.5481
AEBP2	3.8	3.92	3.7	3.89	3.80819	4.51121	3.92525	4.63829
AEN	23.59	17.94	24.21	16.87	26.0662	21.0037	25.1153	21.1531
AES	194.57	157.85	190.94	152.72	220.95	145.943	223.475	147.33
AFAP1	33.81	28.68	33.03	28.3	37.9928	24.4828	38.13	24.6186
AFAP1L1	3.03	1.96	3.11	1.87	2.5011	0.869628	2.55373	0.869505
AFAP1L2	0.6	2.73	0.43	2.59	0.446297	0.604835	0.50034	0.692119
AFF1	5.72	5.62	5.62	5.46	5.95694	7.03383	6.39983	6.95172
AFF2	0.08	0.4	0.06	0.41	0.203064	1.05453	0.185393	1.01832
AFF3	3.13	2.65	3.09	2.37	3.63721	2.837	NA	2.7728
AFF4	21.09	24.11	20.76	24.18	23.5854	26.224	24.3786	26.2435
AFG3L1P	2.96	3.18	3.07	2.89	2.36502	2.83661	2.22196	3.19328
AFG3L2	19.04	12.74	20.42	13.3	19.5706	13.9617	18.2217	13.2336
AFMID	8.29	6.72	7.57	6.33	6.87426	4.87842	7.15245	5.64692
AFP	0.65	0.64	0.74	1.04	0.656427	0.685564	0.599718	0.66194
AFTPH	3.45	4.54	3.26	4.06	3.9146	5.2705	3.86917	4.89569
AGA	8.44	9.65	8.1	9.44	11.8577	8.03112	11.6761	8.15767
AGAP1	2.61	1.61	2.91	1.85	3.44764	2.54898	3.35164	2.74926
AGAP3	19.02	13.71	18.43	13.75	22.5588	17.1654	23.1719	17.8387
AGAP4	2.82	4.31	1.47	2.47	1.35101	2.44745	2.97496	4.38669
AGAP5	2.8	3.14	1.38	2.14	1.30663	3.11298	2.19016	3.38871
AGAP6	8.24	11.11	6.53	8.07	6.05648	8.95317	8.43479	11.5737
AGAP7	1.93	2.01	0.97	1.19	0.843323	1.23053	1.71232	2.37884
AGAP8	3.07	3.9	1.6	2.17	1.40558	2.1856	2.58851	3.72367
AGAP9	7.88	3.61	5.54	1.54	4.6322	1.48587	6.61459	3.61677
AGBL5	8.35	9.19	8.44	8.57	9.18578	10.3621	9.56061	10.791
AGER	1.77	1.82	1.87	1.23	1.33625	1.58986	1.24548	1.23583
AGFG1	10.74	13.74	10.24	13.96	11.5446	11.9234	11.6888	12.4235
AGFG2	1.43	1.34	1.57	1.35	1.8041	1.55741	1.80554	1.70936
AGGF1	6.48	7.44	6.43	7.34	7.52129	8.6327	7.20414	8.27056
AGK	8.9	7.8	10.43	8.71	9.88367	8.67879	9.13397	7.66013
AGL	3.03	3.31	2.99	3.29	3.10041	2.76617	3.07614	2.86646
AGPAT1	39.07	45.46	37.8	43.19	44.2248	44.829	44.8332	45.9383
AGPAT2	25.68	18.5	24.06	18.03	26.5783	14.0287	25.2995	14.4273
AGPAT3	10.79	10.06	10.49	10.04	12.1569	10.3195	12.0839	10.9691
AGPAT4	3.24	4.76	3.13	4.73	4.13764	6.81961	4.29418	6.83832
AGPAT5	4.58	5.66	4.52	5.56	4.40189	11.1733	4.30589	10.9858
AGPAT6	13.8	12.95	13.85	12.29	17.4146	15.2589	17.2223	14.9454
AGPAT9	1.41	0.21	1.36	0.33	3.65441	1.35102	3.74152	1.35184
AGPHD1	2.21	2.44	2.11	2.3	1.88888	1.66518	2.76128	1.77843
AGPS	8.88	9.58	8.31	9.44	9.16385	8.68126	9.67207	8.53729
AGRN	98.79	141.66	96.1	134.83	111.843	120.89	115.072	125.21
AGSK1	2.21	1.54	1.41	0.86	0.886184	0.686903	2.77363	1.39949
AGT	0.02	0.28	0.04	0.34	0.133033	1.60235	0.144655	1.28193
AGTPBP1	3.57	2.98	3.77	2.9	3.94745	2.55236	3.90407	2.72431
AGTR1	3.09	0.56	3.12	0.63	2.54545	0.441665	2.52957	0.494234
AGTRAP	15.45	18.7	13.69	17.31	20.3253	19.084	20.6107	20.0156
AGXT2L2	2.91	4.66	1.96	3.89	2.29882	3.99608	2.87919	4.04062
AHCTF1	3.71	3.08	3.07	2.78	2.77227	2.58722	3.42585	3.24844
AHCY	58.91	45.75	63.9	49.49	52.2205	37.2347	48.1821	32.8388
AHCYL1	28.75	28.04	28.38	27.06	33.3731	32.3414	33.5879	34.2023
AHCYL2	4.04	5.08	3.89	4.86	4.47564	6.52572	4.99444	7.00865
AHDC1	3.11	3.52	2.79	3.2	4.10657	5.50499	4.31564	5.87366
AHI1	6.63	4.95	6.29	4.57	4.95817	5.02312	5.50398	5.09963
AHNAK	38	28.41	35.97	28.02	33.9851	16.2927	35.5327	16.3075
AHNAK2	4.17	3.59	4.27	3.36	6.77526	3.97947	6.82654	4.10031
AHR	11.05	14.5	10.5	14.16	15.114	10.8515	15.0055	10.4262
AHRR	5.06	2.08	4.71	2.14	7.94804	5.11626	8.21378	5.6055
AHSA1	61.9	44.46	62.21	44.87	62.9171	38.434	64.7925	39.7732
AHSA2	12.19	21.39	11.41	21.88	8.05142	14.7822	7.80968	14.7799
AIDA	30.07	24.1	24.54	19.48	30.2783	20.1061	35.3394	24.1468
AIF1L	0.09	1.17	0.06	1.16	0.0522276	0.758769	0.0482112	1.02045
AIFM1	14.26	12.25	13.68	12.8	12.9168	11.2708	12.5956	11.5714
AIFM2	3.03	3.41	2.99	3.38	3.47423	3.14046	3.44619	3.18155
AIG1	19.97	26.19	17.08	23.76	16.7025	17.8853	17.8779	20.8945
AIMP1	19.23	13.98	19.45	14.83	18.0111	13.3499	17.5716	12.8751
AIMP2	20.2	19.08	19.32	17.72	19.5686	15.3024	20.3377	16.7919
AIP	23.18	19.45	23.59	19.03	24.4482	18.2305	24.0083	19.58
AJAP1	0.72	0.28	0.55	0.23	0.874948	0.365123	1.06705	0.367692
AJUBA	8.67	10.73	8.5	10.14	8.31155	10.0665	7.84191	10.4599
AK1	23.07	21.5	22.41	20.86	28.4663	22.0573	30.0437	22.7988
AK2	24.82	22.69	24.02	22.53	21.6588	21.5562	23.1426	21.9979
AK3	13.71	13.96	13.96	14.9	14.6912	17.1309	14.3518	16.5811
AK4	0.34	1.6	0.36	1.43	0.326872	0.776401	0.325415	0.853196
AK5	2.88	0.52	2.95	0.44	2.77716	0.761327	2.88438	0.832757
AKAP1	3.64	4.73	3.62	4.44	4.24577	4.2746	4.4099	4.30617
AKAP10	7.28	7.65	7.02	7.62	8.38841	9.22701	8.29434	9.25237
AKAP11	6.09	5.64	6.11	5.81	6.89725	8.14789	7.13035	8.2144
AKAP12	59.17	63.72	57.95	62.86	64.2379	39.7277	65.2507	40.5358
AKAP13	6.89	7.12	6.68	6.74	8.68157	9.32156	8.81024	9.48717
AKAP17A	15.69	15.89	15.34	15.56	13.6708	16.306	14.8629	16.1278
AKAP2	24.43	21.69	24.99	20.84	18.6004	11.2202	19.0711	10.7102
AKAP5	1.93	2.25	2.07	2.28	1.86804	1.30723	1.82149	1.27394
AKAP7	1.61	1.36	1.55	1.24	1.55004	1.58014	1.59363	1.466
AKAP8	9.91	7.79	9.77	7.62	10.6112	8.77862	10.6705	9.15302
AKAP8L	22.31	23.87	21.19	23.13	22.718	23.9868	22.9664	25.5689
AKAP9	5.49	7.45	5.31	7.09	5.10037	5.69134	5.20609	5.59828
AKD1	0.78	0.88	0.74	0.9	0.778514	1.10079	0.79796	0.85135
AKIP1	16.8	16.4	19.28	19.99	19.6799	15.8741	17.2009	13.8123
AKIRIN1	40.11	39.66	38.48	40.18	44.6326	43.0444	45.1489	42.8645
AKIRIN2	18.65	24.19	18.79	24.29	24.3222	38.0738	23.2875	37.2606
AKIRIN2-AS1	2.08	2.36	1.73	2.69	1.63651	2.34727	0.957542	2.58552
AKNA	1.43	0.97	1.31	1.01	1.80917	1.46581	1.86213	1.40801
AKR1A1	53.05	50.78	52	49.1	59.5571	49.5478	60.6043	53.2478
AKR1B1	28	20.45	34.22	24.64	40.3453	35.3594	34.5322	27.3351
AKR1B10	0.16	0.48	0.2	0.43	0.38429	0.946652	0.581716	1.02587
AKR1C1	0.58	1.11	0.6	1.08	1.58862	3.3367	1.9125	3.35087
AKR1C3	0.58	4.32	0.6	2.99	2.31861	10.2297	2.54398	13.6235
AKR7A2	14.3	12.51	13.92	13	16.0104	14.563	15.7599	13.9314
AKR7A2P1	2.84	2.77	0.14	0.2	0.203742	0.194532	3.45267	3.02784
AKT1	76.28	56.45	74.64	56.87	83.0628	56.2725	84.745	57.5036
AKT1S1	48.94	40.87	46.87	41.27	50.9681	43.2125	54.9674	44.2292
AKT2	20.25	17.79	20.22	17.45	22.4112	20.6922	22.5804	21.5961
AKT3	12.32	9.18	10.93	8.36	12.9721	8.65687	13.6286	10.0488
AKTIP	6.03	6.11	4.83	5.94	6.14943	4.90138	6.88058	5.95499
ALAD	11.67	15.17	11.78	14.49	11.3977	13.6609	12.074	12.9738
ALAS1	13.54	12.45	13.63	12.89	14.5162	12.3994	14.3776	12.6649
ALCAM	54.09	51.85	53.28	50.98	51.1027	38.0178	53.2505	39.5643
ALDH16A1	10.71	8.37	9.75	8.39	10.7543	8.83538	10.9173	8.83315
ALDH18A1	38.8	38.97	38.35	38.57	32.6094	29.457	33.5884	31.1594
ALDH1A3	3.16	10.85	3.11	10.6	5.86429	9.42884	5.39512	9.30393
ALDH1B1	6.43	46.82	6.58	46.68	3.74593	9.77697	4.01673	10.2274
ALDH1L2	13.86	13.03	13.9	12.96	11.5535	8.18053	11.4066	7.81143
ALDH2	17.06	17.61	16.6	17.55	21.7033	15.5499	22.5233	16.4254
ALDH3A2	6.78	5.75	6.5	5.19	6.74128	7.51806	7.25977	7.51743
ALDH3B1	2.5	3.01	2.55	2.58	4.23194	1.86807	4.01614	2.49068
ALDH4A1	5.14	12.15	4.88	11.18	4.76571	8.23068	5.004	8.44053
ALDH5A1	1.45	1.86	1.6	1.63	1.73527	2.16737	1.86098	2.25782
ALDH6A1	2.01	2.62	2.16	2.98	2.37331	2.88638	2.35109	3.29622
ALDH7A1	13.4	9.03	13.32	8.36	12.1719	9.92663	12.5445	9.7891
ALDH9A1	25.16	22.21	25.2	20.85	22.8697	20.4598	24.1448	21.6415
ALDOA	428.12	380.87	443.5	387.27	457.947	336.851	443.967	324.994
ALDOC	5.17	4.41	4.8	3.81	5.35605	3.34256	5.22906	3.67034
ALG1	7.88	6.65	7.84	6.8	8.75127	7.18291	8.29387	6.25046
ALG10B	0.9	1.14	0.95	1.2	0.963442	1.43197	0.962458	1.44586
ALG11	5.59	6.36	5.01	6	6.251	6.93326	6.38317	7.09737
ALG12	9.24	9.91	9.22	9.1	10.5196	9.62297	11.5298	9.6607
ALG13	7.82	6.43	7.18	7.02	6.52032	6.0214	6.5643	6.22369
ALG14	12.27	8.72	11.36	8.82	11.1126	8.59782	11.2969	8.70989
ALG1L	0.54	1.05	0	0.14	0.033248	0.112398	1.3767	1.07806
ALG2	17.05	16.69	16.44	16.58	15.7277	14.9169	16.3654	15.0867
ALG3	19.93	18.79	19.25	19	21.7142	19.679	21.8412	19.27
ALG5	21.61	21.1	20.53	20.6	23.6952	20.6999	22.5141	22.1042
ALG6	3.08	2.75	2.83	2.72	2.9507	2.96628	2.98872	3.32002
ALG8	16.91	15.51	16.67	15.06	17.1257	14.9225	18.1281	15.1834
ALG9	4.57	4.47	3.92	4.38	4.21639	4.61516	4.70472	4.84769
ALK	0.2	0.35	0.15	0.4	0.263817	1.17758	0.260558	1.17243
ALKBH1	3.62	3.03	3.26	2.89	3.38949	3.84432	3.37833	3.70592
ALKBH2	9.32	8.76	8.2	8.28	7.1131	7.93036	7.5581	7.7319
ALKBH3	8.31	6.1	7.76	5.92	7.35931	5.49459	8.29249	5.88904
ALKBH4	4.1	3.73	4.14	3.92	4.60014	4.76637	4.84201	5.7351
ALKBH5	20.03	16.98	18.84	16.99	25.4953	23.4514	26.8113	24.3224
ALKBH6	11.7	12.86	11.47	13.54	11.9226	10.7303	13.8918	11.6484
ALKBH7	29.9	31.11	29.6	28.14	33.1147	27.1119	33.766	27.3532
ALKBH8	3.04	2.85	2.68	2.72	4.00655	4.95433	3.96903	4.91736
ALMS1	1.46	1.41	1.46	1.4	1.51958	1.33643	1.58784	1.3605
ALOX5AP	1.91	2.35	1.18	2.35	1.8344	1.15892	1.76842	1.04568
ALPK1	0.65	1.28	0.68	1.21	0.660031	1.58885	0.630257	1.66666
ALPK2	8.15	23.67	7.74	23.4	5.398	6.12023	5.43245	5.79078
ALPK3	1.57	3.12	1.54	2.96	2.28313	2.00254	2.26763	2.13422
ALPL	0.12	2.09	0.1	1.95	0.201322	0.580074	0.231818	0.532475
ALS2	8.85	9.81	8.65	9.16	8.42401	9.12495	9.56825	9.19777
ALS2CR8	0.94	1.26	0.79	1.32	1.12028	1.75148	1.02579	1.776
ALX1	0.95	0.18	1.12	0.16	0.895494	0.410105	0.9007	0.311506
ALYREF	87.82	56.63	85.16	55.21	75.5411	51.6182	73.649	52.4357
AMACR	5.27	2.95	5.38	3.02	5.46195	3.09405	5.25805	2.97182
AMBRA1	3.98	3.71	4.06	3.82	4.88666	4.82749	5.03038	4.80811
AMD1	23.66	17.1	24.98	18.46	26.1838	21.4832	24.5016	19.775
AMDHD2	7.76	7.43	6.79	6.15	9.0563	9.9263	9.62768	10.4623
AMFR	16.09	15.82	15.04	15.63	19.9416	16.4509	19.7959	17.0008
AMH	0.06	0.99	0.06	0.86	0.0805632	1.47524	0.0928074	1.45622
AMIGO2	63.61	89.78	61.3	86.74	92.948	53.5864	94.2943	55.6275
AMIGO3	2.56	1.9	2.48	2.13	2.48149	2.59772	2.85846	2.46712
AMMECR1	5.48	3.42	5.16	3.37	5.56233	3.98016	5.68896	3.92169
AMMECR1L	8.56	8.83	8.1	8.23	9.85761	9.46614	9.90132	9.37899
AMN1	3.57	3.28	3.28	3.12	4.29379	3.90191	3.70312	3.7309
AMOT	0.8	1.65	0.76	1.6	0.934184	1.52406	0.925497	1.70513
AMOTL1	16.33	13.81	16.05	13.98	20.1219	20.141	21.0658	21.2102
AMOTL2	42.56	28.96	41.46	27.44	34.4022	12.9514	35.6462	12.7547
AMPD2	23.06	22.78	22.56	21.37	24.1003	22.0598	24.7711	21.7864
AMPD3	1.39	0.81	1.34	0.63	1.5059	0.838228	1.28752	0.924883
AMPH	0.48	2.67	0.54	2.61	0.565869	1.08813	0.567013	1.19969
AMT	3.24	4.92	3.14	4.35	2.65515	3.6938	3.00449	4.17791
AMY2B	1.06	1.58	0.82	1.36	1.12304	1.89582	1.39161	2.90171
AMZ2	26.78	25.16	27.22	25.61	27.31	27.2112	29.0946	27.4586
AMZ2P1	2.21	1.8	1.95	1.75	2.04596	2.35144	2.04638	2.4281
ANAPC1	7.8	5.92	5.87	4.77	5.60075	4.54858	6.62884	5.46871
ANAPC10	4.6	3.66	4.07	3.34	3.93245	3.74107	4.52194	4.08643
ANAPC11	92.75	70.62	92.9	66.55	98.4857	66.0905	101.835	70.5892
ANAPC13	56.26	37.05	53.63	36.84	59.8185	39.697	63.0926	40.441
ANAPC16	11.03	10.23	11	9.75	11.2609	10.1267	11.7284	10.2203
ANAPC2	13.44	13.03	13.41	11.84	13.9088	13.0463	14.2042	13.5926
ANAPC4	9.35	7.71	9.31	7.98	9.08561	7.62026	8.50886	7.75858
ANAPC5	65.11	58.02	63.78	57.25	63.3002	55.147	66.263	55.205
ANAPC7	16.62	14.98	15.73	15.09	14.8801	14.4618	15.7546	15.5236
ANG	2.51	2.01	3.03	2.48	3.18247	1.80825	2.48398	2.29276
ANGEL1	4.9	4.71	4.97	4.96	5.04682	5.45418	5.24149	5.53798
ANGEL2	4.95	4.32	4.44	4.39	4.55836	4.89398	5.05314	5.01908
ANGPT1	2.91	1.9	2.63	1.91	4.03498	3.15155	3.93732	3.16637
ANGPT2	0.22	5.47	0.24	5.57	1.42673	15.6892	1.38237	16.0752
ANGPTL2	2.03	3.61	2.19	3.67	2.81369	7.61483	2.70285	7.85279
ANGPTL4	7.08	7.93	7.11	7.42	30.2518	64.0443	31.5303	68.6962
ANK1	0.54	2.03	0.63	1.89	0.915462	2.4043	1.04782	2.60472
ANK2	0.72	1.8	0.68	1.56	1.1077	2.91328	1.26749	2.98631
ANK3	3.58	2.2	3.5	2.37	5.53356	3.39091	5.57249	3.53923
ANKDD1A	0.71	1	0.77	0.73	0.635462	0.864045	0.598165	0.923479
ANKFY1	7.81	7.52	7.59	6.91	8.17937	8.76961	8.2738	9.03978
ANKH	7.3	10.28	7.03	10.26	15.2148	40.2506	16.0822	40.7433
ANKHD1	5.66	4.48	5.2	4.36	5.06671	5.81423	5.17506	5.84082
ANKHD1-EIF4EBP3	1.63	1.89	1.54	1.77	1.70265	1.79648	2.03437	2.00625
ANKIB1	13.17	13.28	12.67	13.17	15.1903	13.6434	15.3863	13.8795
ANKLE2	25.34	29.21	24.31	28.3	27.5433	22.1129	27.0976	23.1806
ANKMY1	0.84	0.83	0.77	0.7	0.899912	1.00686	0.916788	1.14422
ANKMY2	11.03	8.62	10.74	8.63	10.3266	7.43317	10.7925	7.66859
ANKRA2	9.09	10.97	9.04	10.67	10.2283	11.3064	10.1998	11.5274
ANKRD1	80.76	127.05	77	120.3	44.6773	23.2643	44.9018	22.2207
ANKRD10	14.6	16.3	14.2	15.65	15.5317	22.2975	15.6114	23.1075
ANKRD11	15.55	13.82	14.52	13.38	20.5359	17.6818	21.6862	19.1426
ANKRD12	2.22	2.08	2.03	2.19	3.14708	2.9747	3.25834	3.03136
ANKRD13A	22.78	24.07	22.66	24.34	19.0826	12.9818	19.764	13.2102
ANKRD13B	1.24	2.92	1.46	2.86	1.81607	3.2342	1.7747	3.5358
ANKRD13C	7.04	6.9	6.79	6.6	7.97593	8.14884	7.78857	8.39491
ANKRD13D	10.27	10.41	9	10.02	12.431	11.2558	13.2274	11.1624
ANKRD16	3.21	2.6	3.27	2.25	3.53151	3.15729	3.41445	3.27522
ANKRD17	11.04	11.12	10.96	10.86	11.7067	12.3145	11.6584	12.5784
ANKRD19P	1.28	1.07	0.14	0.17	0.231536	0.284988	1.19004	0.916762
ANKRD26	1.42	1.49	1.42	1.52	1.4236	1.46985	1.51203	1.59137
ANKRD27	4.32	3.23	3.91	2.99	3.43664	2.50052	3.64052	2.39166
ANKRD28	10.27	6.6	9.86	6.56	9.42922	7.22643	9.27379	7.23691
ANKRD32	1.63	1.31	1.61	1.03	1.4371	0.938376	1.49829	0.901972
ANKRD34A	1.68	0.87	1.5	0.94	1.15117	0.753245	1.18647	0.718009
ANKRD36	1.56	1.41	0.86	0.78	0.552109	0.60427	1.03061	1.09276
ANKRD36B	1.83	2	1.48	1.35	0.97141	0.973584	1.33193	1.40064
ANKRD36BP1	0.99	1.42	0.91	1.35	1.0787	3.09859	1.12864	3.30649
ANKRD37	1.63	1.57	1.85	2.01	2.32476	2.40027	2.14925	2.50033
ANKRD39	8.93	6.07	9.16	6.39	8.76317	4.24676	9.24999	5.22514
ANKRD40	11.47	8.67	11.48	8.28	13.511	11.0047	13.8075	11.2777
ANKRD42	1.85	1.84	1.48	1.96	1.85168	1.88644	2.10704	2.10909
ANKRD44	1.54	2.28	1.36	1.94	2.48128	2.52078	2.47502	2.72502
ANKRD46	2.3	2.54	2.19	2.78	2.1799	2.63718	2.13155	2.81691
ANKRD49	4.31	4.48	4.55	4.24	4.55243	3.76434	4.51538	4.0535
ANKRD50	7.39	6.25	7.35	5.92	10.0693	7.64086	10.1809	7.75471
ANKRD52	21.07	18.3	20.33	17.79	23.8385	18.5886	23.8256	19.3048
ANKRD54	8.57	6.91	7.97	6.46	8.19823	7.42926	8.93789	7.68584
ANKRD6	0.38	2.84	0.4	2.76	0.608791	2.23589	0.545009	2.35787
ANKRD9	12.94	14.08	12.14	12.85	14.3806	11.4039	17.3087	12.656
ANKS1A	3.34	3.07	3.32	3.01	3.60544	3.06797	3.78681	3.17801
ANKS1B	0.3	0.71	0.23	0.71	1.16924	1.3031	1.32233	1.02949
ANKS3	6.57	9.37	6.41	7.96	7.28717	6.89392	6.86275	7.33777
ANKS6	2.96	2.75	2.96	2.55	2.8902	2.95026	2.96947	3.10795
ANKZF1	5.15	5.93	5.03	5.74	4.50074	5.7917	4.74329	6.20398
ANLN	19.88	5.19	18.98	4.92	10.91	1.47091	11.4827	1.36136
ANO1	0.49	1.13	0.57	1.25	0.815475	5.63453	0.81194	6.13111
ANO10	20.14	20.5	18.54	20.72	19.1844	13.9258	20.6673	14.5551
ANO4	5.2	15.18	4.67	13.95	4.58846	6.88761	4.87575	6.96198
ANO6	20.3	18.89	19.22	18.16	23.2286	16.5173	23.9316	17.4955
ANO8	4.67	3.62	4.3	3.23	5.68944	4.39144	6.08047	4.80193
ANP32A	28.51	23.57	30.3	25.66	29.2276	29.8567	27.1525	27.2986
ANP32AP1	16.38	12.48	11.12	9.26	8.89963	9.54896	14.3674	15.2467
ANP32B	36.91	23.77	33.1	23	28.3842	18.796	32.8791	20.1669
ANP32D	0.96	0.32	0	0.09	0	0	0.8662	1.4475
ANP32E	29.31	24.25	28.16	22.57	20.8241	19.8249	22.318	20.4054
ANPEP	42.8	5.04	41.18	5.15	43.8291	11.1816	44.9098	11.5554
ANTXR1	29.72	46.95	28.35	45.84	52.6131	68.9544	54.0934	71.0723
ANTXR2	39.24	22.98	37.52	21.54	66.9685	35.8751	69.7821	37.8035
ANXA1	357.17	262.79	343.69	257.02	331.083	157.743	339.74	163.279
ANXA10	6.84	0.83	5.66	0.77	11.636	2.44635	12.4629	2.32162
ANXA11	60.56	56.36	58.86	54.21	58.1093	34.3732	60.5392	34.9484
ANXA2	643.05	465.43	503.24	369.91	399.012	247.606	531.62	305.905
ANXA2P1	17.72	11.25	1.07	0.63	0.882345	0.312041	14.4807	7.30199
ANXA2P2	967.21	675.99	1007.39	687.95	818.816	476.841	789.119	466.759
ANXA2P3	14.52	11.63	0	0	0	0	11.7398	7.18647
ANXA3	12.49	22.86	11.84	23.14	6.18489	5.06596	6.3337	4.66102
ANXA4	26.15	28.13	24.59	28.75	27.5231	22.1263	27.5708	20.6879
ANXA5	460.22	433.42	448.52	429.95	491.656	429.713	509.286	439.979
ANXA6	148.04	147.84	143.48	142.91	127.109	81.6379	130.294	85.0331
ANXA7	48.16	38.42	47.67	39.39	52.9663	35.5623	55.7626	35.9932
ANXA8	0.2	1.52	0.3	1.21	0.635579	0.133657	9.10E-06	5.83E-06
ANXA8L1	2.51	0.05	1.47	0	0.456116	0.00788817	1.8558	0.213247
ANXA8L2	1.4	0.86	1.3	0.81	0.748675	0.0935829	0.982987	0.120824
AOX1	1.27	0.76	1.28	0.83	0.991822	0.210757	1.01222	0.200989
AP1AR	6.17	5.53	5.91	5.94	6.67767	6.67891	6.63352	6.82845
AP1B1	21.25	20.15	20.01	19.02	21.4522	16.9996	22.2561	18.0183
AP1G1	15.48	16.07	14.95	15.54	16.2777	15.2189	16.5896	15.2303
AP1G2	3.04	3.68	2.56	2.67	1.80193	1.82576	2.15196	2.15054
AP1M1	34.91	26.84	34.66	26.42	31.9564	22.0553	32.7604	21.9061
AP1S1	72.51	69.36	67.3	66.93	72.2336	59.6212	74.161	62.0582
AP1S2	14.71	18.89	13.17	16.94	13.666	17.1318	15.3319	19.257
AP1S3	2.14	2.29	1.95	2.06	2.33608	2.15259	2.3547	2.32394
AP2A1	47.72	46.91	47.93	45.8	54.513	42.6852	56.1686	43.5747
AP2A2	15.75	12.07	15.34	11.47	16.7353	10.8767	16.9394	10.9703
AP2B1	52.99	45.53	57.23	49.93	55.3691	46.0238	52.3082	43.0885
AP2M1	333.25	307.71	320.21	286	364.398	268.042	375.7	280.748
AP2S1	172.27	130.87	165.9	122.14	171.325	108.534	177.692	110.712
AP3B1	26.41	20.78	24.91	20.09	25.7313	21.2747	27.5286	21.3138
AP3D1	29.08	28.35	29.16	28.08	31.9964	28.072	32.529	28.6967
AP3M1	12.32	10.02	11.73	9.48	13.0542	10.5942	13.6741	10.1843
AP3M2	11.22	10.27	10.58	10.31	13.1656	10.4959	13.0042	10.6295
AP3S1	72.13	47.54	73.45	49.26	80.4013	47.2969	74.7055	43.0318
AP3S2	7.35	5.08	6.44	4.99	7.53692	6.29425	7.38359	5.22905
AP4B1	7.48	7.43	7.79	6.92	6.99124	6.20439	6.87922	6.38323
AP4E1	3.76	3.71	3.61	3.78	4.0885	3.30797	4.17919	3.33193
AP4M1	9.69	11.87	9.7	10.98	10.4354	11.4524	9.79526	11.401
AP4S1	1.65	1.34	1.67	1.83	2.24107	1.91765	1.80161	1.82479
AP5B1	3.41	2.54	3.9	2.39	4.92386	3.17591	5.20697	3.28904
APAF1	5.2	3.89	5.13	3.93	5.55793	4.72786	5.90751	4.53672
APBA1	1.84	2.32	1.8	2.35	2.31738	1.57988	2.28251	1.51644
APBA2	8.75	7.13	8.66	6.4	9.75786	6.66253	10.2871	6.77974
APBA3	7.04	8.01	6.42	6.13	6.94242	6.7754	7.24239	7.10347
APBB1	14.06	14.75	14.22	14.62	18.2942	16.2015	17.9238	16.8368
APBB1IP	0.99	0.76	1.11	0.9	0.894953	0.137174	1.03539	0.153499
APBB2	18.06	19.55	16.2	18.6	17.6087	13.9597	18.9455	14.2465
APBB3	5.68	6.16	5.87	6.1	5.37187	8.18231	5.98438	8.02727
APC	3.54	4.53	3.53	4.37	3.87269	4.67717	3.76795	4.67147
APC2	0.07	0.33	0.08	0.32	0.169151	1.26908	0.217757	1.38339
APCDD1	0.91	1.11	0.81	1.09	0.415517	0.843761	0.412657	0.890825
APCDD1L	11.21	46.02	11.31	44.6	46.6534	99.4993	47.0517	101.963
APEH	22.16	18.23	21.95	18.69	19.952	16.3234	21.1467	17.0891
APEX1	109.59	96.34	107.33	93.99	100.781	95.2045	104.591	97.4586
APEX2	9.31	7.8	9.09	7.78	8.42152	8.47493	8.96823	8.39351
APH1A	69.5	60.73	65.04	59.11	76.4547	71.4385	80.0842	73.2852
APH1B	4.54	3.68	4.6	3.7	4.38243	4.33446	3.94691	4.43593
API5	21.14	17.09	20.58	16.61	20.1951	17.5194	20.7985	18.3359
APIP	5.69	4.06	6.31	4.64	5.52618	4.37179	4.76607	3.53118
APITD1	5.15	3.92	4.85	3.68	5.08056	4.3318	4.83439	4.74974
APLN	1.59	0.09	1.78	0.1	0.218796	0.0391207	0.118573	0.0354371
APLP1	19.33	48.7	19.37	45.59	28.3266	50.7841	29.4326	52.2158
APLP2	129.1	307.68	127.75	303.22	163.047	292.321	163.901	297.888
APOA1BP	36.08	27.57	35.02	26.19	33.1086	24.1422	35.3638	25.9259
APOBEC3B	5.98	1.62	5.6	1.55	2.85527	0.667874	3.35251	0.486961
APOBEC3C	32.84	37.03	31.97	31.4	27.7721	29.4255	30.3633	30.5899
APOBEC3F	2.63	2.6	2.71	1.86	2.32077	1.50757	2.48194	1.56383
APOC1	1.38	1.26	1.22	1.79	1.49824	0.636096	1.10061	1.34401
APOE	5.44	28.52	5.61	27.6	24.7253	59.123	23.8768	60.6888
APOL2	7.6	10.86	7.66	11.76	8.22667	9.0701	8.22398	9.5396
APOLD1	2.91	1.94	2.71	1.75	2.65586	1.40556	2.66356	1.3684
APOM	2.01	1.74	1.6	1.6	1.90552	2.56895	1.37704	2.35975
APOO	7.76	5	8.91	6.71	8.44786	7.81866	6.91895	7.02042
APOOL	2.13	2.4	2.17	2.24	2.3287	2.62288	2.40752	2.43426
APOPT1	24.24	15.29	23.34	15.86	26.4769	14.9773	27.3531	17.56
APP	258.68	292.06	249.39	285.78	305.912	331.197	313.956	339.44
APPBP2	7.85	8.69	7.7	8.02	8.1885	9.73783	8.49731	10.0634
APPL1	7.84	7.03	7.25	7	7.10406	6.88091	7.32247	6.93901
APPL2	14.73	11.91	14.16	10.73	17.0806	12.8654	17.3367	13.2538
APRT	101.67	77.62	102.41	78.22	98.6304	66.605	99.1805	65.6135
APTX	13.03	11.74	11.82	11.18	12.0894	10.5494	12.4881	10.6626
AQP1	1.68	4.19	1.27	3.93	0.968702	1.51994	1.02834	1.44218
AQP3	1	1.94	1	1.86	1.84054	3.79061	2.01355	3.98051
AQP5	0.08	1.85	0.07	1.91	0.180215	2.266	0.176037	2.63227
AQP7P3	1.28	1.22	0.27	0.39	0.16233	0.561391	1.16919	1.33983
AQR	7.73	6	7.46	5.87	6.84039	6.1853	7.07199	6.02059
AR	0.95	0.49	0.9	0.45	1.08824	1.15811	1.06928	1.0447
ARAF	17.84	16.48	17.29	16.83	21.1169	17.1828	21.5292	17.6207
ARAP1	14.32	11.4	14.04	11.31	15.6231	14.2525	15.363	13.9342
ARAP2	1.08	1.8	1.12	1.59	1.17692	1.47697	1.13355	1.33252
ARAP3	5.8	5.52	5.86	5.26	7.25756	8.0335	7.53944	8.64636
ARCN1	88.73	73.46	87.64	72.98	93.7336	72.2428	95.8164	73.6654
AREG	0.18	0.24	0.23	0.26	2.71266	1.37717	3.73364	2.10313
ARF1	257.92	203.08	261.04	204.88	289.985	206.049	288.304	204.254
ARF3	62.28	55.26	60.02	52.93	64.3381	56.6069	65.9698	57.2675
ARF4	355.33	379.86	374.97	408.57	405.844	322.448	375.609	295.672
ARF5	101.62	85.75	98.96	81.56	116.657	83.947	116.753	86.183
ARF6	37.39	26.58	35.99	25.61	43.8475	29.7953	45.4669	30.5537
ARFGAP1	68.77	73	67.29	70.44	63.2246	64.0876	65.5823	65.3276
ARFGAP2	20.64	18.59	19.52	17.53	19.528	17.7311	21.0451	19.1465
ARFGAP3	30.42	27.75	30.4	27.47	30.8908	25.5694	31.9971	26.3476
ARFGEF1	6.87	6.53	6.61	6.76	7.37737	7.37062	7.47928	7.39588
ARFGEF2	6.13	5.63	5.52	5.63	6.15778	5.54131	6.23636	5.72391
ARFIP1	12.38	11.14	12.05	10.92	12.9175	12.0471	13.3052	12.1169
ARFIP2	18.49	15.15	18.72	14.41	17.5912	14.7891	18.254	14.6226
ARFRP1	17.5	16.97	16.8	16.78	17.1745	14.9673	17.9077	14.807
ARG2	3.37	2.37	3.09	2.09	3.34066	2.34408	3.62937	2.63661
ARGLU1	69.17	70.23	66.36	70.07	57.0137	56.3554	56.7684	58.8903
ARHGAP1	40.17	53.75	40.31	52.13	49.9661	48.5424	49.008	48.3648
ARHGAP10	9.01	7.13	8.82	6.89	7.05547	3.94249	7.45053	4.62504
ARHGAP11A	7.42	2.06	7.08	1.82	4.75183	1.05764	5.0643	1.04562
ARHGAP11B	1.92	0.65	1.77	0.45	0.761965	0.177017	1.35292	0.502722
ARHGAP12	6.72	6.85	6.3	6.59	7.85653	6.90891	8.32879	6.87849
ARHGAP17	12.83	10.01	12.53	9.39	14.9772	11.5766	15.4526	12.3083
ARHGAP18	16.33	10.03	15.09	9.47	12.0468	5.19426	12.2247	5.60445
ARHGAP19	3.86	1.87	3.49	2.01	3.08173	2.31469	3.13525	2.13946
ARHGAP21	10.34	10.38	9.91	10.39	13.7723	14.6226	14.7271	15.9374
ARHGAP22	15.58	7.75	15.22	7.44	16.5665	10.4077	18.1259	12.0657
ARHGAP23	26.24	18.84	25.65	18.28	26.9522	13.7388	27.5317	14.2306
ARHGAP24	5.1	2.23	4.88	2.12	7.20619	2.73575	7.67097	2.71674
ARHGAP27	0.68	1.37	0.64	1.18	1.18437	1.25722	1.4229	1.58265
ARHGAP28	2.39	1.18	2.43	1.18	1.70873	2.89677	1.73285	3.16706
ARHGAP29	24.7	11.43	23.88	11.3	12.9406	8.12353	13.2147	8.51174
ARHGAP31	8.42	8.75	8.02	8.75	11.4588	8.7112	11.5825	8.99137
ARHGAP32	1.6	2.13	1.64	2.14	2.25962	3.62957	2.22861	3.7404
ARHGAP33	3.88	2.87	3.39	2.46	3.05925	2.82257	2.97173	3.12511
ARHGAP35	8.29	6.38	8.09	6.12	10.9134	8.69787	11.3534	8.99211
ARHGAP39	2.42	1.92	2.38	1.77	2.67814	2.51112	2.78587	2.78885
ARHGAP42	2.58	3.3	2.64	4.04	3.64911	5.24015	3.20621	4.44015
ARHGAP44	0.73	0.7	0.81	0.48	1.26846	1.26836	1.33357	1.34382
ARHGAP5	6.62	7.08	6.48	6.97	7.30238	7.84458	7.07918	7.74489
ARHGAP5-AS1	0.97	1.12	1.08	1.23	1.28174	1.28544	1.13115	1.22406
ARHGDIA	237.98	164.54	229.16	155.94	255.592	146.738	261.278	153.157
ARHGDIB	64.41	31.5	63.28	30.5	67.3924	20.8267	65.6689	21.4944
ARHGEF1	24.05	18.35	23.65	18	22.6853	18.0779	23.625	18.932
ARHGEF10	10.46	8.45	10.14	8.51	11.319	8.77073	11.5796	8.40372
ARHGEF10L	3.66	3.88	3.63	3.61	5.02267	3.91085	5.13449	3.76659
ARHGEF11	4.44	3.64	4.39	3.89	5.48521	5.00314	5.74615	5.31658
ARHGEF12	15.27	12.14	14.91	11.53	16.2178	15.262	16.2832	15.8594
ARHGEF17	9.85	10.21	9.47	9.65	9.23856	8.73745	9.32072	9.19028
ARHGEF18	8.21	6.65	7.64	6.26	8.66277	7.05827	9.01376	7.45782
ARHGEF19	2.82	3.49	2.78	3.45	2.74162	3.10423	2.72115	3.62102
ARHGEF2	14.45	8.7	14.06	8.21	14.9326	11.1291	15.2449	11.0819
ARHGEF25	7.31	14.71	7.09	14.5	6.39843	8.9123	6.46743	9.46107
ARHGEF26	1.74	1.43	1.78	1.38	1.54584	2.11462	1.69653	2.41391
ARHGEF3	2.06	4.17	2.18	4.41	3.28658	9.51667	3.26967	9.79627
ARHGEF35	1.48	2.38	1.07	1.92	0.960238	1.2067	1.23497	1.51242
ARHGEF37	0.25	0.85	0.24	0.68	0.546785	1.1368	0.514744	1.03122
ARHGEF4	0.66	1.14	0.74	1.06	0.89535	0.547268	0.869431	0.709207
ARHGEF40	24.48	19.04	23.67	18.12	30.9	23.0956	31.7707	23.6854
ARHGEF5	1.31	1.68	1	1.47	0.911465	0.850805	0.986131	1.08996
ARHGEF6	1.66	2.84	1.47	2.53	1.76388	4.35245	1.95579	4.56894
ARHGEF7	11.96	11.95	11.05	NA	11.3679	10.2529	11.9837	10.7261
ARHGEF9	3.91	4.97	3.83	4.52	3.84871	5.65474	4.1944	6.05403
ARID1A	9.06	8.31	8.8	8	9.27866	9.13921	9.19761	9.43079
ARID1B	6	5.86	5.85	5.62	7.54587	7.88492	7.8515	7.93634
ARID2	2.65	2.68	2.61	2.57	3.02572	3.37186	3.05247	3.65128
ARID3A	4.53	1.88	4.68	1.99	3.96643	2.30107	4.31469	2.4338
ARID3B	1.05	1.07	0.99	1.1	1.00957	0.900775	1.25925	0.975818
ARID4A	2.12	2.39	2.05	2.35	2.40943	2.84624	2.26654	3.01643
ARID4B	6.69	6.6	6.25	6.53	7.63222	8.73038	7.60867	9.07355
ARID5A	5.83	5.9	5.65	5.37	8.80872	11.0757	9.27764	11.6013
ARID5B	9.78	13.8	9.77	13.69	9.01166	7.2453	9.2598	7.47121
ARIH1	10.15	10.31	9.37	9.81	11.4251	11.6852	11.9496	11.963
ARIH2	12.97	13.45	13.88	14.61	15.6498	17.1288	14.3912	15.4909
ARL1	33.48	30.38	32.5	31.43	35.0246	31.1579	35.0734	30.9374
ARL10	2.89	3.02	2.78	3.09	4.55015	5.14534	4.52753	4.94453
ARL13B	2.5	2.77	2.54	2.51	2.19676	2.80817	2.34578	2.73475
ARL15	7.15	7.8	6.25	7.35	6.28293	6.2255	6.61415	6.82358
ARL16	28.65	23.7	26.95	23.99	30.4193	22.0003	31.2884	23.9147
ARL17A	7.65	9.17	4.69	6.06	4.33392	4.58281	6.76222	8.98479
ARL17B	4.08	5.76	2.19	0.09	1.83273	0.0024308	5.23306	0.995102
ARL2	62.04	34.69	64.49	34.5	64.6676	33.504	67.9072	34.3356
ARL2BP	28.34	26.59	31.01	26.87	28.5922	25.396	28.5405	23.7929
ARL3	11.88	10	11.33	10.57	11.8025	9.78153	12.0731	10.8895
ARL4A	5.12	6.15	5.04	5.66	7.00494	6.6056	7.6252	6.57658
ARL4C	43.07	33.54	41.42	32.23	52.7582	68.1141	53.4032	69.3061
ARL4D	7.46	19.09	7.55	19.45	10.8068	15.3648	10.768	15.1196
ARL5A	11.58	10.3	12.54	11.83	12.6269	11.5613	11.8127	10.6798
ARL5B	7.5	5.43	6.78	5.21	7.63451	7.06451	7.75818	6.96324
ARL6	1.99	1.76	1.28	1.48	1.77608	1.68414	1.95074	1.78541
ARL6IP1	66.04	62.17	67.92	66.73	66.2617	70.588	64.6663	65.306
ARL6IP4	97.02	76.02	90.48	71.86	91.887	66.8225	96.8253	69.8858
ARL6IP5	83.93	71.94	82.68	71.51	92.9681	69.8722	92.0074	72.5373
ARL6IP6	6.29	4.54	6.65	4.79	5.64688	4.09857	6.04971	4.46313
ARL8A	26.23	27.84	26.06	27.38	32.9413	26.4807	33.1826	26.8953
ARL8B	26.83	27.21	27.44	27.86	36.0139	35.7465	35.4979	33.6366
ARL9	1.33	1.53	1.09	0.97	0.464123	0.560768	0.829231	0.721825
ARMC1	15.94	13.18	15.66	12.94	16.9143	12.9877	17.8134	13.0943
ARMC10	10.75	12.02	9.31	9.76	10.8488	11.0014	12.4161	13.2401
ARMC5	5.4	5.62	4.98	5.56	6.54707	7.48337	6.662	7.62033
ARMC6	15.88	13.49	17.05	12.5	17.1292	12.3645	17.6542	13.0561
ARMC7	2.84	2.99	2.62	2.87	3.20217	3.08434	2.85829	2.88851
ARMC8	6.56	5.79	6.6	6.22	7.11799	6.27159	7.14266	5.81786
ARMC9	15.36	14.53	15.3	13.19	31.9327	18.6169	33.0036	19.2314
ARMCX1	10.03	9.95	9.39	9.29	11.8859	11.6199	12.3252	11.2412
ARMCX2	40.9	41.89	39.48	40.88	36.3189	32.0375	36.344	32.7041
ARMCX3	37.35	42.61	36.07	40.77	39.1474	42.4341	40.4097	42.4953
ARMCX4	4.09	3.63	4.04	3.61	3.3211	3.26062	3.5075	3.57855
ARMCX5	5.31	4.83	5.2	4.58	4.94784	4.68546	4.82692	4.72042
ARMCX5-GPRASP2	1.41	1.46	1.07	0.72	1.26239	0.922698	1.93636	1.79404
ARMCX6	35.32	35.22	34.51	33.86	35.3574	30.1704	38.7404	31.6626
ARNT	6.95	8.12	6.83	8.02	7.70231	8.75324	8.05097	8.62677
ARNT2	2.97	6	3.03	5.67	2.57868	7.09225	2.5603	7.55664
ARNTL	3.18	5.82	2.86	5.22	6.09551	9.86202	6.42462	10.771
ARNTL2	4.49	2.65	4.34	2.78	4.67127	1.92527	4.53763	2.0103
ARPC1A	71.65	46.15	84	54.72	96.3588	62.124	86.4218	52.4309
ARPC1B	144.34	132.78	144.37	128.53	198.488	115.923	203.071	122.066
ARPC2	452.33	373.61	442.55	377.98	449.432	266.896	458.374	277.225
ARPC3	137.72	98.24	147.33	104.97	144.527	96.3927	133.911	87.6512
ARPC4	141.17	135.95	135.65	128.95	146.193	113.158	152.013	118.75
ARPC4-TTLL3	3.17	3.92	3.2	3.62	1.79958	2.44588	2.17289	2.45147
ARPC5	185.67	163.35	182.15	163.16	193.71	112.641	198.044	111.874
ARPC5L	51.13	42.54	49.12	41.08	57.4319	41.5741	57.1582	42.9279
ARPM1	3.41	2.72	3.45	2.25	2.83467	2.24851	2.89512	1.9085
ARPP19	28.14	26.13	28.1	25.87	36.6827	33.8313	35.9903	33.3252
ARPP21	1.03	0.2	1.1	0.16	2.83399	0.300545	2.78516	0.500579
ARRB1	2.25	0.91	2.35	0.95	2.76347	1.1043	2.70709	1.11025
ARRB2	3.26	2.3	2.35	2.73	2.16548	2.22243	2.201	2.5884
ARRDC1	7.3	6.13	6.5	5.62	8.73875	5.41639	8.83933	5.90852
ARRDC2	2.12	1.89	2.22	1.91	4.75251	3.15374	4.99006	3.31407
ARRDC3	9.3	13.26	8.9	13.13	11.8062	20.6815	12.6932	22.0851
ARRDC4	4.22	5.71	3.9	5.22	4.04635	4.248	4.37091	4.02001
ARSA	5.18	9.44	5.05	9.41	6.91978	8.87016	6.69803	8.71765
ARSB	9.1	25.9	8.6	25.13	13.6731	22.8116	14.3534	23.9045
ARSD	3.67	5.11	3.73	4.95	4.29906	5.46963	4.60559	5.93353
ARSE	2.56	1.54	2.18	1.44	2.5771	1.89855	2.64998	1.96435
ARSG	1.58	2.38	1.47	2.24	1.72611	2.63705	1.59982	2.38889
ARSI	2.54	5.22	2.68	4.56	2.83333	2.49048	2.62676	2.47391
ARSJ	15.49	15.92	14.54	15.28	8.87456	4.79338	9.03345	4.78886
ARSK	6.84	4.2	6.09	4.02	8.16708	3.43314	8.57663	3.66041
ARV1	12.84	12.79	11.49	11.8	10.8521	11.5356	11.8186	10.7835
ARVCF	2.06	2.29	1.66	2.1	3.13204	2.85536	3.26766	3.28996
ARX	0.06	3.82	0.02	4.34	0.0522082	6.13282	0.0594539	6.2448
AS3MT	1.14	1.06	1.01	1.19	0.856759	0.827155	0.346423	0.590791
ASAH1	24.16	38.23	23.43	35.92	31.8086	36.3938	33.4646	37.0269
ASAH2B	4.94	4.38	2.62	1.79	2.52187	2.28425	6.72546	4.06516
ASAP1	18.07	13.04	16.89	12.71	14.7475	11.716	15.4378	11.7575
ASAP2	16.59	20.01	15.98	19.77	22.6359	18.8624	23.5549	18.311
ASAP3	3.3	5.35	3.3	5.54	3.83359	5.29618	3.95775	5.30002
ASB1	10.61	9.6	10.44	9.35	12.7676	10.1641	13.1102	10.8348
ASB13	2.89	2.26	2.75	1.95	3.14317	2.71434	3.73065	3.12271
ASB3	8.82	9.6	8.63	10.06	9.31701	9.90219	9.54416	9.39541
ASB6	6.79	6.38	7.02	6.61	7.94411	7.63013	7.48589	7.99717
ASB7	3.46	3.2	3.25	2.96	3.48363	3.51683	3.42742	3.97406
ASB8	8.93	8.23	8.32	8.01	10.1184	9.23342	10.1492	8.87954
ASCC1	6.99	6.79	6.51	6.43	6.73698	7.29708	7.03138	7.82616
ASCC2	19.34	21.03	18.71	20.07	18.8666	16.8322	19.8194	17.5575
ASCC3	14.87	21.01	14.89	21.22	14.6825	17.4233	14.8507	17.3054
ASF1A	16.36	10.02	14.98	10.21	20.8855	14.6983	20.5826	15.2157
ASF1B	6.29	1.79	6.56	1.74	3.56686	0.587542	3.83343	0.681181
ASGR1	0.77	0.68	1.18	0.71	1.33345	1.41159	1.32219	1.11294
ASH1L	4.72	5.12	4.59	5.15	5.38267	6.80029	5.54242	6.76634
ASH2L	17.55	16.9	17.02	17.54	17.9795	15.8935	18.3663	16.7131
ASL	13.58	13.16	13.48	11.69	12.7163	8.22875	13.0786	9.06999
ASMTL	17.34	18.47	17.31	19.17	16.8615	17.9615	16.0403	18.4559
ASMTL-AS1	1.76	1.8	1.61	1.85	1.28005	1.53306	1.45643	1.53108
ASNA1	43.27	39.97	45.56	39.28	52.2075	46.3055	48.5535	44.6147
ASNS	12.51	14.12	12.24	12.77	14.696	11.3353	14.3484	12.083
ASNSD1	18.54	15.53	18.83	14.83	20.4938	14.7612	20.0859	14.8785
ASPH	147.06	106.47	142.94	102.85	120.277	82.3998	124.394	83.4429
ASPHD1	5.7	9.14	5.05	8.97	5.4051	5.76067	5.21526	6.98091
ASPHD2	2.13	2.88	2.02	2.71	2.76999	3.15164	2.86788	3.25267
ASPM	3.46	0.74	3.5	0.7	1.90745	0.250526	1.78918	0.183617
ASPN	0.3	2.13	0.32	1.98	0.172041	0.901886	0.261637	0.859783
ASPSCR1	9.94	8.49	10.64	7.39	11.7271	9.10178	12.6969	9.6699
ASRGL1	0.56	1.12	0.53	1.2	0.513682	1.66932	0.615272	1.56342
ASS1	2.13	10.51	3.29	14.58	2.62953	6.18283	1.8867	4.54771
ASTE1	2.4	2.16	2.27	2.09	2.4799	2.53101	2.59743	2.46253
ASTN1	0.12	1.56	0.14	1.73	0.419814	4.93342	0.50717	5.30765
ASTN2	1.93	4.5	2.05	3.58	2.23667	4.98254	2.70835	5.71788
ASUN	10.12	10.25	9.7	10.52	7.52394	6.61066	8.22668	6.79427
ASXL1	11.41	9.83	10.97	9.19	10.6884	9.83889	11.5575	9.82091
ASXL2	2.41	2.26	2.17	2.39	2.53598	2.99491	2.80219	3.04465
ATAD1	15.8	20.21	15.8	20.55	19.3127	20.5732	18.6234	18.7593
ATAD2	4.6	2.38	4.43	2.39	3.08651	1.09964	3.0838	1.08895
ATAD2B	2.15	2.15	2.18	2.29	2.17737	2.54224	2.13293	2.47013
ATAD3A	29.12	21.37	27.36	18.57	27.4933	18.0679	28.2393	18.7985
ATAD3B	17.2	11.93	15.02	9.64	11.678	7.90148	13.4705	10.1236
ATAT1	7.33	10.28	7.2	9.48	7.13666	11.2175	7.85145	13.2086
ATE1	5.26	4.85	5.03	4.6	5.14105	5.19651	6.04781	5.81072
ATF1	5.73	5.44	5.54	4.75	6.27622	5.89511	6.50761	6.30351
ATF2	11.08	10.73	10.59	9.86	10.8888	10.6509	10.8124	11.5833
ATF3	6	6.36	5.94	6.07	23.3698	6.86112	23.1735	7.52077
ATF4	190.57	182.14	189.39	179.7	211.808	163.478	213.849	167.487
ATF5	16.4	9.23	15.33	8.96	16.8462	8.54595	16.5699	8.47812
ATF6	7.92	8.26	7.18	8.16	8.71741	7.97525	9.3337	8.18187
ATF6B	33.39	45.98	31.38	42.73	38.6882	42.9217	38.6888	44.2014
ATF7	10.02	9.85	8.98	9.69	11.0292	10.5623	11.9384	12.0216
ATF7IP	6.44	5.2	6.15	5.24	7.96333	8.24393	8.27075	8.62908
ATF7IP2	0.73	1.39	0.64	1.3	0.750929	1.12657	0.70003	0.983504
ATG10	2.94	2.8	2.85	2.31	3.02086	2.22911	2.9346	2.96571
ATG12	14.39	12.87	13.45	12.66	17.098	13.2943	17.7753	15.2383
ATG13	16.43	16.17	16.44	15.32	19.3428	18.6905	19.4339	19.257
ATG14	5.4	5.72	5.14	5.22	5.87396	6.7943	5.60988	6.66718
ATG16L1	8.64	6.5	7.79	6.35	8.06925	6.37757	8.39297	6.64801
ATG16L2	2.37	1.67	2.37	1.91	2.11779	2.28711	1.97718	2.47306
ATG2A	4.04	3.75	3.76	3.52	4.02705	4.017	4.25876	4.42095
ATG2B	3.77	3.32	3.75	3.2	4.07792	3.80737	4.1268	3.82514
ATG3	25.08	20.04	24.36	19.42	26.3572	19.2076	26.1005	20.0555
ATG4A	6.95	7.27	6.74	7.62	7.76348	6.59353	7.58663	6.40985
ATG4B	16.18	16.43	15.24	14.82	16.3059	16.8155	17.1107	17.1546
ATG4C	3.64	2.97	3.38	2.68	3.53142	3.32875	3.1721	3.18264
ATG4D	8.02	7.77	7.62	6.94	8.5375	6.67803	8.74723	7.46894
ATG5	11.29	7.8	10.12	7.92	11.3113	8.40341	12.2925	8.87632
ATG7	7.62	5.91	7.17	5.67	8.24672	6.24835	8.41131	5.97697
ATG9A	18.19	20.13	17.96	19.87	21.39	20.7254	22.2989	NA
ATHL1	6.24	7.86	6.23	6.95	3.56243	3.41257	4.16864	3.8993
ATIC	34.45	24.65	34.45	24.57	29.1062	20.1715	28.389	20.2656
ATL1	1.51	2.68	1.51	3.21	1.53784	2.1261	1.65956	2.56167
ATL2	7.84	8.6	7.34	8.77	7.55783	9.2228	7.78392	9.70315
ATL3	13.71	9.67	12.45	9.19	13.3129	7.24204	13.2452	8.16312
ATM	5.06	4.89	5.08	5.13	5.02978	5.97586	5.20389	5.99023
ATMIN	10.01	9.78	10.12	9.96	12.6095	13.4423	12.4921	13.4603
ATN1	35.54	31.74	34.73	30.61	41.6226	40.5816	43.7459	42.0029
ATOH8	0.9	0.39	1.02	0.34	2.44843	1.2848	2.63502	1.47236
ATOX1	117.68	108.81	116.29	109.81	134.845	99.3997	139.765	98.2148
ATP10A	1.56	6.62	1.7	6.29	1.70797	2.55068	1.75634	2.49312
ATP10D	16.85	14.77	16.42	14.77	17.447	12.2061	17.7515	12.6645
ATP11A	0.91	2.73	0.95	2.94	1.29474	2.9513	1.32115	3.01583
ATP11B	7.67	6.34	7.68	6.47	7.92277	5.60404	8.18653	5.61377
ATP11C	8.31	6.42	8.37	6.36	6.85301	4.57744	7.24567	4.58386
ATP13A1	11.93	14.37	11.47	13.61	13.7371	17.194	13.7277	17.5434
ATP13A2	14.93	44.3	14.75	42.71	16.7443	30.4043	17.1862	31.7685
ATP13A3	20.49	32.64	19.72	31.9	33.7553	26.3205	34.7946	27.1664
ATP1A1	81.85	111.57	81.53	108.59	103.399	116.697	105.618	118.33
ATP1B1	25.59	54.47	25.08	53.03	32.3034	38.3401	31.7603	37.9651
ATP1B2	0.03	1.57	0.07	1.74	0.520702	12.6117	0.48448	12.4933
ATP1B3	60.44	48.45	68.65	56.19	80.7417	53.534	69.4332	46.0458
ATP2A2	52.18	45.37	52.1	44.87	59.1295	48.5736	59.7734	50.6707
ATP2A3	0.41	0.37	0.4	0.36	1.06097	0.438091	0.959036	0.385141
ATP2B1	7.31	11.1	6.82	11	10.8612	17.4699	11.3661	18.007
ATP2B4	20.9	19.52	20.62	18.38	24.55	17.2146	25.539	17.4282
ATP2C1	48.02	64.06	45.71	61.53	47.7954	36.3158	49.0687	36.0474
ATP5A1	204.14	148.92	254.41	192.15	237.958	189.709	194.795	151.912
ATP5B	334.42	272.71	324.55	268.03	315.753	256.599	321.239	261.356
ATP5C1	137.47	90.9	146.64	95.83	137.149	83.7399	130.448	81.2307
ATP5D	104.53	86.43	99.43	81.82	112.032	91.2309	112.568	91.7629
ATP5E	380.77	370.13	363.64	339.68	407.795	312.174	451.55	342.602
ATP5EP2	94.89	79.79	30.12	22.5	33.1639	24.7304	103.509	88.8361
ATP5F1	48.59	43.1	52.86	43.87	50.61	45.1708	48.2519	41.9738
ATP5G1	78.33	60.47	117.74	93.91	94.791	83.9608	67.203	55.0143
ATP5G2	132.02	108.1	154.63	125.64	158.436	129.812	134.951	110.205
ATP5G3	59.93	42.9	60.65	44.41	62.179	48.8522	58.5981	46.532
ATP5H	77.86	60.56	119.6	95.41	137.198	97.7464	86.6191	63.6999
ATP5I	293.04	232.42	286.64	237.27	298.753	211.616	296.352	229.277
ATP5J	64.14	49.04	85.93	71.45	95.6831	77.6545	69.543	57.2922
ATP5J2	176.24	138.8	242.03	175.45	210.748	141.984	155.097	110.182
ATP5L	71.84	53.89	62.37	49.98	65.5644	53.0578	75.873	54.6661
ATP5O	152.01	122.46	151.69	118.48	151.264	114.7	148.308	109.198
ATP5S	3.69	3.53	3.94	3.52	4.2796	4.19878	4.52552	4.12644
ATP5SL	22.58	17.91	22.9	17.73	23.298	17.0692	22.697	17.8638
ATP6AP1	76.16	117.95	76.37	113.43	100.252	125.952	102.715	126.23
ATP6AP1L	0.29	0.72	0.32	0.62	0.661691	1.3242	0.755206	1.01899
ATP6AP2	101.34	116.72	100.5	120.22	121.38	119.351	121.815	116.753
ATP6V0A1	6.4	9.81	5.87	9.37	7.41002	10.8273	7.94744	11.5371
ATP6V0A2	3.48	4.22	3.4	4.12	3.92308	5.00707	3.93645	5.18839
ATP6V0B	78.93	102.83	79.15	99.12	98.8755	98.5042	103.523	102.683
ATP6V0C	135.99	169.92	134.91	160.43	166.705	166.145	168.13	170.001
ATP6V0D1	49.57	49.05	49.86	46.97	56.732	51.3063	55.9432	51.7654
ATP6V0E1	162.66	157.14	174.26	166.89	224.014	158.609	206.261	149.574
ATP6V0E2	4.68	6.25	4.59	6.13	4.86484	10.1505	5.28239	10.2904
ATP6V1A	13.18	13.32	12.9	13.74	16.8127	17.5179	17.4528	18.1695
ATP6V1B2	26.54	35.84	25.57	36.16	31.1514	38.938	30.7885	41.2157
ATP6V1C1	7.18	6.16	6.99	6.43	7.87108	7.50826	7.72549	7.65766
ATP6V1D	47.22	41.93	45.26	40.92	53.4232	37.0912	53.509	39.7496
ATP6V1E1	55.12	46.68	58.78	51.86	72.4757	52.0517	65.4647	48.7562
ATP6V1F	93.25	83.19	94.7	83.47	109.698	90.4189	104.918	88.4263
ATP6V1G1	54.61	66.62	52.6	65.01	79.1148	83.1344	80.4385	83.1679
ATP6V1G2	1.88	3.03	1.8	2.75	2.20514	5.43892	1.93543	5.53079
ATP6V1H	20.11	22.34	19.88	22.27	25.4039	23.8311	25.309	23.7103
ATP7A	2.76	3.15	2.38	2.96	4.27886	4.3202	4.12793	4.60223
ATP7B	1.88	1.46	1.71	1.41	1.7748	1.25431	1.73776	1.33967
ATP8A2	1.17	0.88	1.23	0.9	1.65146	1.33682	1.69122	1.47668
ATP8B1	13.61	11.48	12.66	11.11	7.47487	5.60424	7.68904	5.64272
ATP8B2	13.35	12.09	12.75	11.97	19.2197	14.968	20.8884	14.8415
ATP9A	8.9	10.15	8.95	10.17	14.9134	20.2924	15.0678	20.653
ATP9B	3.12	3.1	2.69	2.86	3.36466	3.98361	3.71351	4.15527
ATPAF1	12.32	12.52	12	12.05	12.5899	12.9695	12.5484	12.4517
ATPAF2	7.74	5.14	7.33	4.69	7.93809	5.16749	7.638	5.04653
ATPBD4	2.67	2.24	2.27	2.3	2.82265	2.45401	3.17536	2.64614
ATPIF1	167.93	164.48	167.24	161.03	166.193	145.425	173.902	147.562
ATR	3.98	3.63	3.93	3.48	3.77519	3.78144	3.83814	4.12352
ATRIP	3.09	2.39	2.82	1.93	2.44925	2.07221	2.76806	2.6005
ATRN	19.26	20.47	17.48	19.44	24.0493	25.2829	25.7955	26.4452
ATRX	9.07	9.44	8.81	9.36	9.18152	9.59929	9.61189	9.90161
ATXN1	5.05	6.79	4.83	6.52	6.76098	7.42157	6.97559	8.15745
ATXN10	43	38.37	39.66	37.63	41.039	36.7225	43.0911	37.9547
ATXN1L	6.61	6	6.8	5.96	8.3905	NA	8.50688	7.18695
ATXN2	6.56	8	6.22	6.92	7.30555	7.26611	7.2295	7.41528
ATXN2L	18.99	17.45	20.97	18.99	23.2377	22.3753	19.95	20.6926
ATXN3	2	2.27	1.9	2.23	1.96816	2.6174	2.0481	2.60551
ATXN7	3.68	2.69	3.57	2.88	3.71964	3.27003	3.67896	3.47921
ATXN7L1	1.26	1.19	1.1	1.09	1.31529	1.22082	1.22386	1.43876
ATXN7L2	2.13	1.77	1.84	1.61	2.29108	2.7164	2.10699	2.69051
ATXN7L3	21.52	18.47	20.71	17.88	25.472	22.4433	26.2399	22.575
ATXN7L3B	27.85	23.09	26.83	22.6	32.8133	30.2359	33.0994	31.1901
AUH	4.16	3.78	3.82	2.84	4.32819	4.45745	4.09134	4.62003
AUP1	52.06	58.23	53.22	56.41	58.038	48.7937	58.1777	50.8158
AURKA	9.2	2.82	9.54	2.63	5.56177	1.49023	5.29502	1.1779
AURKAIP1	106.06	76.28	104.11	70.79	105.81	69.045	103.756	71.4695
AURKB	10.53	1.88	9.07	1.82	5.05427	0.60027	5.51404	0.4925
AUTS2	3.09	3.94	2.97	3.91	3.79899	6.36609	4.00062	7.11161
AVEN	23.04	21.51	22.55	20.17	22.6372	12.0308	24.7274	14.0775
AVL9	9.09	7.95	8.8	7.15	9.556	9.03871	9.64541	8.6378
AVPI1	3.81	2.86	4.14	2.55	7.19821	3.4817	7.11322	3.84223
AXIN1	6.2	4.86	5.81	4.46	7.62172	5.66356	7.48931	5.91626
AXIN2	3.2	2.5	2.96	2.34	2.04509	2.53302	1.96218	2.57776
AXL	29.44	22.62	28.14	21.8	28.6673	14.3224	28.9528	15.347
AZI1	3.85	3.44	3.54	3.22	3.55532	3.18238	3.51292	2.9032
AZI2	16.31	13.9	15.55	13.25	16.0846	13.845	15.0872	12.6634
AZIN1	38.64	33.78	37.24	32.54	36.3551	30.8821	37.1796	31.5012
B2M	804.51	625.15	800.07	628.97	809.001	517.035	812.68	522.472
B3GALNT1	5.45	10.56	5.33	10.37	6.35779	8.85922	6.52871	9.13633
B3GALNT2	5.42	6.7	5.06	6.69	4.90446	6.89496	4.97729	7.00998
B3GALT1	0.27	0.35	0.37	0.31	0.412038	1.03832	0.381701	0.901448
B3GALT4	1.38	2.68	1.29	2.44	2.48827	2.6315	2.73192	2.44493
B3GALT6	20.51	20.08	20.77	19.22	26.0294	24.7024	26.1325	23.4139
B3GALTL	5.56	4.24	5.06	4.11	5.95178	4.20721	5.91493	4.74225
B3GAT1	0.04	0.31	0.03	0.24	0.174705	1.24092	0.16198	1.35132
B3GAT3	30.31	40.9	30.26	39.86	42.6335	44.2945	40.6814	44.0072
B3GNT1	14.82	15.07	15.04	14.94	18.0646	20.5698	18.0425	21.8525
B3GNT2	7.74	9.98	7.59	9.34	6.46645	5.90013	6.76564	5.98256
B3GNT5	4.58	2.29	4.25	2.31	6.19446	5.03713	6.25204	4.9195
B3GNT7	0.16	0.82	0.15	0.69	0.62336	1.63534	0.731001	1.73947
B3GNT8	0.27	1.34	0.38	1.48	0.567853	1.18055	0.447322	1.55027
B3GNT9	9.71	9.28	10.2	8.76	16.3679	13.6768	16.4597	13.6397
B3GNTL1	4.06	2.26	3.49	2.18	3.39209	2.42464	3.77856	2.39996
B4GALNT1	2.44	2.95	2.5	2.98	4.8017	3.49605	5.10253	3.61256
B4GALNT3	0.11	1.26	0.08	1.31	0.581392	6.41569	0.564306	6.70224
B4GALNT4	7.55	9.41	7.18	8.75	8.61878	8.91878	9.13488	9.11744
B4GALT1	32.96	78.99	32.33	76.14	45.3931	90.9381	45.4686	94.4688
B4GALT2	48.55	46.08	46.47	42.8	55.5346	41.0646	54.6514	41.4919
B4GALT3	13.56	12.12	13.39	11.89	14.872	13.6437	15.0653	14.3349
B4GALT4	14.1	13.8	13.73	13.98	13.7433	11.4635	13.9642	11.0468
B4GALT5	12.4	12.2	11.96	11.78	16.5764	21.5599	16.2433	21.8607
B4GALT6	2.43	1.61	2.5	1.61	2.29405	2.04045	2.39998	2.10701
B4GALT7	26.68	31.71	26.84	30.5	27.9118	25.3344	27.5154	25.1862
B7H6	1.14	0.37	1.06	0.34	1.41951	0.923371	1.4966	0.940578
B9D1	8.72	10.39	9.34	10.82	7.83133	9.31007	8.41095	10.0073
B9D2	5.91	4.57	5.7	4.68	6.54416	5.97221	6.77729	6.3065
BAALC	0.94	5.03	0.92	4.71	2.14404	2.834	2.20416	2.86263
BABAM1	52.06	45.47	50.4	43.51	51.4989	37.4642	48.6615	40.1831
BACE1	17.36	19.78	17.44	NA	NA	25.302	24.7862	25.1098
BACE1-AS	0.78	0.96	0.77	NA	NA	1.58411	0.862218	0.611441
BACE2	13.1	40.79	12.49	39.12	20.8202	37.1339	22.6714	37.7442
BACH1	32.89	22.59	32.11	22.38	27.808	16.6721	28.1907	16.8477
BACH2	0.26	1.3	0.24	1.29	0.60297	1.6432	0.639122	1.75864
BAD	54.07	37.23	50.89	34.91	58.1893	34.6938	58.0059	37.8544
BAG1	6.84	6.4	7.15	6.71	9.2673	9.44885	8.63447	9.41552
BAG2	17.14	16.7	16.12	16.56	13.0454	9.37839	13.3847	9.77041
BAG3	28.37	28.22	27.21	27.68	30.1303	22.9768	31.5177	24.7685
BAG4	4.2	3.83	3.99	3.76	4.30737	3.55342	3.85647	3.37901
BAG5	8.03	7.82	7.98	7.89	10.4447	9.32742	10.4095	9.48599
BAG6	40.2	37.04	39.77	34.99	45.2781	42.6179	46.3503	44.6664
BAHCC1	2.82	1.83	2.63	1.51	2.73057	2.11204	2.79218	2.24894
BAHD1	4.43	4.96	3.95	4.22	5.16663	5.95794	5.26673	6.29486
BAI2	6.15	10.23	5.94	9.52	8.6901	12.4862	8.96216	13.5702
BAI3	0.09	0.59	0.05	0.56	0.212214	1.27909	0.240737	1.22146
BAIAP2	11.8	11.59	10.55	11.77	15.0437	16.9443	16.5126	17.5846
BAIAP2L1	5.91	6.57	5.59	6.44	7.05497	5.11297	7.09587	5.10686
BAK1	13.8	12.97	11.77	11.66	12.6321	9.89698	15.1522	12.8544
BAMBI	22.57	21.03	22.69	20.69	66.2324	34.7448	66.4553	32.742
BANF1	86.47	64.75	82.62	62.24	80.8486	59.075	80.6859	64.0761
BANP	3.4	4.05	3.75	3.46	4.15134	3.82635	4.23721	3.47456
BAP1	18.77	16.65	18.8	15.44	20.4958	17.5095	21.2756	18.2031
BARD1	1.57	1.05	1.52	0.93	1.1396	0.785874	1.18477	0.60789
BARX1	0.86	0	0.96	0	0.942889	0	1.045	0
BASP1	208.25	193.69	188.88	176.79	175.529	142.968	190.75	161.816
BATF3	1.24	0.67	1.16	0.51	0.801976	0.405882	0.681199	0.432669
BAX	133.41	126.46	128.9	118.38	141.768	132.583	142.855	138.901
BAZ1A	7.22	5.33	7.04	5.9	5.91443	4.67285	6.02361	4.81984
BAZ1B	9.83	7.96	9.68	8.04	11.2136	10.693	11.4694	10.9802
BAZ2A	6.97	6.64	7.04	6.46	6.86471	7.93298	7.17524	8.06355
BAZ2B	4.4	4.84	4.11	4.49	4.49523	5.44436	4.86494	5.7506
BBC3	16.72	18.04	15.54	17.42	23.0387	30.1475	23.9194	32.6004
BBIP1	6.7	5.86	6.24	5.59	6.07946	5.31836	6.09173	5.59989
BBS1	4.9	7.11	4.88	6.7	6.06552	8.58128	6.43889	8.67047
BBS10	5.69	6.49	5.55	6.39	4.98756	6.03831	4.9065	6.24814
BBS12	1.5	1.22	1.34	1.37	1.58149	1.74105	1.82276	1.59578
BBS2	11.43	10.03	11.2	10.21	10.209	10.29	10.7164	10.122
BBS4	7.89	9.39	7.92	9.15	8.35337	10.2676	8.6223	10.7974
BBS5	3.71	3.56	3.47	3.54	3.5097	3.81166	3.21231	3.6237
BBS7	6.36	6.05	5.97	5.88	5.9695	5.03503	6.59177	4.84946
BBS9	5.84	4.82	5.56	4.64	5.79692	4.79175	6.04548	5.4606
BBX	8.23	8.36	7.92	8	9.01779	9.11551	9.29237	9.29446
BCAM	5.59	11.58	5.64	10.76	6.78395	9.60164	6.83494	9.69015
BCAP29	11.32	10.75	11.04	10.32	10.6628	8.08613	10.9279	8.19342
BCAP31	82.48	92.41	84.77	94.59	95.5367	72.4539	96.2574	74.6831
BCAR1	56.35	56.07	55.63	54.46	62.8221	51.3882	64.7741	52.4821
BCAR3	16.44	15.97	15.22	16.09	14.2695	7.3832	15.1042	7.82434
BCAS2	25.63	21.49	27.15	23.59	26.3619	25.1312	25.314	24.3738
BCAS3	4.4	4.9	3.69	4.53	5.1089	5.7578	5.34672	5.89619
BCAS4	9.32	10.38	9.22	8.8	8.59918	8.28684	9.2579	8.65487
BCAT1	25.95	24.01	25.17	23.85	26.7755	16.6828	27.8632	17.089
BCAT2	22.35	21.04	22	18.35	16.5129	11.3334	16.4322	11.5003
BCCIP	36.04	26.36	33.25	25.71	30.4879	22.6854	30.6385	23.1048
BCDIN3D	1.1	1.41	0.94	1.3	1.01881	1.7652	1.17625	1.82775
BCHE	7.75	4.61	7.72	4.62	4.16997	4.43257	4.32045	4.59991
BCKDHA	8.87	8.31	8.11	7.74	9.26054	10.669	9.40607	10.9604
BCKDHB	9.45	10.06	8.07	9.45	8.45262	7.60606	9.09323	9.42519
BCKDK	24.41	19.78	23.16	18.85	23.4333	19.0296	23.7994	19.9369
BCL10	10.19	10.95	9.68	11.17	10.2544	12.9551	11.1677	12.3769
BCL11A	1.53	1.39	1.28	1.13	1.41141	1.76055	1.73898	1.9761
BCL2A1	1.18	0.07	1.37	0.03	1.27106	0.314543	1.07185	0.415215
BCL2L1	36.02	40.18	34.39	38.38	35.0356	36.3793	37.9829	38.3595
BCL2L11	0.88	1.06	0.78	1.05	1.83577	5.21586	1.99805	5.14346
BCL2L12	11.5	7.68	11.52	7.97	9.80249	6.98112	9.45579	6.86634
BCL2L13	16.53	16.27	16.09	17.04	19.0153	19.799	19.7356	20.7194
BCL2L2	15.33	16.03	14.74	14.82	16.2871	12.2863	16.9656	12.3359
BCL2L2-PABPN1	34.89	31.57	35.11	31.94	26.2217	22.7322	27.1689	24.2808
BCL3	15.26	20.18	14.55	19.28	20.3513	33.3717	20.4655	36.2476
BCL6	7.2	7.95	6.93	7.99	7.59783	9.64763	7.51644	9.42071
BCL7A	3.25	1.94	3.13	1.78	4.56834	3.18844	4.69105	3.18816
BCL7B	19.65	14.11	19.01	14.19	21.8264	15.4508	21.9291	15.141
BCL7C	66.56	56.01	64.67	53.11	64.9874	48.8521	66.8738	51.0224
BCL9	4.15	6.01	4.12	5.61	4.43167	6.38259	4.44901	6.68503
BCL9L	10.82	9.7	10.5	9.51	16.3071	14.1233	17.0579	15.0065
BCLAF1	25.4	20.83	25.1	21.13	26.8132	24.0112	27.1099	23.894
BCOR	2.93	2.83	2.87	2.72	3.60673	3.82046	3.50487	3.83417
BCORL1	0.74	1.11	0.82	1.06	0.763938	1.04315	0.766708	1.0831
BCR	10.9	9	9.43	7.59	12.6052	9.32505	15.4615	10.7693
BCRP3	0.55	0.83	0.06	0.08	0.142671	0.233431	0.696421	1.20873
BCS1L	11.23	10.92	12.06	10.21	9.92782	8.3232	11.4342	9.08025
BCYRN1	122.9	93.09	0.64	0.86	0	0	81.7796	34.1863
BDH1	1.44	1.06	1.39	0.94	1.10525	1.29032	1.26796	1.42059
BDH2	6.28	5.66	6.23	5.81	7.10811	7.18057	6.406	7.32715
BDKRB2	0.64	0.64	0.57	0.43	0.838525	2.67338	0.794277	2.82468
BDNF	18.09	19.7	17.86	18.55	9.32212	5.84805	9.0484	6.13958
BDNF-AS1	0.83	0.89	0.57	0.91	0.812806	1.44564	0.954604	1.79638
BDP1	3.26	3.39	3.36	3.25	3.37177	3.39353	3.49243	3.27729
BEAN1	0.25	0.79	0.3	0.77	0.800974	2.83734	0.933633	2.81755
BECN1	26.81	26.96	25.27	24.79	28.848	24.9199	30.1937	26.2461
BEGAIN	0.57	3.35	0.66	3.29	1.91987	6.83589	1.95008	6.52066
BEND5	0.65	0.87	0.75	0.84	1.01331	2.36548	1.06695	2.54369
BEND6	3.44	2.19	3.54	2.27	3.8013	3.88488	3.82448	3.43098
BEND7	0.91	1.79	0.69	1.46	1.01865	1.43473	1.13611	1.5413
BET1	11.09	8.91	10.83	8.82	9.51552	8.92993	9.8383	9.04224
BET1L	30.99	30.5	30.65	28.41	31.581	29.9909	31.7861	30.9834
BEX1	10.08	65.96	9.62	60.63	24.8759	50.1338	25.3609	53.3968
BEX2	0.82	2.4	0.52	2.7	1.98579	4.49846	1.1816	4.20258
BEX4	30.76	36.42	29.54	36.81	37.6429	49.8811	38.613	49.5728
BEX5	0.08	1.13	0.1	1.73	0.302424	2.12275	0.459567	1.90455
BFAR	17.85	19.09	17.82	18.21	19.9482	16.5474	20.6036	17.4093
BFSP1	1.87	1.19	2	1.16	2.37153	1.2062	2.43774	1.44341
BGN	252.4	559.32	247.06	530.86	377.083	481.866	377.749	501.251
BHLHB9	1.73	1.6	1.66	1.53	1.88376	1.93626	1.89429	2.15912
BHLHE40	59.93	65.86	59.58	62.46	75.7632	76.9356	74.1348	76.8286
BHLHE41	7.85	30.96	7.61	30.84	10.0556	41.3345	11.2805	41.6751
BHMT2	1.18	2.7	1.06	2.93	1.01731	1.57337	1.02704	1.42348
BICC1	9.51	15.67	9.34	14.88	13.0275	15.934	14.0772	16.8021
BICD1	4.84	5.91	4.78	5.22	7.00655	8.47029	7.17215	8.97201
BICD2	14.62	12.84	13.82	12.03	16.2136	12.4735	16.8749	12.6249
BID	15.82	12.82	15.88	12.87	16.8134	12.2281	17.6201	12.5836
BIN1	35.31	18.5	34.96	17.17	27.0915	14.9264	28.3451	14.2927
BIN3	12.41	9.92	12.5	9.7	16.6444	13.1888	16.9562	13.4005
BIRC2	25.42	23.7	24.93	23.35	29.7667	26.4142	31.4632	26.6402
BIRC5	17.17	4.02	16.15	4.36	9.48586	1.39508	10.4776	1.40852
BIRC6	6.23	6.05	6.06	5.84	6.08362	6.06765	6.26873	5.93097
BIRC7	0.4	0.73	0.26	1.09	0.26135	0.511171	0.317205	0.618066
BIVM	9.96	8.52	10.28	8.59	10.0233	8.09535	9.83903	8.57325
BLCAP	44.22	49.66	44.26	49.78	46.295	45.531	46.1142	46.0614
BLM	1.39	0.44	1.39	0.55	0.88556	0.319484	0.900455	0.351474
BLMH	20.06	15.7	19.97	15.24	20.5966	16.0664	21.0956	16.453
BLOC1S1	54.21	40.09	55.86	40.18	62.4484	43.7597	62.3763	46.5264
BLOC1S2	22.68	28.13	22.82	27.86	28.0746	38.6181	29.2598	39.5197
BLOC1S3	4.57	3.67	4.57	4.1	5.35983	4.30986	5.27474	4.79941
BLVRA	28.84	30.23	29	29.54	23.2495	17.0725	22.0427	16.3051
BLVRB	25.78	21.6	24.42	18.81	32.7164	22.4792	34.8307	24.4441
BLZF1	7.36	7.59	7.64	8.54	7.85663	7.07151	7.1792	6.59464
BMF	1.39	1.04	1.36	0.76	6.65767	9.08088	6.76314	9.58053
BMI1	13.21	13.11	12.65	13.21	17.5504	18.5889	17.1305	18.8543
BMP1	86.1	139.65	83.92	135.21	115.032	118.04	116.154	121.476
BMP2	0.94	2.47	0.76	2.67	1.21309	2.33554	1.24383	2.50464
BMP2K	4.46	2.76	4.25	2.82	5.45425	3.82575	5.37706	4.15521
BMP4	7.38	41.68	7.19	41.2	4.77271	15.5315	5.05293	15.4454
BMP6	0.7	9.27	0.7	9.08	2.93425	5.07567	2.80779	5.61709
BMPER	0.74	0.43	0.79	0.43	1.2926	1.11338	1.43091	1.21121
BMPR1A	7.23	5.64	5.77	4.45	6.28249	4.58701	7.89123	5.45547
BMPR1B	0.49	1.85	0.4	1.9	0.581749	1.71431	0.553462	1.66547
BMPR2	9.2	12.22	8.86	11.43	14.2735	16.2558	14.9406	16.3192
BMS1	7.68	6.76	7.12	6.46	6.80602	5.99459	7.02456	6.56754
BMS1P1	4.34	3.3	1.29	1.05	1.13162	1.14515	3.72634	3.30821
BMS1P4	3.1	2.93	1.44	0.98	1.33358	1.40552	2.36606	2.77452
BNC1	1.62	0.82	1.72	0.85	1.51336	0.479577	1.43648	0.516339
BNC2	5.95	3.49	5.46	3.42	4.91433	3.88448	5.14118	4.05256
BNIP1	8.8	6.5	9.51	7.01	8.514	6.61337	8.52468	6.28881
BNIP2	22.87	18.68	21.98	18.89	26.0677	19.6926	25.8536	20.2439
BNIP3	15.62	9.51	12.51	7.8	11.5167	6.45606	14.9009	7.76717
BNIP3L	31.85	32.69	30.25	32.24	38.6918	34.5137	38.1989	35.478
BOC	1.41	1.77	1.18	1.66	2.00835	4.38424	2.12038	4.81815
BOD1	22.79	19.84	21.66	18.78	27.9509	25.5059	28.6756	26.5763
BOD1L	4.38	4.23	4.46	4.13	4.37629	4.56247	4.46415	4.82877
BOK	17.13	21.41	17.3	18.81	15.8216	10.2792	16.048	11.3384
BOLA1	6.46	6.86	6.82	5.57	6.86604	6.95846	6.33466	6.6246
BOLA2	28.55	23.45	25.27	18.55	25.0876	18.1147	27.1998	20.1078
BOLA2B	31.53	26.75	25.94	19.07	26.1017	19.1308	30.8185	23.2445
BOLA3	36.49	32.14	30.9	27.45	33.7083	25.535	35.4554	25.889
BOLA3-AS1	2.03	1.99	1.72	2.25	2.23499	1.79252	1.88796	2.44646
BOP1	30.36	24.75	23.24	17.69	19.9078	13.8308	25.0655	19.0821
BORA	2.14	1.09	2.18	0.87	1.52077	0.774991	1.35844	0.783767
BPGM	18.95	23.5	18.32	25.32	28.9786	20.0349	27.8498	20.4573
BPHL	5.8	8.58	5.66	8.28	5.50402	7.96325	5.43802	8.52319
BPI	0.68	0.16	0.68	0.11	0.943544	0.218859	1.05694	0.287204
BPNT1	9.45	9.46	8.99	9.13	9.9614	9.43015	10.6459	9.27845
BPTF	5.02	4.73	4.67	4.61	5.37098	5.67577	5.63914	5.90271
BRAF	1.83	1.47	1.84	1.44	2.16064	1.92441	1.87487	1.85562
BRAP	5.76	5.44	5.52	5.18	6.25078	5.49705	6.26635	6.00162
BRAT1	15.34	12.94	14.96	12.02	16.3946	12.9439	16.5186	12.9773
BRCA1	1.33	0.49	1.42	0.5	0.987859	0.285081	0.927835	0.396607
BRCC3	5.16	4.26	5.36	4.4	5.23925	4.28271	5.36846	4.2911
BRD1	8.06	6.99	8.02	6.99	9.38648	8.86827	9.03674	8.97525
BRD2	45.26	37.62	43.92	37.9	49.4997	48.209	51.7367	49.2558
BRD3	5.7	4.54	5.25	4.71	7.75122	7.85176	7.78222	7.71646
BRD4	7.86	7.77	7.5	7.71	9.7	10.54	10.4748	10.7329
BRD7	6.97	6	4.73	4.15	4.6739	4.50475	6.8104	6.40774
BRD8	8.71	9.28	8.71	9.39	8.70342	11.3101	8.72882	11.2568
BRD9	17.56	12.87	16.92	13.63	15.6122	13.0675	16.2361	12.9739
BRE	15.07	16.01	15.14	14.83	13.7323	15.2209	14.4156	17.0234
BRF1	7.2	5.75	6.1	5.48	7.96021	6.45654	8.04387	6.80542
BRF2	7.99	8.35	8.41	8.63	8.19126	8.06425	8.59437	8.18218
BRI3	100.85	93.04	96.68	90.59	164.185	127.789	169.052	136.02
BRI3BP	2.45	1.62	2.54	1.63	1.97889	1.60647	2.15205	1.59354
BRIP1	2.57	1.67	2.39	1.64	1.04099	0.318423	1.23081	0.32791
BRIX1	18.25	12.64	19.51	13.79	18.2419	13.3125	15.7648	12.7634
BRK1	148.67	134.64	145.45	130.04	164.991	141.1	171.833	146.308
BRMS1	26.95	19.83	26.76	18.57	26.2481	19.9365	26.4817	20.0232
BRMS1L	5.33	4.8	4.89	4.67	5.45662	5.45441	5.767	6.02074
BROX	6.45	5.14	6.64	4.85	8.45133	7.03836	8.38979	7.20734
BRP44	13.33	12.8	13.37	12.13	15.4764	12.9051	15.7695	14.0369
BRP44L	23.35	20.32	20.21	19.65	22.4422	15.5752	23.0425	18.8182
BRPF1	4.97	4.05	4.91	4.01	5.29969	4.88915	4.97781	5.3269
BRPF3	6.88	6.79	6.89	6.64	8.9766	8.60172	9.26338	8.74159
BRSK1	5.88	6.7	5.5	6.57	7.39392	8.91062	7.61269	8.54354
BRWD1	6.15	6.93	6.12	6.64	7.16683	7.5494	7.01018	6.95395
BRWD3	1.8	1.49	1.72	1.69	1.47078	1.66694	1.55888	1.69943
BSCL2	9.67	27.58	9.22	27.05	18.562	45.4707	17.586	50.3482
BSDC1	24.15	27.77	24.47	26.4	30.9038	28.7538	31.4286	29.1279
BSG	387.62	480.76	385.28	465.66	420.316	436.225	425.963	444.04
BST1	35.12	45.5	34.74	44.77	24.2729	13.4882	24.6416	13.3203
BST2	0.67	2.68	0.82	2.46	0.330096	2.7771	0.478749	3.04292
BTAF1	10.15	10.6	10.05	10.34	9.10575	9.11541	9.47308	9.4257
BTBD1	38.81	38.12	38.47	37.7	41.132	41.2919	42.4778	41.3115
BTBD10	14.85	17.25	14.63	16.7	15.7828	14.9379	17.0424	15.9259
BTBD11	3.83	1.65	3.72	1.6	4.23223	2.40813	4.34076	2.36812
BTBD19	5.32	7.49	5.2	7.71	6.65681	8.62889	7.42126	8.80098
BTBD2	33.74	23.07	32.27	22.23	38.3101	25.7397	38.1686	27.451
BTBD3	10.46	5.5	10.08	5.58	12.2044	8.84405	12.756	8.125
BTBD6	25.35	24.41	25.49	25.42	31.3613	23.3835	28.661	22.1721
BTBD7	5.3	5.42	5.48	5.19	6.67281	6.5332	6.86592	6.35922
BTBD9	2.14	1.93	2.13	1.93	2.72948	2.7625	2.66607	2.92868
BTD	6.67	7.93	6.48	8.07	8.02654	7.45106	7.48628	7.77267
BTF3	176.27	122.35	237.71	176.59	232.528	159.859	166.079	116.516
BTF3L4	12.46	8.56	10.82	7.77	12.257	10.1641	13.2718	10.9167
BTG1	14.13	10.86	13.62	11.05	24.809	20.2	25.4706	20.6412
BTG2	6.99	26.33	6.37	25.64	11.5711	42.7942	11.305	43.0503
BTG3	30.74	28.3	29.28	26.72	31.8293	30.4195	30.5169	31.3345
BTN2A1	12.85	15.93	12.54	15.84	14.7797	13.7564	14.5161	12.9526
BTN2A2	4.15	4.93	3.94	4.71	4.21653	3.64101	4.07873	4.31733
BTN2A3P	1.1	1.18	1.33	1.37	0.956567	1.16329	0.959482	1.20191
BTN3A1	3.61	4.9	3.52	4.52	2.49842	3.69864	2.78359	3.6732
BTN3A2	4.94	2.77	4.66	2.59	3.48414	1.83824	3.86026	2.07274
BTN3A3	5.45	4.3	5.25	3.72	4.76972	3.92535	5.07078	4.0455
BTRC	5.05	4.96	4.93	4.67	5.60396	4.93915	5.68942	4.86991
BUB1	7.23	1.89	6.86	2.02	4.09794	0.696506	3.99843	0.718377
BUB1B	6.43	1.52	6.25	1.79	3.37665	0.610849	3.33238	0.553048
BUB3	46.69	31.08	47.59	31.49	46.245	32.0711	46.4356	30.1898
BUD13	5.14	3.57	5.21	3.39	5.31681	4.18468	5.28383	4.19803
BUD31	50.51	37.03	47.25	38.41	50.1613	41.5288	52.4212	38.9406
BVES	2.21	2.38	1.98	2.13	2.4639	1.7727	2.42784	1.53088
BYSL	11.62	9.13	11.2	9.11	10.0112	7.78471	10.3681	8.29544
BZW1	116.09	82.53	110.91	81.19	116.425	88.9586	121.307	90.9761
BZW2	57.83	46.03	55.65	44.56	46.7936	30.4846	48.2084	30.2008
C10orf10	2.54	5.18	2.51	5.3	3.02837	1.80165	3.34302	1.71255
C10orf114	2.53	4.83	2.72	4.9	2.14022	2.63348	2.13718	2.8168
C10orf116	3.2	0.88	2.89	1.66	3.92179	0.575971	4.40013	0.656261
C10orf118	3.69	4.46	3.93	4.23	4.06958	4.2579	4.07442	4.35239
C10orf125	13.13	24.15	13.61	21.67	14.648	14.308	15.2998	13.3181
C10orf137	4.54	4.66	4.56	4.52	4.39685	4.58051	4.33921	4.5803
C10orf2	3.34	3.23	3.09	3.17	2.63851	3.32721	3.12132	3.92963
C10orf26	12.08	15.79	11.86	15.4	19.6467	22.1626	19.6396	24.181
C10orf28	3.02	2.74	2.86	2.53	2.41812	3.03232	2.65788	2.7939
C10orf32	9.03	9.11	9.89	8.81	11.0188	11.0055	10.8516	10.554
C10orf35	2.2	4.65	2.55	3.37	2.00598	3.83862	2.6298	4.26438
C10orf46	7	6.14	7.19	5.92	8.07203	6.82273	8.24061	7.19676
C10orf47	2.2	1.59	1.76	1.55	2.23244	2.01144	2.2564	2.03572
C10orf54	0.98	3.86	0.9	3.44	0.483987	0.425788	0.515501	0.443488
C10orf55	0.62	1.9	0.67	1.74	0.506626	1.19165	0.582858	1.42035
C10orf58	3.53	12.48	3.46	12.36	7.46683	20.6141	7.76643	18.4053
C10orf76	6.47	4.49	6.05	4.29	6.87267	4.5416	6.70183	4.44824
C10orf88	4.86	5.28	4.9	5.43	4.6861	4.80536	4.87172	4.92388
C11orf1	4.4	3.82	4.23	4.53	4.97924	5.5232	4.44489	4.48092
C11orf10	240.24	184.79	236.02	169.9	240.232	199.877	245.145	213.092
C11orf2	29.72	25.48	30.11	24.18	34.4052	28.7942	33.9495	29.1578
C11orf24	43.4	45.62	42.91	43.52	47.6051	35.3056	47.0341	36.0508
C11orf30	2.55	2.6	2.35	2.29	2.17674	2.42603	2.45499	2.98777
C11orf31	58.49	48.46	56.31	47.15	62.4285	56.7566	66.8043	58.5638
C11orf41	6.06	3.74	5.98	3.74	8.00457	3.96851	8.04524	4.34612
C11orf46	10.29	10.4	9.43	10.38	9.26812	10.5956	9.80539	10.4177
C11orf48	17.8	12.89	18.08	12.72	16.5204	12.8654	15.2593	12.2493
C11orf49	10.16	17.36	8.83	16.59	9.846	17.155	9.95115	19.1105
C11orf51	20.01	16.5	21.58	16.15	19.6237	14.6334	18.5713	13.5293
C11orf54	3.59	4.42	3.21	4.05	3.64533	4.34352	3.44967	4.86398
C11orf57	8.85	7.3	8.86	7.13	9.20572	8.69059	9.12992	8.92161
C11orf58	34.98	29.32	35.49	29.59	37.2822	32.8684	35.0176	32.0371
C11orf61	4.96	4.95	4.58	4.91	5.01852	5.63176	5.13568	6.21197
C11orf63	1.16	1.56	1.11	1.38	1.43502	1.66675	1.4141	1.71073
C11orf67	24.06	28.42	22.03	24.5	23.0858	17.9753	26.908	21.6
C11orf68	36.84	28.38	34.87	27.9	40.137	32.0452	40.1079	35.2092
C11orf70	2.99	3.04	2.32	1.58	1.39004	1.80123	1.46375	1.54655
C11orf71	2.05	2.76	2.25	3.15	1.6514	2.95287	1.69599	3.80683
C11orf73	23.12	17.41	22.41	17.53	21.6786	17.6706	22.973	19.73
C11orf74	9.03	8.62	10.38	9.74	9.73503	10.2992	9.17724	9.58019
C11orf75	7.56	10.32	7.14	8.24	8.021	8.09102	9.49006	8.84
C11orf80	2.53	2.6	2.38	2.3	3.03937	2.27535	3.08002	2.43642
C11orf82	2.1	0.77	1.8	0.7	1.24622	0.508584	1.45196	0.58936
C11orf83	8.91	6.56	7.4	6.77	7.2466	6.6528	7.40781	6.75274
C11orf84	13.38	9.64	13	9.34	13.8167	10.1225	13.9088	10.5676
C11orf9	28.47	18.95	27.82	18.07	26.4944	8.706	28.1244	8.72397
C11orf91	1.32	0.85	1.3	1	1.44695	0.536533	1.40776	0.828626
C11orf95	8.04	7.73	8.11	7.33	12.4208	13.2243	12.7596	13.2094
C11orf96	1.49	7.67	1.48	7.56	10.2312	22.4901	9.96242	23.11
C12orf10	24.88	19.71	23.7	17.03	23.8984	18.8687	24.3032	18.9031
C12orf23	55.88	50.94	55.55	51.32	57.8067	53.954	61.1568	53.0404
C12orf26	2.11	2.09	2.06	1.82	2.26307	2.28722	2.2773	2.17947
C12orf29	6.34	4.7	6.37	5.26	5.885	4.97372	5.85518	4.59665
C12orf32	10.72	8.36	10.74	7.75	10.7054	8.52558	11.1674	8.31786
C12orf35	2.37	1.74	2.44	1.57	2.71625	2.33334	2.88999	2.26735
C12orf4	6.51	6.05	6.36	5.85	6.26137	5.65215	5.80584	5.7761
C12orf43	6.19	5.81	6.23	4.83	6.42348	5.31988	5.89833	5.00632
C12orf44	34.76	31.77	33.31	28.88	36.3541	29.1322	36.8872	28.4666
C12orf45	12.59	10.2	10.89	9.32	10.3415	8.31611	11.0802	9.41719
C12orf47	6.57	5.78	6.44	5.86	6.25285	5.42381	6.10713	5.61668
C12orf49	8.53	8.15	8.3	8.16	10.7616	10.622	11.3048	11.3466
C12orf5	5.01	7.34	4.71	7.09	4.74235	7.87729	4.97605	8.14909
C12orf51	2.5	2.92	2.46	2.79	2.72792	3.2243	2.75089	3.21443
C12orf52	9.88	7.46	10.28	7.42	9.37618	7.28123	9.6635	7.5449
C12orf53	2.96	6.59	2.89	6.79	3.61015	8.88272	4.02525	9.06121
C12orf57	198.58	156.39	188.85	143.26	208.822	173.323	221.975	184.792
C12orf61	0.91	1.09	0.77	0.98	1.09479	0.943295	1.38994	1.09791
C12orf65	4.27	3.61	4.06	3.58	3.66777	4.19975	3.84414	3.85645
C12orf66	0.69	0.83	0.89	0.94	0.725119	1.06722	0.77111	1.16489
C12orf68	0.39	0.83	0.44	0.66	0.703127	1.28015	0.735487	1.19862
C12orf69	0.17	0.77	0.13	0.61	0.573994	1.03641	0.649026	1.35045
C12orf73	4.85	5.39	4.81	5.13	4.68893	4.3937	4.76124	5.13522
C12orf75	79.22	95.07	79.22	91.19	67.9486	33.4382	68.3889	33.5506
C12orf76	2.37	3.12	2.36	3.22	2.63219	3.84868	2.27314	3.59546
C13orf15	11.3	1.76	11.69	1.35	9.02551	1.52004	9.37844	1.55708
C13orf33	8.4	23.75	8.77	23	38.5071	53.6456	39.1749	55.3209
C14orf1	32.18	28.34	31.28	27.17	37.8016	26.3814	40.8113	26.8733
C14orf101	3.61	4.11	3.16	4.38	4.21011	4.70639	4.63352	4.79304
C14orf102	3.21	2.87	3.27	3.06	3.25523	3.55343	3.17759	3.28914
C14orf109	6.79	7.35	7.23	6.58	7.61166	8.05841	6.81507	6.91519
C14orf118	5.38	6.42	4.84	5.9	5.30073	5.39443	5.13035	6.14939
C14orf119	18.74	17.14	18.11	16.97	20.8502	18.1547	21.1226	18.5911
C14orf126	5.55	5.06	5.32	5.16	5.10677	4.62917	5.01983	4.53003
C14orf129	13.84	9.59	12.76	9.3	15.0194	9.75104	14.534	9.46455
C14orf132	6	5.55	5.72	5.15	11.1978	12.8707	11.4605	12.7744
C14orf133	8.62	8.38	8.32	8.44	8.8134	8.46363	8.89521	8.33893
C14orf135	19.87	15.22	20.14	15.49	22.3947	16.8934	22.7462	16.9231
C14orf142	7.22	5.94	7.25	5.53	7.02448	6.23389	6.81752	6.02857
C14orf149	43.58	36.09	40.64	35.54	34.3699	19.9	36.3585	22.1669
C14orf159	0.98	1.79	1.02	1.93	2.04932	3.52533	1.99104	3.70178
C14orf166	90.17	72.95	117.43	96.61	117.884	90.3793	89.8493	67.3203
C14orf167	4.34	3.68	4.05	3.32	4.7278	4.93752	5.15578	4.81507
C14orf169	7.32	6.35	7.37	6.25	7.71517	6.65428	7.38752	7.3168
C14orf2	136.71	99.87	134.58	99.22	132.426	104.179	133.483	105.64
C14orf21	8.51	7.73	8.52	7.65	8.83057	7.497	8.68108	7.79551
C14orf23	3.54	6.66	3.61	7.23	3.35437	4.01625	3.74179	4.15054
C14orf28	2.93	3.58	2.7	3.35	2.43399	2.0039	2.4453	1.99726
C14orf37	6.91	8.25	6.43	8.02	9.42925	9.02066	9.69242	8.85953
C14orf43	3.98	3.67	3.73	3.33	4.42213	3.9985	4.40054	4.46752
C14orf45	2.61	3.4	2.38	2.73	2.33926	2.5266	2.50279	2.58025
C14orf49	0.65	0.13	0.78	0.15	1.01103	0.256141	1.0098	0.276658
C14orf79	3.81	3.11	3.88	2.69	4.72859	3.89226	4.79298	4.31679
C14orf80	4.87	2.98	4.3	2.56	3.95383	2.12425	4.21891	2.24685
C14orf93	2.09	1.57	1.81	1.76	1.77534	1.80872	1.88874	1.76805
C15orf17	14.6	18.18	13.98	16.99	15.4172	14.8174	15.9725	15.861
C15orf23	9.71	5.08	8.94	4.64	6.94478	3.65415	7.54307	3.65151
C15orf24	57.09	68.53	56.99	67.02	65.5874	63.5654	67.6639	63.674
C15orf29	10.41	7.86	8.7	6.75	8.83614	6.05149	10.3875	7.0819
C15orf37	3.51	5.02	3.23	4.5	4.36973	4.61688	4.20861	4.8279
C15orf38	4.15	3.33	4.57	3.05	5.42543	4.09206	5.357	4.01164
C15orf38-AP3S2	0.47	0.89	0.86	0.98	0.839356	0.744355	1.05025	2.10635
C15orf39	2.43	1.07	2.24	1.06	4.03794	2.29374	4.31778	2.27095
C15orf40	7.98	5.93	8.43	5.68	8.60875	6.30736	8.82291	5.86802
C15orf41	4.51	4.28	4.17	4.29	3.60925	3.81335	4.07007	4.15581
C15orf44	15.02	11.88	14.8	11.9	13.4437	12.2422	14.2505	12.901
C15orf52	9.28	12	8.49	11.41	10.4511	6.51705	11.0981	6.65179
C15orf57	6.04	7.1	6.4	7.12	6.76601	6.07014	6.75532	5.79923
C15orf59	1.4	2.36	1.18	2.54	1.7192	3.75235	1.55122	4.30694
C15orf61	6.35	4.76	6.2	4.49	6.18416	6.4397	5.99767	6.1324
C15orf63	20.07	17.69	19.01	17.97	22.2422	17.6686	22.4303	17.2612
C16orf13	53.63	36.99	51.69	34.67	52.3323	38.9232	56.6435	39.4018
C16orf42	64.47	50.96	63.52	46.37	67.9477	47.3097	70.4519	47.9622
C16orf45	18.86	27.41	18.17	27.99	21.7616	23.9235	23.4133	25.6859
C16orf48	3.95	3.96	3.71	3.84	3.75943	4.2617	3.48455	4.53414
C16orf5	6.83	16.19	6.71	15.64	8.58361	18.527	8.93472	18.7611
C16orf52	4.35	4.33	3.96	4.29	5.19843	5.32396	5.42563	5.17481
C16orf53	7.06	6.11	7.16	5.71	7.14112	7.49738	7.44	7.70232
C16orf55	2.28	1.64	2.17	1.72	2.31921	1.8843	2.26219	1.88208
C16orf57	23.37	22.67	23.53	22.81	24.3838	19.1029	24.7322	21.377
C16orf58	24.61	23.77	23.47	22.79	25.1265	23.1755	26.8322	23.5873
C16orf59	3.27	2.01	3.51	1.43	2.85903	1.24482	3.06396	1.32127
C16orf62	12.64	11.04	12.95	11.03	14.2316	12.6407	14.5766	13.1304
C16orf7	9.53	8.51	8.71	7.9	10.9271	9.17167	11.5562	8.8207
C16orf70	5.27	4.39	5.15	4.58	6.1122	5.24501	6.24567	5.75654
C16orf72	21.06	20.82	20.2	20.75	26.8173	25.6327	26.3233	26.1889
C16orf74	7.77	2.19	6.3	2.33	5.86834	1.21963	6.95166	1.13069
C16orf79	1.04	0.82	0.93	1.31	0.763613	0.844573	1.07626	1.239
C16orf80	21.24	19.7	20.62	20.49	22.2113	19.536	21.5627	20.6515
C16orf86	0.33	1.02	0.41	0.5	0.476437	0.637925	0.398374	0.751437
C16orf87	7.91	9.5	7.43	9.23	9.49216	7.02404	10.5427	6.67473
C16orf88	7.59	6.47	8.76	7.47	8.83605	8.20338	8.5718	7.80829
C16orf91	3.81	2.89	3.11	3.32	2.90393	2.45296	3.43867	3.02051
C16orf93	1.28	1.66	1.28	1.33	1.05344	1.51576	1.42007	1.91331
C16orf95	2.5	1.85	2.28	1.6	2.36671	2.2343	3.03353	2.2052
C17orf100	1.7	2.38	1.7	2.67	2.3138	2.96632	2.56046	3.24952
C17orf101	7.09	6.01	6.72	6.34	8.2873	6.87644	8.22164	7.07512
C17orf103	1.83	2.92	2.04	2.77	2.69663	4.02493	2.61027	4.03709
C17orf107	0.74	1.17	0.62	1.17	1.16693	1.13231	1.15673	1.26121
C17orf108	2.58	3.57	2.6	3.52	2.63091	3.95625	2.98558	3.88512
C17orf39	2.18	1.67	1.97	1.69	2.51074	2.19976	2.5269	2.62276
C17orf48	4.45	4.35	4.47	3.98	4.87972	4.22188	5.21737	3.98704
C17orf49	55.25	57.88	58.33	56.94	55.6506	60.5324	59.0867	61.3518
C17orf51	2.9	1.96	3	2.03	3.33445	2.8047	3.48712	2.98237
C17orf53	1.06	0.47	0.97	0.32	0.702523	0.447247	0.786765	0.371486
C17orf56	6.48	6.58	6.01	6.27	5.73539	5.75769	5.7816	6.07934
C17orf58	6.42	5.92	5.98	6	5.34485	6.40901	5.58458	6.93772
C17orf59	4.71	4.76	4.34	4.62	4.78008	4.54224	5.09106	4.35226
C17orf61	74.03	57.28	77.6	55.32	64.6226	43.0202	68.4617	45.4392
C17orf61-PLSCR3	1.24	0.91	0.48	0.75	0.530966	0.636267	0.887021	1.46237
C17orf62	21.27	18.19	21.07	16.8	24.2008	21.031	24.2883	21.4227
C17orf63	3.73	4.03	3.7	3.28	4.96977	5.2949	5.21575	5.22136
C17orf65	3.37	3.85	3.05	3.62	3.76185	4.01945	4.27047	4.13893
C17orf69	1.56	0.78	1.51	0.45	1.74093	0.667522	1.51568	0.658001
C17orf70	13.78	12.98	13.13	12.35	14.5405	13.3442	15.7534	14.2606
C17orf75	2.96	2.58	2.88	2.43	2.72293	2.85951	2.65858	2.78752
C17orf76-AS1	374.98	300.16	347.76	286.55	353.947	262.13	379.04	281.468
C17orf79	31.23	23.32	36.41	25.45	40.6221	27.9115	37.7003	26.0263
C17orf80	5.58	4.28	5.16	5.01	5.24974	5.40537	4.72656	5.97402
C17orf81	18.68	15.74	16.75	15.77	18.1019	15.218	19.7128	17.2934
C17orf85	7.1	7.38	6.73	7.47	7.36192	9.16156	7.39441	9.64029
C17orf89	84.8	87.25	101.55	97.65	103.944	97.8887	92.1006	83.549
C17orf90	16.95	18.23	15.04	17.73	13.8585	15.6826	14.0678	17.4567
C17orf97	3.09	3.06	2.93	3.03	3.1322	3.59667	3.27613	3.76514
C18orf1	0.23	2.18	0.18	2.25	1.00149	3.64599	0.91631	3.80231
C18orf21	12.01	10.38	11.49	10.39	11.988	10.7977	12.2162	10.4542
C18orf25	5.27	6.02	4.86	5.96	5.19351	5.55853	5.10222	5.19743
C18orf32	28.25	34.01	27.95	33.46	34.8069	39.805	36.6685	40.5798
C18orf34	0.1	1.05	0.07	1.08	0.174123	1.20411	0.274607	1.29732
C18orf54	1.73	1.04	1.65	1.17	1.1028	0.827647	1.11685	1.00327
C18orf56	1.37	1.74	1	1.88	1.32618	3.28128	1.56559	3.18967
C18orf8	7.88	6.75	7.53	6.31	8.09521	5.55512	8.38871	6.29293
C19orf10	176.78	171	167.3	169.14	181.462	133.202	180.511	138.089
C19orf12	7.52	7.22	7.58	7.2	9.65501	8.41957	9.51858	8.55748
C19orf24	36.2	35.53	34.71	33.47	37.762	28.2057	37.0408	32.6737
C19orf25	10.45	9.29	9.67	8.73	10.6193	9.44605	10.8278	10.2459
C19orf26	3.17	3.18	2.91	2.36	3.65648	3.90978	3.93284	4.24735
C19orf29	9.92	9.08	9.54	9.07	9.90494	8.49085	9.96386	9.24909
C19orf33	2.15	2.68	1.81	3.57	3.81474	0.353899	3.78686	0
C19orf40	1.12	1.36	1.11	1.21	1.06503	0.930403	1.07988	1.43532
C19orf42	28.89	21.62	26.28	19.86	30.7812	23.7937	32.005	25.8519
C19orf43	137.34	123.96	139.04	118.33	151.012	118.543	150.848	119.979
C19orf44	0.99	1.31	1	1.62	0.855739	1.6315	0.836268	1.73436
C19orf47	6.33	5.45	6.33	5.28	6.85798	5.45938	7.23962	5.93145
C19orf48	26.31	14.25	25.76	13.71	20.7107	14.6388	22.4082	14.349
C19orf52	10.5	9.22	9.43	8.68	10.7952	9.21717	11.5576	9.3876
C19orf53	68.07	49.56	71.11	48.59	72.7219	52.3393	75.2517	53.6793
C19orf54	1.13	1.46	1.15	1.57	1.12708	1.74171	1.11406	1.85643
C19orf55	2.07	2.02	2.05	1.61	2.39191	2.2543	2.29111	2.57102
C19orf6	87.13	89.74	83.73	85.27	84.4929	75.372	87.85	81.5311
C19orf60	49.6	41.24	50.02	38.47	58.2734	37.905	60.5103	40.3614
C19orf63	136.06	164.55	128.61	163.19	185.829	184.99	193.66	191.107
C19orf66	10.68	11.32	10.27	10.84	10.8867	10.8645	11.5554	11.5983
C19orf70	52.28	46.1	57.49	47.84	58.9264	43.1254	57.4461	39.0568
C19orf71	1.84	1.76	1.52	1.54	1.88741	1.52421	2.85261	1.98225
C19orf73	0.66	1.31	0.76	0.7	0.532469	0.397491	0.481796	0.957664
C19orf79	30.49	24.98	28.98	26.45	28.3732	24.9951	32.7214	29.3147
C19orf81	1.12	0.86	0.86	0.86	0.866507	0.599731	1.31064	1.17925
C1D	12.22	10.5	11.89	11.57	8.80311	8.41096	10.7826	9.70228
C1GALT1	10.97	6.88	10.74	7.51	11.9562	9.44993	11.6022	9.02988
C1GALT1C1	12.35	15.6	12.29	15.71	14.5477	15.1575	15.235	15.5509
C1orf109	5.65	4.1	5.49	3.94	5.16752	4.15613	5.408	4.29447
C1orf110	1.55	1.51	1.45	1.48	0.847144	0.170629	0.719738	0.157968
C1orf112	1.73	1.36	1.55	1.4	1.21496	1.11497	1.27685	1.14043
C1orf122	79.53	78.6	78.19	75.92	91.6296	74.0332	91.1767	76.7563
C1orf123	29.79	23.05	27.79	23.69	26.8381	23.6902	26.7451	23.1026
C1orf124	4.49	4.23	4.42	4.35	5.01912	3.96049	4.77144	4.26117
C1orf131	4.73	5.1	4.62	4.61	4.69228	5.17967	4.90257	5.51294
C1orf133	17.06	17.52	15.67	18.12	13.363	14.006	14.2977	14.3099
C1orf135	1.24	0.49	1.08	0.5	0.815861	0.237118	0.990063	0.396834
C1orf144	57.11	47.38	56.19	44.73	67.563	55.5179	70.3498	56.1176
C1orf151-NBL1	0.45	1.16	0.08	0.58	0.512271	0.148643	0.424909	0.210201
C1orf159	5.32	4.72	5.42	4.16	6.10684	4.26886	6.18179	4.81015
C1orf174	8.4	7.54	7.77	7.16	7.55762	7.55379	8.19991	8.33452
C1orf187	0.57	5.54	0.43	5.51	2.38358	21.2758	2.95134	21.733
C1orf192	0.57	0.77	0.45	1.08	0.628734	0.47589	0.967709	0.992552
C1orf198	43.04	60.78	41.75	59.18	45.0255	31.2621	45.6807	32.1607
C1orf201	2.03	1.39	1.91	1.25	2.81584	1.34652	2.94535	1.46472
C1orf204	0.52	1.06	0.52	1.09	0.558028	0.767495	0.539221	1.06372
C1orf212	5.63	5.96	5.59	5.92	5.4415	5.96466	5.88217	6.34064
C1orf213	2.88	3.41	1.76	2.7	1.30411	2.44436	1.04989	2.65239
C1orf216	7.8	9.75	8.35	9.67	10.358	11.3081	10.9212	11.1294
C1orf226	0.28	1.05	0.21	1.07	0.278794	1.86804	0.316013	1.84047
C1orf233	3.46	1.15	3.66	0.87	5.4503	1.98664	5.76634	1.80702
C1orf27	5.61	6.36	5.36	6.23	5.93502	6.50388	6.04411	6.33363
C1orf31	22.58	13.93	21.6	14	18.9824	15.7709	19.1769	16.8507
C1orf35	11.35	9.57	10.96	9.94	10.1768	7.64509	10.6668	8.69823
C1orf38	0.86	0.51	1.07	0.44	1.38226	0.774258	1.10439	1.1771
C1orf43	69.67	62.07	67.78	59.16	72.9197	62.3856	73.6423	64.9813
C1orf50	7.66	8.16	7.34	7.5	8.64837	8.11198	9.09309	8.47859
C1orf51	2.67	2.19	2.6	2.44	3.5823	2.91622	3.28742	2.7762
C1orf52	6.44	6.93	6.85	6.84	6.3198	6.84608	6.40331	6.73536
C1orf53	4.22	5.88	4.46	4.48	4.56148	3.86264	5.9822	3.84798
C1orf54	41.48	24.1	33.48	19.63	40.7312	16.7346	48.0629	23.926
C1orf55	9.85	8.14	9.39	7.91	10.0687	9.46687	10.5679	8.93065
C1orf56	0.96	1.55	1.17	1.58	1.05286	1.66319	1.15896	1.94379
C1orf61	0	1.84	0	1.12	0.0507629	6.23447	0.0289533	9.50585
C1orf63	21.54	26.95	19.78	26.71	11.4482	17.1039	12.3016	17.1762
C1orf74	1.75	1.55	1.59	1.55	1.83693	1.40743	2.07957	1.58156
C1orf85	32.75	37.46	33.58	37.85	47.7208	48.9121	48.223	51.6325
C1orf86	68.27	72.24	60.83	68.47	71.2516	72.3517	76.6326	74.6462
C1orf9	12.44	15.23	12.81	14.97	13.8548	19.861	13.9526	20.0986
C1orf96	2.33	2.49	2.33	2.31	2.27564	1.50214	2.27634	1.68961
C1QBP	90.67	58.94	96.11	64.94	82.9867	57.1758	79.4203	NA
C1QL1	0.25	0.56	0.23	0.83	0.252365	4.14782	0.269037	5.17997
C1QTNF1	1.1	0.64	1.12	0.69	2.33242	2.5083	2.84414	2.3323
C1QTNF3	0.51	2.64	0.57	2.7	0.724606	0.949176	0.670306	0.993936
C1QTNF4	0.78	1.37	1	1.05	0.51591	2.04997	0.836592	1.71714
C1QTNF5	0.93	5.7	0.85	5.93	1.19193	4.88506	1.11609	5.09449
C1QTNF6	9.43	6.93	8.92	6.94	14.0629	13.214	13.2063	13.3676
C1QTNF9B-AS1	1.06	1.45	1.51	1.5	1.52033	1.69179	1.43092	1.56567
C1R	3.49	11.16	3.07	10.5	4.08073	14.9189	4.37037	15.881
C1RL	4.13	8.89	3.73	8.6	4.96058	8.59966	4.93408	8.95795
C1S	3.71	13.1	4.18	13.03	8.09923	17.0223	8.31751	17.0872
C20orf11	10.89	11.27	10.73	10.06	12.9827	12.9785	13.5394	13.0944
C20orf111	8.17	7.28	8.01	6.84	9.62929	8.40055	9.12142	7.97642
C20orf112	6.53	4.84	6.49	4.76	10.4363	8.17982	10.6595	8.75693
C20orf194	5.15	5.37	4.73	5.38	5.08202	5.42945	5.29914	5.44777
C20orf196	1.03	0.95	1.16	0.66	1.10365	1.40407	1.2454	1.55523
C20orf20	13.94	10.24	13.54	10.88	14.1705	11.1659	14.0256	10.9465
C20orf24	76.84	56.18	73.8	54.93	81.5849	56.2057	83.3414	57.3866
C20orf27	28.43	16.92	25.83	17.34	23.7397	15.4898	25.7979	17.5288
C20orf29	6.95	6.83	6.09	6.22	7.76056	7.87559	8.69035	7.95681
C20orf3	76.1	80.93	74.48	77.34	75.7268	63.1891	77.5332	66.2573
C20orf30	73.8	67.74	69.41	64.35	83.2653	67.6601	86.1625	72.1953
C20orf4	14.82	14.02	14.47	12.97	15.5927	12.8543	16.6525	13.3798
C20orf43	51.3	46.85	51.99	46.02	50.6325	42.9173	51.0211	43.1385
C20orf7	4.85	3.75	4.83	3.81	4.82692	3.88727	4.94757	4.22317
C20orf72	9.77	6.33	9.12	6.14	7.56206	6.46933	9.00508	7.22474
C20orf96	4.28	4.51	4.72	4.03	5.02036	4.50091	5.03966	4.35138
C21orf119	3.68	5.1	4.44	4.47	3.87032	4.12323	4.32312	4.56965
C21orf2	7.78	7.01	6.63	5.73	8.71603	5.95695	10.0327	6.8153
C21orf33	28.18	29.55	27.36	28.82	30.498	31.7602	30.9175	32.2509
C21orf56	12.33	12.19	13.06	11.8	14.5705	12.0582	14.8637	11.1594
C21orf58	1.56	1.01	1.81	0.76	1.00237	0.989469	1.00891	0.832146
C21orf59	20.44	17.14	19.46	17.32	19.8847	18.6952	20.6318	20.2191
C21orf62	0.02	1.3	0.02	1.59	0.0137614	3.08796	0.0677924	2.84546
C21orf63	2.21	7.5	2.04	6.71	4.39726	10.5434	4.49488	10.4629
C21orf67	0.19	1.05	0.16	0.73	0.296767	1.09398	0.20179	1.06284
C21orf7	78.57	41.8	77.49	42.74	35.3923	16.2311	37.1411	16.2256
C21orf88	0.93	1.17	0.58	1.18	1.08257	2.04943	1.33186	2.11354
C21orf91	2.6	2.81	2.51	2.8	2.99736	4.47119	3.40202	4.18124
C22orf13	15.95	12.34	15.71	11.45	18.0253	13.5937	18.5798	14.3002
C22orf23	2.15	2.65	2.05	2.71	3.12759	3.41135	3.42434	2.97536
C22orf25	6.04	5.38	6	5.5	7.84512	5.18164	8.07688	5.09938
C22orf28	45.35	38.89	44.72	38.82	45.3386	36.8545	45.8341	36.7982
C22orf29	3.97	2.23	3.77	2.19	2.82004	2.25029	2.96808	2.31305
C22orf32	10.83	9.58	10.4	9.62	13.6968	12.5742	13.4582	14.3178
C22orf39	8.85	10.77	8.69	8.97	9.65026	9.03875	9.54467	8.60594
C22orf40	5.69	5.03	5.8	5.16	5.28085	4.12957	4.84123	4.62497
C22orf46	1.53	1.95	1.55	1.95	1.67232	2.2815	1.60544	2.03482
C2CD2	3.3	2.73	3	2.36	2.86078	3.42027	2.90974	3.37998
C2CD2L	3.84	3.23	3.26	3.09	4.39631	3.39407	4.79866	3.726
C2CD3	1.5	2.41	1.41	2.34	1.42102	2.03967	1.3664	2.10526
C2orf18	6.31	7.03	5.76	7.01	7.54503	8.16718	7.44891	8.80537
C2orf27A	4.69	4.23	4.22	4.03	6.79779	4.1506	6.91786	4.06824
C2orf27B	0.83	0.67	0.72	0.6	1.27215	0.905152	1.16404	0.900744
C2orf28	61.44	69.08	58.19	69.67	74.0744	81.8862	76.1178	80.9967
C2orf29	22.88	16.36	21.55	15.29	21.3562	16.6051	21.535	16.4107
C2orf40	0.03	1.25	0	0.89	0.0912378	1.25178	0.103859	0.949138
C2orf42	2.5	2.04	2.26	2.4	2.54895	2.95223	3.03549	3.04002
C2orf43	6.58	3.96	6.15	3.56	6.06839	4.17088	6.59093	4.18418
C2orf44	3.16	3.16	3.05	3.18	2.60748	2.71441	2.87355	2.80606
C2orf47	9.01	6.46	8.25	6.4	7.22181	6.68744	7.84306	7.28341
C2orf49	6.89	7.24	6.39	6.21	7.03253	6.33804	6.6771	6.84397
C2orf55	0.02	0.14	0.01	0.17	0.0599584	1.00436	0.0742998	1.11848
C2orf56	6.57	6.4	5.93	6.51	5.7782	5.92469	6.75488	5.73302
C2orf63	1.05	1.56	0.99	1.55	0.909058	1.23126	0.981696	1.3263
C2orf66	0.56	0.93	0.4	0.94	0.700925	1.10381	0.761053	0.774408
C2orf68	2.93	3.42	2.72	3.35	2.42064	3.65356	2.79369	3.73627
C2orf69	4.43	3.3	4.32	3.6	4.16267	3.70463	4.3614	3.36327
C2orf74	5.9	3.12	6.01	3.19	5.32191	3.1648	6.21174	3.40773
C2orf76	2.74	2.86	2.51	2.66	4.04351	3.15262	3.38751	3.68296
C2orf81	0.6	1.06	0.53	0.98	0.448385	0.984988	0.475811	1.12783
C3AR1	1.38	0.53	1.27	0.63	1.23962	1.47501	1.20712	1.94221
C3orf14	9.84	5.55	10.31	5.28	8.16293	5.75218	9.68896	6.79894
C3orf17	9.53	9.19	9.21	9.34	9.31851	10.5752	9.63596	10.3133
C3orf18	2.28	3.31	2.53	2.68	2.67841	3.41824	2.71961	3.21916
C3orf19	3.78	3.47	3.71	3.35	3.94485	4.28538	3.99085	4.50966
C3orf23	7.59	6.81	7.07	6.75	6.81149	6.90111	7.12602	7.15857
C3orf26	13.32	7.46	12.87	7.14	14.5418	11.0704	13.6308	11.16
C3orf33	1.68	1.95	1.69	1.53	1.68584	1.94047	1.80723	1.70123
C3orf37	14.12	12.77	12.89	12.91	13.563	10.943	12.5483	10.9677
C3orf38	7.86	7.49	8	7.73	8.5955	8.46386	8.69702	8.61425
C3orf39	5.57	5.85	5.25	5.51	5.48175	7.23718	5.73984	6.54453
C3orf52	7.21	7.03	6.92	7.02	9.39616	5.69743	8.42963	5.42003
C3orf55	4.15	2.8	4.2	2.9	2.56598	1.68815	2.71519	1.73135
C3orf58	4.06	3.2	3.88	3.31	3.94498	3.7033	3.95141	3.90921
C3orf62	0.73	0.85	0.71	0.7	0.783387	1.23252	0.703464	1.04413
C3orf64	6.87	15.26	6.6	14.58	5.43391	7.79479	6.19937	8.48101
C3orf71	0.84	0.9	0.99	0.94	1.20281	1.3233	1.13409	1.15391
C3orf75	15.24	14.26	15.75	13.92	14.4461	12.7293	16.1515	12.7241
C3orf78	24.53	25.24	23.29	19.87	23.9987	20.3768	25.9079	22.6414
C4A	0.35	1.36	0.23	1.27	0.235447	1.79311	0.432465	1.82173
C4B	0.35	1.25	0.23	0.9	0.226521	0.706457	0.151969	1.76712
C4orf21	0.77	1.33	0.8	1.34	0.545423	0.912118	0.612202	0.96572
C4orf26	0.81	8.58	0.85	9.59	0.922429	1.6309	0.781903	1.7528
C4orf27	14.44	9.56	16.56	11.93	15.3788	12.5894	14.146	9.82835
C4orf29	1.42	1.8	1.29	1.42	1.17534	1.36218	1.30629	1.37466
C4orf3	38.83	40.53	38.16	40.42	41.9845	43.0003	41.0631	45.8867
C4orf32	3.69	3.61	3.27	3.73	3.62508	2.7627	3.61628	3.04403
C4orf33	3.04	4.02	3.17	4.26	3.14058	3.06779	2.86455	3.12105
C4orf34	19.35	20.82	19.18	20.53	26.2459	23.2715	26.4272	24.1664
C4orf42	3.51	2.39	3.24	2.68	4.65963	4.4946	4.87005	4.23396
C4orf43	13.04	9.58	15.32	10.39	11.6148	10.1082	10.586	8.87639
C4orf46	6.95	3.69	6.49	3.39	6.64591	3.96933	6.28097	3.86936
C4orf48	99.59	75.72	95.29	72.24	109.708	59.571	112.671	70.1443
C4orf49	11.59	4.55	11.51	4.86	2.5389	0.582655	2.34834	0.43792
C4orf52	18.24	20.02	17.69	18.66	17.9167	20.0443	19.909	21.5534
C5AR1	0.46	1.16	0.5	1.06	0.710481	0.624247	0.783474	0.68884
C5orf15	58.17	73.11	58.49	71.06	58.4343	65.0158	59.4474	65.3093
C5orf22	8.9	8.05	7.89	7.7	8.14305	7.1587	8.83524	7.64106
C5orf24	35.22	35.46	32.99	34.64	36.5288	29.6563	36.7821	29.3496
C5orf25	2.2	1.4	1.83	1.37	1.57687	1.36607	2.30033	1.7323
C5orf28	6.51	6.62	6.22	6.24	5.94167	5.32763	6.20924	5.2289
C5orf30	9.89	8.94	9.94	8.84	8.63729	3.68463	8.08731	3.85879
C5orf34	0.87	0.85	1.05	0.7	0.875564	0.754571	0.8764	0.749604
C5orf38	1.01	1.16	0.77	1.05	1.32908	2.11718	2.38917	1.69742
C5orf39	2.11	0.38	1.99	0.55	2.15868	0.753861	2.42989	0.53975
C5orf4	2.28	2.22	2.1	2.07	2.4979	3.17571	2.31602	2.94373
C5orf41	1.28	1.58	1.26	1.66	2.13786	2.7927	2.32901	2.63089
C5orf42	2.33	2.37	2.32	2.31	2.14288	2.21832	2.25098	2.21587
C5orf43	19.08	16.87	17.62	16.36	19.2751	17.1363	19.2806	17.6078
C5orf44	8.55	7.89	8	7.52	8.82273	8.7314	8.61692	9.03116
C5orf45	2.65	3.15	2.58	2.96	2.33795	1.84281	2.01698	2.21286
C5orf46	5.82	29.52	6.69	27.43	5.57817	5.6578	6.12569	5.03066
C5orf51	6.84	6.84	6.31	6.61	8.86438	9.46413	8.2675	9.25242
C5orf54	1.38	1.56	1.18	1.36	1.08771	1.2405	1.01516	1.57248
C5orf55	3.06	3.29	3.01	3.17	3.44874	3.6111	3.42615	3.8247
C5orf56	2.26	2.46	1.61	2.75	1.58805	2.08896	1.58639	2.1006
C5orf62	10.6	47.02	9.93	46.85	25.2638	80.8659	26.9449	82.044
C5orf63	1.15	1.36	1.1	1.37	0.945456	0.884638	0.805695	1.08535
C5orf65	1.01	0.58	0.95	0.7	1.08037	1.0179	1.0867	0.892464
C6orf1	24.99	19.23	22.4	20	31.827	27.1659	34.2754	27.5375
C6orf106	12.78	11.12	13.21	11.86	16.0639	12.4545	15.6964	11.6223
C6orf108	46.65	34.56	44.99	29.83	41.1715	29.6428	40.7463	29.5792
C6orf115	29.43	24.52	29.53	23.34	29.1847	23.925	30.0113	23.1316
C6orf120	17.15	15.19	17.01	15.71	18.0102	18.1729	18.0066	18.7161
C6orf130	7.65	7.28	6.1	6.39	7.69713	8.17954	7.95029	8.61633
C6orf132	2.52	1.23	2.64	1.35	1.87422	0.649537	1.91316	0.596106
C6orf136	4.63	4.48	4.25	3.62	4.24238	4.62058	4.7713	4.10577
C6orf141	0.93	2.19	0.88	2.07	1.33507	1.78915	1.18014	1.46526
C6orf162	2.15	2.19	2.48	1.95	2.32044	2.32641	2.00115	2.20975
C6orf170	1.24	1.13	1.14	1.19	1.01256	1.14114	0.97662	1.18996
C6orf174	3.14	4.29	3.13	4.25	2.68245	4.36372	2.77468	4.40713
C6orf192	2.24	4.3	2.29	4.1	1.74845	4.07327	2.28168	4.15429
C6orf203	10.04	8.05	10.82	8.7	10.3852	8.57799	10.3086	9.63617
C6orf211	14.56	9.73	14.49	10.23	11.1433	7.66859	11.4805	7.62106
C6orf225	5	6.94	5.32	7	5.52316	6.48242	5.21101	7.09788
C6orf226	9.31	7.96	10.35	9.15	10.2827	8.96105	9.99194	11.2845
C6orf228	6.48	5.83	6.26	5.89	7.81536	6.44843	7.68318	6.59235
C6orf47	6.48	5.78	6.46	5.3	7.16924	7.24475	7.28004	7.55084
C6orf48	99.36	98.18	97.49	100.1	105.968	97.2083	112.778	96.9267
C6orf52	0.57	0.42	0.47	0.43	0.541699	1.07528	0.68703	0.466002
C6orf57	6.38	8.37	6.72	8.68	7.98303	8.03608	7.28933	9.3775
C6orf62	45.99	45.88	43.05	44.58	52.908	54.7721	52.5503	55.9659
C6orf70	6.53	6.1	6.06	6.26	6.08497	6.51367	6.54008	6.71874
C6orf72	28.53	29.52	25.19	29.32	36.5229	30.4023	37.6881	31.4618
C6orf89	12.34	14.05	12.08	13.64	15.823	17.2603	16.2248	17.4593
C7	0.08	0.07	0.08	0.07	1.31789	0.451421	1.18937	0.406956
C7orf10	9.46	10.66	8.38	9.63	11.7252	7.3564	11.6471	7.96035
C7orf11	36.06	29.21	33.33	27.72	32.1641	20.4953	34.3241	21.7855
C7orf13	2.94	2.45	2.86	2.37	3.13788	2.78235	3.20747	2.66863
C7orf23	15.61	11.83	15.01	11.82	15.7885	12.4295	15.9551	11.7686
C7orf25	7.34	6.57	7.66	7.18	7.6452	7.27338	8.38342	7.82778
C7orf26	11.24	9.77	11.52	8.25	13.4457	12.8969	13.3741	12.7424
C7orf29	0.2	1.16	0.2	1.01	0.284165	0.95847	0.228371	1.11289
C7orf41	4.13	4.46	3.82	4.14	6.63944	5.10618	6.70114	5.31123
C7orf42	25.27	25.4	25.32	24.46	29.208	26.1562	29.7227	26.6392
C7orf43	9.72	11.06	9.02	10.67	10.2588	12.7357	10.3004	13.6386
C7orf44	37.84	28.15	33.73	23.22	27.2648	20.1592	29.0567	23.8047
C7orf49	9.6	10.52	10.14	8.82	10.9172	11.0933	11.2503	10.8368
C7orf50	52.33	50.89	48.73	46.76	51.7618	52.0124	55.7417	56.3579
C7orf55	22.37	22.69	23.49	24.27	23.9837	25.5667	20.9162	27.0919
C7orf58	4.02	1.72	3.79	1.31	2.3178	0.478281	2.45695	0.488722
C7orf59	79.55	71.39	82	69.25	86.9625	72.6999	89.8887	78.7691
C7orf60	4.69	5.06	4.59	4.92	5.91527	6.06104	5.97219	6.47628
C7orf70	9.24	10.06	9.83	11.05	10.1061	10.412	10.0683	9.85576
C7orf73	29.97	21.8	30.83	22.64	36.0371	25.7732	37.2193	26.7013
C8orf33	16.8	17.84	16.64	17.19	20.9136	25.8758	21.3108	26.1488
C8orf37	0.94	1.24	0.69	1.43	0.984625	1.53325	1.08425	1.40437
C8orf38	3.32	2.66	2.71	2.58	2.69847	2.85457	3.13278	2.93426
C8orf39	1.26	0.78	0.86	1.28	0.345196	0.774167	0.350908	1.14721
C8orf4	8.16	14.7	9.16	14.42	4.3382	5.19951	4.21097	4.79016
C8orf40	19.62	14.66	18.4	14.2	21.4908	16.8539	23.7817	18.3343
C8orf42	2.67	3.82	2.6	3.72	3.25427	3.44433	3.04613	3.71257
C8orf44	0.76	0.93	0.69	1	0.630838	0.922213	0.477795	0.968446
C8orf48	2.01	2.11	1.93	1.9	1.91833	2.00858	1.97353	1.73732
C8orf55	2.12	2.64	1.96	2.12	2.43074	2.0609	2.27377	2.15527
C8orf58	10.64	7.44	10.8	7.63	9.05608	5.97528	8.89454	6.4402
C8orf59	22.7	18.55	23.46	20.74	26.0318	21.0033	23.1126	18.569
C8orf76	11.37	8.76	10.49	8.38	10.3186	8.93624	10.353	9.27775
C8orf82	15.46	15.16	15.23	15.03	19.8851	15.4185	20.2302	15.7767
C8orf83	7.09	6.84	7.07	6.39	8.46373	7.36159	8.69896	7.447
C9orf102	1.52	1.35	1.56	1.29	1.54873	1.51823	1.78042	1.39536
C9orf103	0.75	1.01	1.13	0.89	0.967826	0.720859	0.649818	1.03413
C9orf114	5.58	5.71	5.19	5.21	5.02524	5.53912	4.95504	5.79464
C9orf116	5.15	3.89	4.15	4.05	4.51691	4.20109	3.41498	3.96939
C9orf123	14.7	18.82	13.86	18.26	13.579	19.7184	14.8116	20.0667
C9orf125	5.16	3.81	4.62	3.77	7.57988	7.33062	7.97652	8.28334
C9orf129	1.38	1.31	0.42	0.43	0.511813	0.333332	1.70989	1.44549
C9orf142	18.82	15.68	18.23	14.63	17.3361	13.6147	18.1967	14.7256
C9orf156	3.41	3.38	3.28	3.17	3.35539	3.71257	3.96902	4.44987
C9orf16	70.16	85.42	69.5	78.48	94.8412	101.919	100.962	107.025
C9orf167	14.37	6.52	14.75	6.33	21.1359	7.66687	21.1568	7.84773
C9orf169	0.5	0.82	0.44	0.77	0.63206	1.26169	0.461824	1.58096
C9orf172	0.57	0.76	0.65	0.92	1.06979	1.26971	1.26146	1.44396
C9orf21	7	5.59	7.14	4.94	7.69266	4.36113	8.12642	4.30977
C9orf23	10.38	9.55	9.95	10.77	8.14243	8.72885	8.28807	9.49592
C9orf25	9.07	8.21	9.21	8.09	NA	9.96303	12.2805	10.6887
C9orf3	8.03	13.41	7.38	12.61	8.12938	6.049	8.5577	6.28732
C9orf30	34.24	27.62	32.62	27.79	40.0448	32.8935	40.3701	33.8014
C9orf30-TMEFF1	1.17	0.07	2.4	1.26	3.08784	2.41105	2.60529	1.81246
C9orf37	5.14	5.32	4.91	4.9	4.16261	4.49542	4.47248	5.08253
C9orf40	4.26	3.11	3.78	3.14	3.01874	2.71814	3.25796	2.59659
C9orf41	4.02	3.81	3.6	3.77	4.26004	4.61908	4.12961	4.261
C9orf46	19.28	23.46	18.27	21.26	17.4206	16.8286	18.2281	18.8136
C9orf5	10.01	8.8	9.4	8.33	12.0118	8.93843	12.4976	9.36113
C9orf53	0.26	0.54	0.23	1.04	0.122036	0.869956	0.0930799	0.816991
C9orf64	3.69	4.77	3.06	5.13	2.57807	4.15534	2.68572	4.31733
C9orf69	20.11	16.2	19.83	15.7	24.944	19.6009	24.9777	20.1042
C9orf7	4.74	7.13	4.92	6.28	9.37392	10.5721	9.03213	11.3507
C9orf72	3.62	1.87	3.28	1.93	3.82151	2.44662	3.90715	2.61341
C9orf78	24.16	23.31	24.6	25.48	27.6805	24.9758	27.6532	23.6625
C9orf80	4.85	4.39	4.89	4.91	6.07124	6.20056	5.29029	6.45002
C9orf82	7.41	7.33	7.5	7.45	7.49645	6.74338	7.59155	7.34549
C9orf85	4.27	3.59	4.15	4.09	4.08994	3.91126	4.26585	3.7638
C9orf86	32.54	23.38	31.41	21.8	32.0637	22.0262	32.1973	22.5981
C9orf89	29.39	14.43	26.86	14.16	39.5309	21.5507	44.4252	22.3897
C9orf9	2.05	2.06	2.02	2.1	1.49568	1.84664	1.57888	2.04007
C9orf91	2.4	2.9	2.34	3.01	3.23816	3.69263	3.22829	3.31612
C9orf95	9.06	3.57	9.32	3.57	9.66261	3.34195	10.6407	3.25211
CA10	0	0.57	0.01	0.51	0.109541	4.83904	0.0734821	4.56721
CA11	2.39	4.37	2.41	4.6	3.85339	6.3409	3.93264	6.25424
CA12	18.01	6.05	17.31	6.39	21.9729	15.5348	23.0823	15.5787
CA13	0.55	1.02	0.62	0.95	0.645247	1.06604	0.590232	1.08209
CA2	0.01	0.52	0	0.61	0.138485	3.19279	0.0652912	3.11471
CA3	0.05	1.92	0.08	1.94	0.126987	1.86385	0.144169	1.48882
CA5B	0.96	0.52	0.94	0.46	1.31024	0.931326	1.28808	0.952667
CA5BP1	5.77	4.07	4.69	3.53	4.79604	3.34091	6.36439	4.83093
CAB39	25.22	18.13	24.55	17.4	29.8865	22.1129	30.3131	22.2736
CAB39L	3.17	4.64	2.65	4.36	2.99487	3.30523	3.35506	3.22039
CABIN1	5.79	5.38	5.51	5.19	5.89472	6.25167	5.79017	5.97314
CABLES1	2.05	6.12	1.97	5.8	1.90219	4.2657	2.14281	4.23048
CABLES2	1.83	1.41	1.75	1.5	2.31515	2.2256	2.20039	2.0607
CABYR	2.85	5.39	2.85	4.9	2.51674	2.84912	2.61948	2.61733
CACHD1	1.89	8.08	1.76	8.19	2.74344	7.29372	2.46584	7.2835
CACNA1H	8.9	5.15	8.54	4.68	8.05275	4.83552	8.72752	5.08971
CACNA2D1	19.57	54.87	17.28	51.27	21.4952	20.2515	24.3424	21.4781
CACNA2D3	0.46	1.43	0.43	1.44	0.27984	0.566024	0.288321	0.580802
CACNB1	2.83	3.72	2.5	3.16	2.44769	2.93232	2.61605	3.12097
CACNB3	8.8	8.52	8.62	7.6	9.60502	7.86963	9.97051	7.97025
CACNB4	0.09	1.46	0.08	1.49	0.156356	1.36294	0.203103	1.6179
CACNG4	0.18	3.44	0.16	3.03	0.351153	3.51029	0.375097	3.79753
CACNG7	5.67	3.92	5.19	3.27	12.3119	9.7925	12.7047	10.1589
CACNG8	0.61	0.41	0.6	0.36	1.03782	0.645125	1.04902	0.690673
CACYBP	10.72	6.29	8.32	5.27	7.98442	4.89454	10.5456	6.23543
CAD	9.79	8.35	9.3	7.98	8.48405	8.27063	9.0468	8.45688
CADM1	14.65	34.26	13.51	32.46	25.1572	70.0026	27.1408	71.3641
CADM3	0.1	9.76	0.12	9.67	0.364499	12.5857	0.239724	13.0908
CADM4	11.53	26.53	11.18	26.54	10.6899	32.017	10.7672	32.4947
CADPS	1.77	0.9	1.7	0.85	1.8852	0.510549	2.1872	0.553997
CADPS2	1.19	2.1	1.13	1.92	0.834925	2.23775	0.97716	2.1618
CAHM	1.36	1.82	1.37	1.34	0.966329	0.695403	1.24611	1.17022
CALB2	1.32	13.66	1.38	13.47	5.65195	5.84754	5.94629	5.99565
CALCOCO1	19.61	23.43	19.13	22.81	23.6445	25.156	23.2339	25.5075
CALCOCO2	10.25	9.44	9.67	9.53	9.62913	7.25535	9.96173	7.85823
CALCRL	0.68	0.78	0.7	0.74	1.06834	1.01249	0.926207	0.976731
CALD1	357.99	618.32	342.99	595.09	249.398	189.383	261.552	196.71
CALHM2	3.67	2.47	3.48	1.9	6.35553	4.03867	6.69372	4.25575
CALM1	90.24	78.75	90.06	77.81	92.8589	74.2004	92.3164	75.6387
CALM2	530.81	457.13	508.21	455.86	484.469	293.555	484.369	292.857
CALM3	121.5	87.3	121.06	86.91	111.038	91.4371	112.253	90.8972
CALML4	1.17	1.12	1.12	1.05	0.955089	0.792856	0.968007	0.893566
CALR	665.14	794.37	649	770.41	621.579	599.094	640.482	614.158
CALU	NA	251.24	231.76	NA	NA	NA	NA	192.632
CALY	0.44	3.93	0.61	3.79	0.690627	1.12402	0.822814	1.25346
CAMK1	5.74	5.3	5.66	4.16	5.90472	4.00737	5.55834	3.85371
CAMK1D	11.22	11.92	10.68	11.57	10.6356	12.9127	10.3194	15.1511
CAMK1G	2.96	0.13	2.75	0.06	2.35408	1.0552	2.60167	1.12046
CAMK2D	12.42	10.78	12.2	11.08	12.4459	13.8132	13.4114	14.7677
CAMK2G	9.4	9.64	9.42	9.32	9.52541	6.35964	9.68437	6.39329
CAMK2N1	19.35	12.59	19.17	12.17	39.6621	27.9197	37.9762	26.8023
CAMK2N2	2.12	1.61	2.32	1.6	2.92971	3.02091	3.07694	2.75273
CAMK4	1.53	1.14	1.36	1.08	1.21793	0.968195	1.56513	1.18701
CAMKK1	2.05	1.84	2.4	1.78	4.22727	3.82301	3.71737	3.76645
CAMKK2	8.47	7.64	8.14	7.93	9.23795	7.8468	9.88729	7.79034
CAMKMT	3.54	3.5	2.72	3.46	2.5488	2.21922	2.39301	2.41043
CAMLG	18.17	13.85	17.98	14.23	20.8727	14.5711	22.9001	15.3773
CAMSAP1	6.71	6.35	6.55	6.14	8.59958	8.79584	8.75446	8.69607
CAMSAP2	8.22	8.32	7.72	8.31	10.0558	9.83919	10.0601	9.85157
CAMTA1	38.49	37.57	35.16	33.66	36.2955	37.3138	41.1603	37.8431
CAMTA2	10.81	12.22	10.27	11.79	10.4302	8.40727	10.5504	8.9331
CAND1	26.28	25.29	25.91	25.07	27.4537	26.4202	27.1689	26.3555
CAND2	2.32	2.08	2.29	1.99	2.18852	1.5144	2.00914	1.85533
CANT1	23.71	18.31	23.89	18.51	28.7196	22.7554	28.9905	23.2379
CANX	148.43	154.65	144.43	149.74	148.056	150.352	150.911	153.321
CAP1	228.89	216.82	233.45	223.11	231.331	138.562	223.152	132.153
CAP2	26.55	31.02	24.99	30.14	21.5552	16.0333	23.1963	17.0525
CAPG	69.53	58.14	67.4	55.69	68.9661	49.2501	73.3337	50.4227
CAPN1	57.65	39.75	55.65	38.37	57.8735	32.9514	60.3506	32.7889
CAPN10	6.7	6.58	6.93	6.53	8.14892	6.73433	8.18295	7.85364
CAPN2	216.85	154.1	211.85	151.52	198.161	138.747	202.119	142.317
CAPN5	7.73	6.14	7.96	5.94	8.06289	7.34066	8.30455	7.85271
CAPN7	8.28	7.36	7.75	7.24	9.27567	8.03762	9.54198	8.46243
CAPNS1	260.38	225.95	251.67	219.42	269.675	198.104	269.203	203.836
CAPRIN1	57.54	60.09	55.89	59.13	60.9623	61.3088	61.69	62.6208
CAPRIN2	11.56	11.77	11.42	11.34	11.8585	9.92307	12.9736	10.4863
CAPS	3.06	4.31	2.81	4.17	2.88675	3.7348	3.27309	3.7667
CAPZA1	66.56	57.36	70.66	63.4	66.6142	50.887	60.7802	46.4115
CAPZA2	46.92	49.07	51.93	56.11	54.6461	46.7916	49.0307	41.9919
CAPZB	189.46	182.4	179.39	172.21	168.043	130.281	181.903	138.421
CARD10	8.58	7.99	8.82	7.75	7.86086	6.63101	8.48143	6.77943
CARD11	1.98	0.54	1.7	0.56	0.910618	0.235017	1.01325	0.271046
CARD16	0.2	0.46	0.17	0.77	0.701572	0.82809	0.631238	1.04203
CARD6	1.29	0.56	1.29	0.6	2.2185	0.748118	2.16852	0.888219
CARD8	6.82	5.29	6.06	4.81	6.39948	5.26686	6.678	5.83167
CARHSP1	15.05	8.95	15.17	8.65	19.3578	10.7714	19.3667	10.7928
CARKD	15.21	13.65	14.18	13.41	15.8367	16.0594	15.9973	15.8165
CARM1	33.79	21.9	31.32	20.82	32.1192	21.1806	33.5226	22.9047
CARS	26.6	23.57	25.22	23.81	25.5844	20.0231	26.7413	20.1142
CARS2	21.41	12.27	19.73	10.94	21.8272	9.88949	23.3413	10.6193
CASC3	17.8	15.73	16.71	15.38	17.1076	16.5974	17.1825	17.5325
CASC4	36.99	35.33	36.48	35.12	42.0768	37.8149	42.3629	37.3781
CASC5	1.68	0.37	1.61	0.45	0.920534	0.169318	0.892961	0.203692
CASD1	5.05	5.27	5.15	5.44	5.01792	6.53154	5.22635	6.62372
CASK	4.53	8.03	4.44	7.41	5.35244	9.47436	5.55498	9.42768
CASKIN2	2.72	2.98	2.63	2.65	2.88541	2.86783	2.8918	2.96313
CASP1	0.36	1.45	0.34	1.06	0.361753	1.86062	0.598681	1.78153
CASP2	9.43	7.85	8.97	7.38	8.94912	8.55048	8.64616	8.79535
CASP3	29.02	27.91	30.87	28.76	31.5613	29.7039	30.6951	29.4656
CASP4	6.3	2.45	6.14	2.54	5.28155	1.78607	5.76614	2.01661
CASP6	7.64	8.25	7.3	8.24	7.59075	7.76178	7.59297	7.63915
CASP7	9.68	6.56	9.51	5.92	8.33228	6.09197	8.66219	5.88592
CASP8	5.46	3	5.36	3.16	4.26662	3.95423	4.32157	3.55461
CASP8AP2	2.4	2.07	2.15	2.03	2.00575	2.0907	2.19011	2.27728
CASP9	3.38	4.18	2.9	3.77	3.7061	4.55906	3.88638	3.83973
CASS4	1.53	0.67	1.5	0.53	0.337767	0.315913	0.305022	0.24138
CAST	48.13	41.03	46.54	39.79	50.6864	30.9898	52.9331	32.3686
CAT	17.05	12.6	16.97	12.66	15.1686	15.8045	16.8951	14.9501
CAV1	255.98	101.35	247.6	97.2	155.714	45.4604	159.803	45.8837
CAV2	69.77	51.22	67.49	50.24	58.5021	27.2189	59.3947	27.3337
CBFA2T2	1.94	2.01	1.93	1.97	2.48716	3.11905	2.54177	3.21952
CBFB	23.84	20.65	22.25	20.74	33.8546	30.0657	34.6356	30.4009
CBL	3.04	3.43	2.92	3.33	3.37138	4.16242	3.30759	3.9134
CBLB	6.51	8.34	6.14	8.08	8.67165	10.3621	9.88109	10.6494
CBLL1	4.8	4.25	4.74	4	5.28298	5.30595	5.37588	5.01295
CBLN3	2.45	1.25	2.44	1.38	2.93253	1.48466	3.09958	1.61101
CBR1	52.68	35.74	49.04	36.77	58.6253	38.8683	58.018	36.5233
CBR3	11.04	6.01	10.86	5.52	12.5284	6.17979	13.0123	6.5581
CBR3-AS1	1.74	1.25	0.87	0.89	0.976159	0.604491	1.24585	0.933271
CBR4	4.61	5.34	4.26	5.27	4.42977	6.35815	4.86487	6.37419
CBS	17.98	25.35	17.48	23.5	14.1444	12.3367	14.75	13.0042
CBWD1	22.28	19.55	10.55	9.04	12.1398	8.16497	22.1829	20.0206
CBWD2	7.72	7.85	8.87	9.5	11.0812	9.7724	8.2111	8.09073
CBWD3	29.38	28.45	16.26	13.89	14.0443	12.4161	27.6432	27.7189
CBWD5	1.34	3.16	0.79	1.76	2.2504	1.56878	2.11675	2.67085
CBWD6	9.47	11.48	4.63	6.57	4.39645	5.31649	8.98052	10.0611
CBX1	35.62	30.76	40.89	34.75	41.302	35.1514	35.8991	31.7198
CBX2	2.17	1.43	1.73	1.42	1.66558	1.48235	1.57447	1.16757
CBX3	74.25	57.81	69.64	55.18	68.1144	59.7018	72.8614	63.2765
CBX4	11.3	10.58	11.53	10.46	13.6863	11.7662	13.9958	12.4224
CBX5	9.27	7.26	9.26	7.34	10.3487	11.2831	10.3731	11.4105
CBX6	11.72	11.74	11.05	11.07	14.7935	16.7662	14.7047	16.9401
CBX7	0.56	1.05	0.62	0.88	0.935927	1.05889	0.982199	1.13679
CBX8	2.64	2.91	2.87	2.6	2.58306	2.64472	3.27138	2.91955
CBY1	16.4	14.47	16.02	13.72	17.7878	14.1997	18.0513	13.3239
CC2D1A	5.94	5.3	5.87	5.16	5.39796	4.44527	5.77936	4.87709
CC2D1B	5.41	5.2	4.69	4.57	6.11252	5.22537	6.64698	5.77377
CC2D2A	5.43	6.46	5.84	6.7	7.19636	7.03846	6.4582	7.08023
CCAR1	23.64	22.33	23.63	21.12	22.5967	21.3122	23.4675	20.8291
CCBE1	5.66	0.64	5.08	0.59	1.46341	0.100361	1.45912	0.0997148
CCBL1	3.37	3.09	3.31	3.07	3.04997	2.71956	3.29145	2.63526
CCBL2	12.96	11.08	13.58	10.53	12.3052	12.4537	13.0125	12.236
CCDC101	3.81	2.76	3.08	2.5	3.77723	2.70716	3.40774	2.98199
CCDC102A	5.69	5.11	5.13	4.21	6.50623	4.79923	7.35004	4.77599
CCDC102B	0.63	0.78	0.56	0.64	0.72541	1.71933	0.888035	2.00141
CCDC104	18.8	17.1	17.79	16.26	21.5334	18.9975	23.3279	19.5584
CCDC106	8.05	9.64	7.84	9.54	10.6051	13.7342	11.0651	14.509
CCDC107	11.12	18.09	11.8	17.6	10.7596	10.2661	11.183	9.75279
CCDC109B	11.14	8.89	10.63	7.64	8.76849	8.26476	9.53266	8.77064
CCDC111	2.79	2.27	3	2.41	2.9062	2.37862	2.90552	2.58172
CCDC112	4.98	3.51	4.67	3.55	5.33372	3.34798	5.28483	3.74417
CCDC115	14.89	12.55	15.1	13.91	17.9857	16.4626	18.8142	16.6101
CCDC117	6.05	5.91	6.02	5.96	6.94314	6.55128	6.7867	6.60136
CCDC12	23.01	17.52	20.05	17.79	22.8514	18.4109	20.4609	20.1655
CCDC120	1.29	1.89	1.3	1.55	1.77165	2.21222	1.71162	2.16805
CCDC121	0.65	1.05	0.73	1.05	0.548683	0.985006	0.622463	0.915535
CCDC122	1.29	1.26	1.1	1.05	1.21758	0.798939	1.33959	0.715245
CCDC124	66.23	62.61	66.26	60.74	64.1446	53.6084	65.0665	54.8782
CCDC125	1.47	2.05	1.33	1.73	1.18529	1.7491	1.58837	1.93384
CCDC126	2.19	3.3	2.31	3	2.66651	2.48727	2.86561	2.45848
CCDC127	8.15	9.28	8.24	9.54	9.59212	10.1985	9.67267	10.6118
CCDC130	10.66	11.72	10.55	11.63	11.5063	11.912	11.0768	11.9397
CCDC132	4.57	5.23	4.27	5.18	4.47052	4.73883	4.77912	4.59353
CCDC134	1.02	1.79	1.35	1.66	1.07143	1.47685	1.41315	1.13382
CCDC137	12.17	9.93	12.27	10.45	12.3961	9.34013	11.7104	9.65809
CCDC138	2.27	1.47	2.12	1.39	1.36928	0.951509	1.54446	1.10984
CCDC14	19.28	22.14	18.26	21.7	15.929	18.1391	17.0934	19.4837
CCDC142	1.48	2.04	1.38	1.78	1.46383	2.03736	1.53396	2.10014
CCDC144B	1.28	1.38	0.77	0.75	0.694309	0.647733	1.1488	1.22849
CCDC149	3.09	2.41	2.92	2.55	3.27695	2.98723	3.44588	3.04989
CCDC152	1.47	1.13	1.21	1.08	1.39954	1.26546	1.3217	1.30881
CCDC159	3.54	4.49	2.48	3.6	2.74414	3.80924	4.05587	4.49833
CCDC165	10.03	9.39	9.68	8.75	9.17535	6.07767	9.82528	6.76506
CCDC167	32.34	27.76	29.57	27.02	31.1954	24.6067	30.6998	26.4881
CCDC22	5.28	4.69	4.91	4.95	5.06924	4.65056	5.4553	4.76358
CCDC23	16.88	9.98	15.69	9.08	19.3266	12.7521	19.2542	12.2607
CCDC24	1.96	3.06	1.7	2.46	1.92344	2.71097	2.27042	3.07795
CCDC25	9.68	7.63	10.24	8.98	8.97434	9.10682	8.40038	8.37328
CCDC28A	5.8	5.77	5.77	6.13	6.43452	5.84664	6.58183	6.59983
CCDC28B	13.66	12.77	13.1	13.95	14.5854	14.5203	14.8666	16.2153
CCDC3	65.42	30.28	64.26	28.56	65.4908	12.4319	67.8199	13.4494
CCDC34	6.63	6.02	6.94	6.09	5.60127	5.53275	5.50658	5.75484
CCDC41	3	2.49	3.02	2.63	2.09196	2.35687	2.23777	2.46787
CCDC43	11.96	11.45	11.69	12.44	12.387	10.8777	12.1984	11.528
CCDC47	25.18	25.34	24.35	24.49	27.5793	27.5257	27.8818	28.8702
CCDC50	17.35	18.6	16.63	18.45	19.4681	13.8189	19.8005	13.7055
CCDC51	5.41	6.13	5.08	6.19	5.81095	5.61425	5.72623	6.09719
CCDC53	16.2	15.36	17.45	17.09	17.3471	12.9374	17.8295	14.1333
CCDC56	27.72	24.06	26.58	23.25	35.1513	31.7682	33.9479	31.5183
CCDC57	3.98	2.96	3.74	2.93	3.5699	3.78085	3.45557	4.08553
CCDC58	8.46	4.99	7.69	4.21	6.49715	5.29389	8.65176	5.07075
CCDC59	7.72	6.01	8.15	5.79	8.12291	6.9823	8.02284	6.6543
CCDC6	9.31	10.64	8.67	10.6	9.86843	9.30746	9.76513	9.62702
CCDC61	3.2	3.4	3.6	2.88	2.83189	3.32455	3.15497	3.31495
CCDC66	1.85	2.12	1.61	2.24	1.60168	2.40557	1.47256	2.49988
CCDC68	0.93	1.15	0.95	1.11	2.54299	1.81557	2.75851	1.80886
CCDC71	10.37	9.73	10.28	9.83	11.9789	10.7924	12.3957	10.5363
CCDC71L	13.86	9.52	13.01	10.18	16.4079	12.4883	16.826	12.6354
CCDC72	74.31	82.83	43.72	37.58	45.9359	34.5426	72.6901	59.0845
CCDC74A	13.98	6.69	12.64	5.64	21.8897	11.2789	24.8244	13.3338
CCDC74B	1.95	0.95	1.04	0.7	1.77984	1.89352	2.85657	2.57373
CCDC75	3.69	2.5	4.76	3.69	4.95267	4.9002	4.31259	3.7685
CCDC76	4.51	4.06	4.11	3.85	3.1688	3.64924	3.30715	3.90047
CCDC77	2.59	2.58	2.65	2.25	2.42325	2.51872	2.55544	2.31065
CCDC8	7.78	8.61	7.6	7.68	9.8743	12.3557	9.42767	13.5036
CCDC80	120.48	128.59	118.59	127.2	110.291	44.7486	111.705	46.199
CCDC81	3.11	4.01	3.21	3.98	1.62751	0.567486	1.43921	0.564368
CCDC82	10.99	10.42	11.01	10.6	11.0259	10.7129	11.6491	10.6173
CCDC84	3.24	3.59	3.34	3.19	2.31526	1.99705	2.18774	2.28035
CCDC85B	84.93	49.89	81.36	49	98.778	55.5194	100.896	60.7921
CCDC85C	4.44	4.93	4.47	4.91	3.53728	3.44067	3.36807	3.21664
CCDC86	11.93	7.1	12.08	7.85	12.0942	7.65262	11.4536	7.43973
CCDC88A	8.78	8.84	8.47	8.85	8.28341	8.09627	8.41218	8.35696
CCDC9	11.14	11.36	10.39	10.49	10.3817	9.65238	10.9103	9.59415
CCDC90A	5.06	4.49	4.98	4.89	6.18321	5.09733	5.9193	5.26096
CCDC90B	19.38	22.26	24.5	27.9	27.08	31.5859	21.4676	23.7775
CCDC91	7.35	8.58	6.98	7.24	7.88929	7.57925	8.04162	8.21199
CCDC92	28.54	27.22	29.98	28.07	44.3823	31.7739	44.414	31.4998
CCDC93	5.53	6.8	5.19	6.5	5.97059	7.00381	6.1028	7.11053
CCDC94	7.35	5.82	8.08	5.55	8.68046	6.30119	8.93997	6.03307
CCDC96	0.96	0.97	0.78	0.69	1.0449	0.926581	1.10975	0.955726
CCDC97	6.27	5.77	6.16	5.57	6.83302	6.87074	6.67384	7.50559
CCDC99	12.14	9.2	11.88	8.78	10.7639	6.5798	11.0525	6.97463
CCHCR1	4.58	4.21	4.22	4.08	3.80408	3.41805	3.81957	3.21638
CCKAR	0.04	0.7	0.01	0.55	0.18511	1.51234	0.240902	1.39585
CCL2	152.9	984.99	149.84	960.1	135.057	745.562	138.13	770.967
CCL26	1.88	2.21	2.2	2.57	3.34677	1.46122	3.80706	1.39007
CCM2	32.02	25.47	32.59	25.57	39.0743	24.9356	38.6712	24.2431
CCNA1	0.57	0.95	0.65	1.03	0.836317	1.08252	0.779926	1.21551
CCNA2	12.35	4.38	12.63	3.97	7.00483	2.75007	6.69205	2.68413
CCNB1	28.1	8.95	25.93	8.24	15.7799	4.35123	16.3886	4.52611
CCNB1IP1	19.97	18.41	20.59	18.09	18.068	15.4182	20.1181	15.0935
CCNB2	13.38	2.92	14.01	3.53	8.35823	1.27801	7.56984	1.52808
CCNC	26.15	22.62	24.3	22.03	22.0599	17.3476	23.1127	18.9767
CCND1	160.35	85.99	154.52	82.71	157.595	62.4196	159.317	63.3809
CCND2	3.06	8.56	3.07	8.45	3.27831	7.34581	3.29766	7.74108
CCND3	32.11	47.32	32.34	45.62	36.1212	40.028	37.5171	41.0355
CCNDBP1	7.45	9.52	6.89	9.51	5.73056	4.80754	6.05107	5.08897
CCNE1	4.11	3.24	3.85	2.93	2.92454	1.51242	2.94469	1.71889
CCNE2	2.07	0.48	1.98	0.54	1.2501	0.33236	1.11713	0.403355
CCNF	2.07	0.9	2.25	0.87	1.29996	0.77202	1.43505	0.850709
CCNG1	61.08	50.04	58.36	50.52	52.2099	47.8183	54.117	49.3092
CCNG2	7.03	9.62	6.65	9.9	9.29524	13.4551	9.83442	14.2216
CCNH	18.76	25.79	18.28	25.47	18.0004	21.6665	17.1652	21.2935
CCNI	58.18	53.49	56.12	54.52	79.9266	77.2281	82.0285	77.3715
CCNJ	5.33	4.33	5.45	4.27	5.39793	5.08792	5.71661	5.18065
CCNJL	3.93	3	4.08	3.01	4.6156	3.49661	4.88811	3.92259
CCNK	23.56	20.82	22.77	20.02	21.5966	18.9948	23.3582	20.4415
CCNL1	24.45	24.57	23.24	24.51	22.9672	21.5272	23.9637	21.4891
CCNL2	100.14	118.05	95.92	114.96	74.7006	88.4541	77.541	92.2747
CCNT1	7.17	6.86	7.12	6.84	7.81917	8.8282	8.18687	8.70366
CCNT2	7.64	7.68	7.59	7.28	7.06187	7.94036	7.25955	7.94433
CCNY	31.51	27.59	31.12	25.51	40.0714	30.0863	41.8732	31.2184
CCNYL1	6.96	7.42	7.48	7.83	8.36088	6.76234	7.50608	6.56413
CCP110	2.13	1.7	2.03	1.74	2.09661	2.33541	2.07623	2.14932
CCPG1	21.03	29.71	19.99	29.92	34.8559	36.5196	35.2542	37.1589
CCR10	2.45	0.66	2.41	0.56	1.59934	0.622815	1.55204	0.616007
CCRN4L	5.11	6.07	4.77	5.65	5.37761	5.12694	5.55754	5.09409
CCS	21.3	21.71	18.09	20.03	21.4751	20.7306	20.7994	22.1067
CCT2	115.47	81.86	109.37	80.2	107.125	70.507	107.977	71.0201
CCT3	129.99	95.05	127.21	94.27	110.303	75.0391	111.78	76.129
CCT4	92.32	69.2	94.04	72.39	93.875	63.5638	93.234	61.8493
CCT5	73.68	45.79	79.11	50.07	69.7493	38.6132	64.887	35.0061
CCT6A	94.14	73.46	96.79	77.07	91.3993	68.2336	86.8186	65.3776
CCT6P1	2.08	2.46	2.5	2.38	2.28184	1.93799	2.07505	1.97422
CCT6P3	2.78	3.55	2.31	2.66	1.77575	2.51006	2.50352	3.09392
CCT7	129.52	94.7	133.15	100.79	113.63	81.1702	108.753	78.7737
CCT8	69.92	53.03	74.33	57.3	70.1541	49.2173	65.5181	46.665
CCZ1	35.91	33.6	34.27	36.71	37.0057	34.5858	38.5748	33.1936
CCZ1B	34.95	26.53	33.74	22.02	34.9853	21.0116	38.056	25.118
CD109	12.64	12.36	12.31	12.03	17.7409	16.1825	18.1117	16.5332
CD14	0.34	0.43	0.27	0.39	1.26938	0.280533	1.16113	0.194839
CD151	359.92	459.43	349.93	438.17	411.211	290.108	420.209	308.988
CD164	115.55	112.35	110.8	110.59	143.24	139.441	146.003	139.672
CD200	13.03	8.16	13.06	7.52	11.371	2.24018	11.7249	2.76121
CD24	8.5	12.96	10.02	14.52	15.9242	12.7237	12.6999	12.0411
CD248	115.24	71.9	113.19	67.98	103.704	38.1309	102.477	39.0331
CD274	6.97	7.24	6.65	6.63	4.24077	2.2145	4.17793	2.19274
CD276	46.39	71.26	45.37	67.77	87.2055	144.102	89.5508	146.449
CD2AP	9.26	17.41	9.06	16.4	9.66516	11.5194	10.1158	11.4718
CD2BP2	20.54	18.72	20.8	18.27	22.2883	20.4006	22.1437	20.4149
CD302	2.23	1.49	2.25	1.53	2.64905	2.39815	2.50327	2.49622
CD320	35.29	39.02	34.56	39.23	34.1481	34.0663	36.3383	36.1982
CD3EAP	4.32	2.43	4.31	2.6	3.86367	2.78516	4.13144	2.58151
CD4	0.53	2.02	0.68	2.21	0.413899	0.459149	0.301338	0.732538
CD40	1.79	3.5	1.76	3.48	1.44781	1.82395	1.46074	2.09111
CD44	69.4	61.14	67.23	60.47	93.3455	74.7677	97.5829	76.4795
CD46	NA	NA	NA	NA	55.2173	33.2442	57.2878	NA
CD47	9.09	10.76	8.76	10.92	10.958	13.3721	10.4504	13.6488
CD55	6.55	10.51	6.28	9.97	8.15289	6.90041	7.98694	7.24505
CD58	10.33	17.18	10.26	16.83	13.3245	16.3867	13.3025	15.8387
CD59	82.93	78.24	80.52	76.47	119.617	84.5735	121.689	84.4376
CD63	680.22	695.32	645.72	663.61	771.933	719.203	798.856	741.626
CD68	7.44	5.39	7.42	4.67	11.5385	6.54079	11.3067	6.48215
CD70	2.8	9.22	2.65	10.46	1.82364	1.64521	2.22757	1.55008
CD74	0.34	1.77	0.35	1.99	0.771889	6.39544	0.820475	6.56251
CD81	270.85	344.93	266.02	326.16	303.026	223.708	307.183	231.189
CD82	20.85	23.03	21.18	24.33	14.9026	49.6448	14.6857	47.8905
CD83	0.73	1.41	0.63	1.69	0.721005	1.39122	0.66322	1.3511
CD9	81.11	41.99	77.63	38.45	132.121	34.9291	133.834	35.9643
CD93	1.97	3.02	2.18	3.07	2.1891	1.51774	2.20391	1.7646
CD97	8.75	11.41	9.13	11.1	8.18554	8.06691	7.91255	8.7953
CD99	295.76	341.69	292.05	325.79	324.728	298.555	328.243	309.681
CD99L2	22.17	20.68	21.41	19.93	27.1705	21.0594	28.5153	21.7709
CD99P1	2.98	1.59	2.86	1.94	3.03498	1.55231	3.34878	2.19622
CDADC1	1.48	1.39	1.56	1.44	1.4947	1.34509	1.7417	1.43452
CDAN1	2.22	2.22	2.16	2.24	2.06034	2.50937	2.24762	2.62648
CDC123	51.17	39.55	49.87	37.62	48.9107	35.731	51.5813	37.4428
CDC14B	3.85	2.66	3.94	2.72	4.11571	2.52876	4.36558	2.65841
CDC16	37.88	33.47	33.84	30.59	37.1687	27.9801	38.8662	28.5425
CDC20	15.83	3.81	15.73	3.34	8.04974	1.11494	7.1353	0.890461
CDC23	13.52	11.99	13.25	11.71	12.8751	10.6408	13.1125	10.8867
CDC25A	2.05	0.7	1.94	0.66	1.32377	0.468235	1.24076	0.422749
CDC25B	11.61	5.53	11.47	5.47	12.0094	8.21733	12.5409	8.79393
CDC25C	2.12	0.53	1.88	0.45	0.994072	0.150785	0.931162	0.129231
CDC26	11.67	8.21	8.14	6.63	7.19	6.78516	10.2303	8.87674
CDC27	19.88	15.31	20.58	15.61	20.1889	14.8549	20.4198	14.0548
CDC34	44.55	37.22	43.33	36.24	48.2021	34.2431	49.5484	36.9782
CDC37	156.37	127.62	161.04	132.01	143.377	99.9503	137.991	96.9454
CDC37L1	9.76	12.33	10.8	13.49	12.1725	13.0763	11.6032	11.9045
CDC40	5.72	5.37	5.68	4.96	5.45425	5.58869	5.52666	5.84726
CDC42	154.19	117.78	126.52	97.55	129.385	97.0686	162.679	113.543
CDC42BPA	8.33	6.77	7.81	6.53	8.76114	6.86271	8.96918	7.14667
CDC42BPB	23.28	20.05	22.82	19.63	29.4048	21.7244	30.0842	22.5542
CDC42EP1	64.91	66.2	63.16	62.26	66.5095	56.3286	68.3763	57.936
CDC42EP2	11.68	8.52	11.7	7.74	10.9458	5.09813	12.1678	4.98488
CDC42EP3	31.75	40.2	31.66	39.98	27.4235	26.2542	27.7112	26.5098
CDC42EP4	12.32	7.05	12.32	6.85	15.5879	11.4259	15.5918	11.5866
CDC42EP5	39.65	12.91	38.38	13.62	34.8879	15.0142	37.7244	15.4509
CDC42SE1	34.71	38.34	33.36	36.88	37.2474	38.153	37.8289	37.9009
CDC42SE2	11.06	9.56	10.49	9.07	10.2434	9.38616	11.2823	9.15004
CDC45	5.19	1.26	5.11	1.22	3.02495	0.576027	2.90184	0.531525
CDC5L	7.54	5.86	7.14	5.94	7.68016	6.42962	8.04463	6.61959
CDC6	5.06	1.8	5.08	2.02	2.93402	1.29727	3.23205	1.1011
CDC7	3.25	1.77	3	1.95	2.01276	1.91714	2.1827	1.92163
CDC73	10.42	9.32	9.79	9.32	10.4895	9.11393	11.0979	9.19819
CDCA2	3	0.76	2.95	0.85	1.75108	0.498818	2.05479	0.512679
CDCA3	8.17	1.69	7.58	1.68	4.37246	0.443185	4.64827	0.626422
CDCA4	15.92	6.16	17.1	6.05	16.7911	6.11017	17.1171	6.68515
CDCA5	7.87	2.52	8.03	2.2	4.98223	1.57388	5.27643	1.2361
CDCA7	7.32	2.13	6.7	2.17	2.94323	0.908029	2.88446	0.901747
CDCA7L	8.01	5.78	8.09	5.76	5.85333	3.62414	6.21769	3.86073
CDCA8	6.3	1.57	6.07	1.35	3.55762	0.517215	3.89442	0.409406
CDCP1	5.13	5.7	4.74	5.55	6.55927	3.70612	6.65104	3.64961
CDH10	0.92	4.68	0.92	3.93	1.16499	2.96317	1.10913	3.26335
CDH11	121.79	111.65	118.61	108.25	189.627	127.981	195.146	132.598
[truncated: 10,823 more rows]
