# Supplementary material for: Hydrogel scaffolds promote neural gene expression and structural reorganization in human astrocyte cultures
Source: PeerJ. 2017 Jan 11;5:e2829. doi: 10.7717/peerj.2829 (PMC5234438; doi:10.7717/peerj.2829)
Supplement: File S6 — Normalized FPKM values for monolayer and matrix samples. DAVID clustering results of highest 10% of FPKM values for coding transcript sequences common to monolayer and matrix samples. [file peerj-05-2829-s006.csv]

Annotation Cluster 1	Enrichment Score: 37.120989489115935
Category	Term	Count	%	PValue	Genes	List Total	Pop Hits	Pop Total	Fold Enrichment	Bonferroni	Benjamini	FDR
SP_PIR_KEYWORDS	ribosome	37	32.45614035	4.83E-63	RPL18, RPL19, RPLP2, RPL36, RPS2, RPS25, RPL30, RPS29, RPL31, RPLP0, RPLP1, RPL8, RPL3, RPL5, RPL11, RPL4, RPS20, RPS21, RPS24, RPL35A, RPS9, RPL27, RPS6, RPS4X, RPS5, RPS8, RPL29, RPS18, RPS19, RPL23, RPS16, RPS14, RPS12, RPS13, RPL37A, RPS11, UBB	113	73	19235	86.27651837	1.16E-60	1.16E-60	6.24E-60
GOTERM_BP_FAT	GO:0006414~translational elongation	42	36.84210526	6.44E-62	RPL18, RPL19, RPL35, RPLP2, RPL36, RPL38, RPS2, RPS25, RPL30, RPS29, RPL31, RPLP0, RPLP1, RPL8, RPL3, RPL5, RPL11, RPL4, RPS20, RPS21, RPS24, RPL35A, EEF1A1, RPL27, RPS9, EEF2, RPS6, RPS4X, RPS5, RPS8, RPL29, RPS18, RPS19, RPL23, RPS16, RPL41, RPS14, RPS12, RPS13, RPL37A, RPS11, UBB	110	101	13528	51.1409541	5.87E-59	5.87E-59	1.00E-58
GOTERM_CC_FAT	GO:0022626~cytosolic ribosome	37	32.45614035	2.23E-55	RPL18, RPL19, RPL35, RPLP2, RPL36, RPL38, RPS2, RPS25, RPL30, RPS29, RPL31, RPLP0, RPLP1, RPL8, RPL3, RPL5, RPL11, RPL4, RPS20, RPS21, FTL, RPS24, RPS9, RPS6, RPS4X, RPS5, RPS8, RPL29, RPS18, RPS19, RPS16, RPL41, RPS14, RPS12, RPS13, RPS11, UBB	108	81	12782	54.06195702	3.99E-53	3.99E-53	2.74E-52
SP_PIR_KEYWORDS	ribosomal protein	40	35.0877193	7.50E-51	RPL18, RPL19, RPL35, RPLP2, RPL36, RPL38, RPS2, RPS25, RPL30, RPS29, RPL31, RPLP0, RPLP1, RPL8, RPL3, RPL5, RPL11, RPL4, RPS20, RPS21, RPS24, RPL35A, RPS9, RPL27, RPS6, RPS4X, RPS5, RPS8, RPL29, RPS18, RPS19, RPL23, RPS16, RPL41, RPS14, RPS12, RPS13, RPL37A, RPS11, UBB	113	188	19235	36.21728488	1.80E-48	9.00E-49	9.68E-48
KEGG_PATHWAY	hsa03010:Ribosome	38	33.33333333	5.05E-48	RPL18, RPL19, RPL35, RPLP2, RPL36, RPL38, RPS2, RPS25, RPL30, RPS29, RPL31, RPLP0, RPLP1, RPL8, RPL3, RPL5, RPL11, RPL4, RPS20, RPS21, RPS24, RPL35A, RPS9, RPL27, RPS6, RPS4X, RPS5, RPS8, RPL29, RPS18, RPS19, RPL23, RPS16, RPL41, RPS12, RPS13, RPL37A, RPS11	78	87	5085	28.47480106	2.98E-46	2.98E-46	5.04E-45
GOTERM_CC_FAT	GO:0033279~ribosomal subunit	37	32.45614035	1.10E-46	RPL18, RPL19, RPL35, RPLP2, RPL36, RPL38, RPS2, RPS25, RPL30, RPS29, RPL31, RPLP0, RPLP1, RPL8, RPL3, RPL5, RPL11, RPL4, RPS20, RPS21, FTL, RPS24, RPS9, RPS6, RPS4X, RPS5, RPS8, RPL29, RPS18, RPS19, RPS16, RPL41, RPS14, RPS12, RPS13, RPS11, UBB	108	128	12782	34.21108218	1.96E-44	9.81E-45	1.35E-43
GOTERM_MF_FAT	GO:0003735~structural constituent of ribosome	39	34.21052632	5.84E-46	RPL18, RPL19, RPL35, RPLP2, RPL36, RPL38, RPS2, RPL30, RPS29, RPL31, RPLP0, RPLP1, RPL8, RPL3, RPL5, RPL11, RPL4, RPS20, RPS21, RPS24, RPL35A, RPS9, RPL27, RPS6, RPS4X, RPS5, RPS8, RPL29, RPS18, RPS19, RPL23, RPS16, RPL41, RPS14, RPS12, RPS13, RPL37A, RPS11, UBB	106	168	12983	28.43311995	1.11E-43	1.11E-43	7.26E-43
SP_PIR_KEYWORDS	protein biosynthesis	37	32.45614035	1.93E-45	RPL18, RPL19, RPLP2, RPL36, RPS2, RPS25, RPL30, RPS29, RPL31, RPLP0, RPLP1, RPL8, RPL3, RPL5, RPL11, RPS20, RPS21, RPS24, RPL35A, EEF1A1, RPS9, RPL27, EEF2, RPS6, RPS4X, RPS5, RPS8, RPL29, RPS18, RPS19, RPL23, RPS16, RPS14, RPS12, RPS13, RPS11, UBB	113	188	19235	33.50098851	4.64E-43	1.55E-43	2.50E-42
GOTERM_MF_FAT	GO:0005198~structural molecule activity	56	49.12280702	2.15E-44	RPL18, RPL19, RPLP2, RPS2, ACTG1, RPLP0, RPLP1, RPL11, TUBA1A, TUBA1B, RPL35A, RPS4X, RPS18, BGN, RPS19, RPL41, RPS16, RPS14, COL1A2, RPS12, RPS13, RPS11, UBB, MYL6, VIM, RPL35, RPL36, RPL38, TPM2, TPM1, TPM4, MYL9, RPL30, TUBB, RPS29, ARPC2, RPL31, RPL8, RPL3, COL6A2, RPL5, RPL4, RPS20, RPS21, RPS24, ACTB, COL4A2, COL4A1, RPL27, RPS9, RPS6, RPS5, RPS8, RPL29, RPL23, RPL37A	106	634	12983	10.81852271	4.10E-42	2.05E-42	2.67E-41
GOTERM_CC_FAT	GO:0005840~ribosome	41	35.96491228	3.89E-44	RPL18, RPL19, RPL35, RPLP2, RPL36, RPL38, RPS2, RPS25, RPL30, RPS29, RPL31, RPLP0, RPLP1, RPL8, RPL3, RPL5, RPL11, RPL4, RPS20, RPS21, FTL, RPS24, RPL35A, RPL27, RPS9, RPS6, RPS4X, RPS5, RPS8, RPL29, RPS18, RPS19, RPL23, RPS16, RPL41, RPS14, RPS12, RPS13, RPL37A, RPS11, UBB	108	215	12782	22.56942291	6.96E-42	2.32E-42	4.78E-41
SP_PIR_KEYWORDS	ribonucleoprotein	40	35.0877193	1.10E-43	RPL18, RPL19, RPL35, RPLP2, RPL36, RPL38, RPS2, RPS25, RPL30, RPS29, RPL31, RPLP0, RPLP1, RPL8, RPL3, RPL5, RPL11, RPL4, RPS20, RPS21, RPS24, RPL35A, RPS9, RPL27, RPS6, RPS4X, RPS5, RPS8, RPL29, RPS18, RPS19, RPL23, RPS16, RPL41, RPS14, RPS12, RPS13, RPL37A, RPS11, UBB	113	279	19235	24.4044787	2.64E-41	6.60E-42	1.42E-40
GOTERM_CC_FAT	GO:0044445~cytosolic part	37	32.45614035	1.19E-43	RPL18, RPL19, RPL35, RPLP2, RPL36, RPL38, RPS2, RPS25, RPL30, RPS29, RPL31, RPLP0, RPLP1, RPL8, RPL3, RPL5, RPL11, RPL4, RPS20, RPS21, FTL, RPS24, RPS9, RPS6, RPS4X, RPS5, RPS8, RPL29, RPS18, RPS19, RPS16, RPL41, RPS14, RPS12, RPS13, RPS11, UBB	108	152	12782	28.80933236	2.14E-41	5.34E-42	1.47E-40
GOTERM_BP_FAT	GO:0006412~translation	42	36.84210526	2.71E-38	RPL18, RPL19, RPL35, RPLP2, RPL36, RPL38, RPS2, RPS25, RPL30, RPS29, RPL31, RPLP0, RPLP1, RPL8, RPL3, RPL5, RPL11, RPL4, RPS20, RPS21, RPS24, RPL35A, EEF1A1, RPL27, RPS9, EEF2, RPS6, RPS4X, RPS5, RPS8, RPL29, RPS18, RPS19, RPL23, RPS16, RPL41, RPS14, RPS12, RPS13, RPL37A, RPS11, UBB	110	331	13528	15.6049437	2.47E-35	1.24E-35	4.23E-35
SP_PIR_KEYWORDS	acetylation	74	64.9122807	3.18E-36	RPL18, S100A6, RPL19, UCHL1, RPLP2, RPS2, ACTG1, RPLP0, RPLP1, TPT1, RPL11, FTL, RPL35A, EEF2, TMSB10, RPS4X, RPS18, RPS19, RPS16, TAGLN, PKM2, CFL1, RPS12, HSPB1, RPS13, TMSB4X, RPS11, UBB, PTMS, GSTP1, MYL6, ALDOA, VIM, RPL35, RPL36, RPL38, TAGLN2, CALR, TPM2, TPM1, ITGB1, TPM4, MIF, MYL9, RPS25, PFN1, TUBB, RPL30, RPS29, ARPC2, RPL31, RPL8, RPL3, RPL5, RPL4, RPS20, RPS21, GAPDH, RPS24, ACTB, E…	113	2635	19235	4.78040671	7.63E-34	1.53E-34	4.11E-33
GOTERM_CC_FAT	GO:0030529~ribonucleoprotein complex	44	38.59649123	2.65E-32	RPL18, RPL19, RPL35, RPLP2, RPL36, RPL38, CALR, RPS2, RPS25, RPL30, RPS29, RPL31, RPLP0, RPLP1, RPL8, RPL3, RPL5, RPL11, RPL4, RPS20, RPS21, FTL, RPS24, ACTB, RPL35A, RPL27, RPS9, EEF2, RPS6, RPS4X, RPS5, RPS8, RPL29, RPS18, RPS19, RPL23, RPS16, RPL41, RPS14, RPS12, RPS13, RPL37A, RPS11, UBB	108	515	12782	10.11161453	4.74E-30	9.49E-31	3.26E-29
GOTERM_CC_FAT	GO:0022627~cytosolic small ribosomal subunit	20	17.54385965	7.18E-30	RPS9, RPS2, RPS6, RPS4X, RPS5, RPS8, RPS25, RPS18, RPS19, RPS29, RPS16, RPS14, RPS12, RPS13, UBB, RPS11, RPS20, RPS21, FTL, RPS24	108	40	12782	59.17592593	1.28E-27	2.14E-28	8.83E-27
GOTERM_CC_FAT	GO:0015935~small ribosomal subunit	20	17.54385965	2.86E-25	RPS9, RPS2, RPS6, RPS4X, RPS5, RPS8, RPS25, RPS18, RPS19, RPS29, RPS16, RPS14, RPS12, RPS13, UBB, RPS11, RPS20, RPS21, FTL, RPS24	108	63	12782	37.57201646	5.11E-23	7.31E-24	3.52E-22
GOTERM_CC_FAT	GO:0022625~cytosolic large ribosomal subunit	17	14.9122807	3.43E-24	RPL18, RPL19, RPL35, RPLP2, RPL36, RPL38, RPL29, RPL30, RPL41, RPL31, RPLP0, RPLP1, RPL8, RPL3, RPL5, RPL11, RPL4	108	38	12782	52.94688109	6.13E-22	7.67E-23	4.22E-21
GOTERM_CC_FAT	GO:0005829~cytosol	52	45.61403509	9.27E-23	RPL18, RPL19, UCHL1, RPLP2, RPS2, ACTG1, RPLP0, RPLP1, RPL11, TUBA1A, FTL, RPL35A, RPS4X, RPS18, RPS19, RPL41, RPS16, PKM2, RPS14, RPS12, RPS13, RPS11, UBB, PTMS, VIM, RPL35, RPL36, RPL38, CALR, RPS25, RPL30, TUBB, RPS29, RPL31, RPL8, RPL3, RPL5, RPL4, RPS20, RPS21, RPS24, ACTB, EEF1A1, RPS9, RPL27, RPS6, RPS5, RPS8, RPL29, RPL23, RPL37A, CALM2	108	1330	12782	4.627290448	1.66E-20	1.84E-21	1.14E-19
GOTERM_CC_FAT	GO:0015934~large ribosomal subunit	17	14.9122807	1.41E-19	RPL18, RPL19, RPL35, RPLP2, RPL36, RPL38, RPL29, RPL30, RPL41, RPL31, RPLP0, RPLP1, RPL8, RPL3, RPL5, RPL11, RPL4	108	67	12782	30.02957435	2.52E-17	2.52E-18	1.73E-16
GOTERM_CC_FAT	GO:0043228~non-membrane-bounded organelle	63	55.26315789	9.68E-18	RPL18, RPL19, UCHL1, RPLP2, RPS2, ACTG1, RPLP0, RPLP1, TPT1, RPL11, TUBA1A, TUBA1B, FTL, RPL35A, TMSB10, RPS4X, RPS18, RPS19, RPL41, RPS16, RPS14, CFL1, RPS12, HSPB1, RPS13, TMSB4X, RPS11, UBB, ALDOA, MYL6, VIM, RPL35, RPL36, RPL38, TPM2, TPM1, TPM4, MYL9, RPS25, PFN1, RPL30, TUBB, RPS29, ARPC2, RPL31, RPL8, RPL3, RPL5, RPL4, RPS20, RPS21, RPS24, ACTB, RPL27, RPS9, MYL12A, RPS6, RPS5, RPS8, RPL29…	108	2596	12782	2.872175141	1.73E-15	1.58E-16	1.19E-14
GOTERM_CC_FAT	GO:0043232~intracellular non-membrane-bounded organelle	63	55.26315789	9.68E-18	RPL18, RPL19, UCHL1, RPLP2, RPS2, ACTG1, RPLP0, RPLP1, TPT1, RPL11, TUBA1A, TUBA1B, FTL, RPL35A, TMSB10, RPS4X, RPS18, RPS19, RPL41, RPS16, RPS14, CFL1, RPS12, HSPB1, RPS13, TMSB4X, RPS11, UBB, ALDOA, MYL6, VIM, RPL35, RPL36, RPL38, TPM2, TPM1, TPM4, MYL9, RPS25, PFN1, RPL30, TUBB, RPS29, ARPC2, RPL31, RPL8, RPL3, RPL5, RPL4, RPS20, RPS21, RPS24, ACTB, RPL27, RPS9, MYL12A, RPS6, RPS5, RPS8, RPL29…	108	2596	12782	2.872175141	1.73E-15	1.58E-16	1.19E-14
GOTERM_MF_FAT	GO:0003723~RNA binding	30	26.31578947	2.36E-13	RPL18, RPL19, RPL35, RPLP2, RPL38, RPS2, CALR, RPS25, RPL30, RPL31, RPLP0, RPL8, RPLP1, RPL3, RPL5, RPL11, RPL4, RPS20, RPL35A, RPS9, RPS4X, RPS5, RPL29, RPS18, RPS19, RPS16, RPL41, RPS14, RPS13, RPS11	106	718	12983	5.117596048	4.52E-11	1.51E-11	2.94E-10
Annotation Cluster 2	Enrichment Score: 5.939024681557921
Category	Term	Count	%	PValue	Genes	List Total	Pop Hits	Pop Total	Fold Enrichment	Bonferroni	Benjamini	FDR
SP_PIR_KEYWORDS	rrna-binding	7	6.140350877	4.00E-10	RPS18, RPL8, RPS9, RPL5, RPL11, RPS11, RPS4X	113	17	19235	70.09109839	9.60E-08	1.37E-08	5.16E-07
GOTERM_MF_FAT	GO:0019843~rRNA binding	7	6.140350877	9.90E-08	RPS18, RPL8, RPS9, RPL5, RPL11, RPS11, RPS4X	106	29	12983	29.56441119	1.89E-05	4.73E-06	1.23E-04
SP_PIR_KEYWORDS	rna-binding	8	7.01754386	0.038507683	RPL35A, RPS18, RPL8, RPS9, RPL5, RPL11, RPS11, RPS4X	113	540	19235	2.521796132	0.999919277	0.205359598	39.761631
Annotation Cluster 3	Enrichment Score: 4.155872758534239
Category	Term	Count	%	PValue	Genes	List Total	Pop Hits	Pop Total	Fold Enrichment	Bonferroni	Benjamini	FDR
SP_PIR_KEYWORDS	diamond-blackfan anemia	5	4.385964912	3.76E-08	RPL35A, RPS19, RPL5, RPL11, RPS24	113	7	19235	121.5865992	9.03E-06	1.00E-06	4.85E-05
GOTERM_BP_FAT	GO:0042274~ribosomal small subunit biogenesis	5	4.385964912	1.26E-06	RPS19, RPS16, RPS14, RPS6, RPS24	110	11	13528	55.90082645	0.001148492	3.83E-04	0.001967419
GOTERM_BP_FAT	GO:0042254~ribosome biogenesis	9	7.894736842	6.17E-06	RPL35A, RPS19, RPS16, RPS14, RPLP0, RPL5, RPL11, RPS6, RPS24	110	122	13528	9.07242921	0.005612062	0.001405978	0.009634891
GOTERM_BP_FAT	GO:0006364~rRNA processing	8	7.01754386	9.06E-06	RPL35A, RPS19, RPS16, RPS14, RPL5, RPL11, RPS6, RPS24	110	92	13528	10.69407115	0.008229052	0.001651255	0.014146074
GOTERM_BP_FAT	GO:0016072~rRNA metabolic process	8	7.01754386	1.20E-05	RPL35A, RPS19, RPS16, RPS14, RPL5, RPL11, RPS6, RPS24	110	96	13528	10.24848485	0.010889922	0.001823278	0.018744909
GOTERM_BP_FAT	GO:0022613~ribonucleoprotein complex biogenesis	9	7.894736842	1.02E-04	RPL35A, RPS19, RPS16, RPS14, RPLP0, RPL5, RPL11, RPS6, RPS24	110	180	13528	6.149090909	0.088658492	0.010262267	0.158819009
GOTERM_BP_FAT	GO:0034470~ncRNA processing	8	7.01754386	7.84E-04	RPL35A, RPS19, RPS16, RPS14, RPL5, RPL11, RPS6, RPS24	110	187	13528	5.261254254	0.510956287	0.053536941	1.217187438
GOTERM_BP_FAT	GO:0034660~ncRNA metabolic process	8	7.01754386	0.002573785	RPL35A, RPS19, RPS16, RPS14, RPL5, RPL11, RPS6, RPS24	110	230	13528	4.277628458	0.904661129	0.129122522	3.944044247
GOTERM_BP_FAT	GO:0042273~ribosomal large subunit biogenesis	3	2.631578947	0.002775207	RPL35A, RPL5, RPL11	110	10	13528	36.89454545	0.920699242	0.124880768	4.246477366
GOTERM_BP_FAT	GO:0006396~RNA processing	8	7.01754386	0.152322735	RPL35A, RPS19, RPS16, RPS14, RPL5, RPL11, RPS6, RPS24	110	547	13528	1.798637195	1	0.80566717	92.42504333
Annotation Cluster 4	Enrichment Score: 3.516242834356398
Category	Term	Count	%	PValue	Genes	List Total	Pop Hits	Pop Total	Fold Enrichment	Bonferroni	Benjamini	FDR
SP_PIR_KEYWORDS	extracellular matrix	14	12.28070175	1.54E-09	COL4A2, COL4A1, LGALS1, POSTN, SPARC, CALR, MMP1, ANXA2, BGN, CTGF, TGFBI, COL1A2, COL6A2, COL6A1	113	241	19235	9.888370727	3.69E-07	4.61E-08	1.99E-06
GOTERM_CC_FAT	GO:0005578~proteinaceous extracellular matrix	17	14.9122807	9.06E-09	COL4A2, COL4A1, LGALS1, POSTN, SPARC, MMP14, CALR, MMP1, ANXA2, TIMP1, ANXA2P2, BGN, CTGF, TGFBI, COL1A2, COL6A2, COL6A1	108	320	12782	6.28744213	1.62E-06	1.35E-07	1.11E-05
GOTERM_CC_FAT	GO:0031012~extracellular matrix	17	14.9122807	2.62E-08	COL4A2, COL4A1, LGALS1, POSTN, SPARC, MMP14, CALR, MMP1, ANXA2, TIMP1, ANXA2P2, BGN, CTGF, TGFBI, COL1A2, COL6A2, COL6A1	108	345	12782	5.831830381	4.68E-06	3.60E-07	3.22E-05
GOTERM_CC_FAT	GO:0044421~extracellular region part	25	21.92982456	9.43E-07	ALDOA, CCL2, IGFBP7, FSTL1, POSTN, CALR, MMP1, TIMP1, MIF, CTGF, TGFBI, TPT1, COL6A2, COL6A1, COL4A2, COL4A1, PSAP, LGALS1, SPARC, MMP14, ANXA2, ANXA2P2, BGN, COL1A2, IGFBP2	108	960	12782	3.082079475	1.69E-04	1.21E-05	0.001160499
GOTERM_BP_FAT	GO:0030198~extracellular matrix organization	8	7.01754386	2.03E-05	COL4A2, TGFBI, COL1A2, COL6A2, POSTN, SERPINH1, ANXA2P2, ANXA2	110	104	13528	9.46013986	0.018342345	0.00264117	0.031690096
GOTERM_BP_FAT	GO:0043062~extracellular structure organization	8	7.01754386	3.45E-04	COL4A2, TGFBI, COL1A2, COL6A2, POSTN, SERPINH1, ANXA2P2, ANXA2	110	163	13528	6.035917457	0.269974056	0.028201535	0.53730012
GOTERM_CC_FAT	GO:0044420~extracellular matrix part	7	6.140350877	4.41E-04	COL4A2, COL4A1, COL1A2, COL6A1, SPARC, ANXA2P2, ANXA2	108	117	12782	7.080880025	0.075879331	0.003937857	0.541045307
SP_PIR_KEYWORDS	Secreted	22	19.29824561	6.80E-04	COL4A2, CCL2, COL4A1, LGALS1, IGFBP7, POSTN, FSTL1, SPARC, CALR, MMP1, MIF, B2M, TIMP1, ANXA2, BGN, CTGF, TGFBI, SERPINE1, COL1A2, COL6A2, COL6A1, IGFBP2	113	1689	19235	2.217209743	0.150724856	0.006263841	0.874786438
GOTERM_CC_FAT	GO:0005576~extracellular region	30	26.31578947	0.001773558	ALDOA, CCL2, IGFBP7, FSTL1, POSTN, CALR, MMP1, MIF, TIMP1, B2M, CTGF, TGFBI, SERPINE1, TPT1, COL6A2, COL6A1, P4HB, COL4A2, COL4A1, PSAP, LGALS1, SPARC, MMP14, ANXA2, ANXA2P2, BGN, COL1A2, GNAS, IGFBP2, CALM2	108	2010	12782	1.76644555	0.272214319	0.01433932	2.160794766
SP_PIR_KEYWORDS	signal	27	23.68421053	0.052336241	CCL2, TNFRSF12A, IGFBP7, FSTL1, POSTN, CALR, SERPINH1, ITGB1, MMP1, TIMP1, B2M, CTGF, TGFBI, SERPINE1, COL6A2, COL6A1, P4HB, COL4A2, BSG, COL4A1, PSAP, SPARC, MMP14, BGN, PPIB, COL1A2, IGFBP2	113	3250	19235	1.414145677	0.999997505	0.259204622	50.03509119
UP_SEQ_FEATURE	signal peptide	27	23.68421053	0.055832409	CCL2, TNFRSF12A, IGFBP7, FSTL1, POSTN, CALR, SERPINH1, ITGB1, MMP1, TIMP1, B2M, CTGF, TGFBI, SERPINE1, COL6A2, COL6A1, P4HB, COL4A2, BSG, COL4A1, PSAP, SPARC, MMP14, BGN, PPIB, COL1A2, IGFBP2	113	3250	19113	1.40517631	0.999999998	0.841764987	54.46779623
UP_SEQ_FEATURE	disulfide bond	22	19.29824561	0.144175939	P4HB, BSG, COL4A2, CCL2, COL4A1, TNFRSF12A, PSAP, IGFBP7, S100A11, POSTN, FSTL1, SPARC, CALR, MMP14, ITGB1, MMP1, B2M, TIMP1, BGN, CTGF, TGFBI, IGFBP2	113	2819	19113	1.320012431	1	0.98974402	88.14057581
SP_PIR_KEYWORDS	disulfide bond	22	19.29824561	0.178068688	P4HB, BSG, COL4A2, CCL2, COL4A1, TNFRSF12A, PSAP, IGFBP7, S100A11, POSTN, FSTL1, SPARC, CALR, MMP14, ITGB1, MMP1, B2M, TIMP1, BGN, CTGF, TGFBI, IGFBP2	113	2924	19235	1.280734356	1	0.624873601	92.04317445
SP_PIR_KEYWORDS	glycoprotein	29	25.43859649	0.29118706	IER3, CCL2, IGFBP7, UCHL1, FSTL1, POSTN, CALR, CD151, SERPINH1, ITGB1, MMP1, TIMP1, B2M, CTGF, SERPINE1, COL6A2, COL6A1, BSG, COL4A2, COL4A1, PSAP, SPARC, MMP14, CD63, BGN, PPIB, COL1A2, GNAS, IGFBP2	113	4318	19235	1.14321814	1	0.789543603	98.82310528
UP_SEQ_FEATURE	glycosylation site:N-linked (GlcNAc...)	24	21.05263158	0.644929508	IER3, BSG, COL4A2, CCL2, COL4A1, PSAP, IGFBP7, POSTN, FSTL1, SPARC, CALR, CD63, CD151, SERPINH1, ITGB1, MMP1, TIMP1, BGN, PPIB, CTGF, SERPINE1, COL1A2, COL6A2, COL6A1	113	4129	19113	0.98314319	1	1	99.99993051
Annotation Cluster 5	Enrichment Score: 3.0880040254164363
Category	Term	Count	%	PValue	Genes	List Total	Pop Hits	Pop Total	Fold Enrichment	Bonferroni	Benjamini	FDR
SP_PIR_KEYWORDS	collagen	7	6.140350877	1.94E-05	COL4A2, COL4A1, COL1A2, COL6A2, COL6A1, MMP1, TIMP1	113	95	19235	12.54261761	0.004651816	3.88E-04	0.025073269
SP_PIR_KEYWORDS	triple helix	5	4.385964912	3.04E-05	COL4A2, COL4A1, COL1A2, COL6A2, COL6A1	113	31	19235	27.45503854	0.007259251	5.20E-04	0.039175865
SP_PIR_KEYWORDS	hydroxylysine	5	4.385964912	3.04E-05	COL4A2, COL4A1, COL1A2, COL6A2, COL6A1	113	31	19235	27.45503854	0.007259251	5.20E-04	0.039175865
SP_PIR_KEYWORDS	hydroxyproline	5	4.385964912	6.20E-05	COL4A2, COL4A1, COL1A2, COL6A2, COL6A1	113	37	19235	23.00287013	0.014776827	9.30E-04	0.080032578
SP_PIR_KEYWORDS	cell binding	4	3.50877193	8.31E-05	COL4A2, COL4A1, COL6A2, COL6A1	113	15	19235	45.39233038	0.019745674	0.001172443	0.107199626
UP_SEQ_FEATURE	region of interest:Triple-helical region	4	3.50877193	3.18E-04	COL4A2, COL4A1, COL6A2, COL6A1	113	23	19113	29.4159292	0.106350776	0.054669781	0.435252867
GOTERM_CC_FAT	GO:0044420~extracellular matrix part	7	6.140350877	4.41E-04	COL4A2, COL4A1, COL1A2, COL6A1, SPARC, ANXA2P2, ANXA2	108	117	12782	7.080880025	0.075879331	0.003937857	0.541045307
SP_PIR_KEYWORDS	trimer	4	3.50877193	4.53E-04	COL4A1, COL1A2, COL6A2, COL6A1	113	26	19235	26.18788291	0.103077633	0.004932611	0.583356213
SP_PIR_KEYWORDS	hydroxylation	5	4.385964912	7.84E-04	COL4A2, COL4A1, COL1A2, COL6A2, COL6A1	113	71	19235	11.98741119	0.171557061	0.006946403	1.007096683
INTERPRO	IPR008160:Collagen triple helix repeat	5	4.385964912	0.002392044	COL4A2, COL4A1, COL1A2, COL6A2, COL6A1	112	84	16659	8.853635204	0.474933665	0.14875702	3.09804424
SP_PIR_KEYWORDS	pyroglutamic acid	4	3.50877193	0.002431425	CCL2, COL1A2, COL6A2, COL6A1	113	46	19235	14.80184686	0.442477583	0.018670365	3.093328977
GOTERM_CC_FAT	GO:0005581~collagen	4	3.50877193	0.003072384	COL4A2, COL4A1, COL1A2, COL6A1	108	35	12782	13.52592593	0.423513477	0.022688787	3.71590378
KEGG_PATHWAY	hsa04510:Focal adhesion	10	8.771929825	0.003084545	ACTG1, ACTB, COL4A2, COL4A1, COL1A2, COL6A2, COL6A1, MYL12A, ITGB1, MYL9	78	201	5085	3.243398393	0.166623187	0.044544745	3.037833582
GOTERM_MF_FAT	GO:0048407~platelet-derived growth factor binding	3	2.631578947	0.003397727	COL4A1, COL1A2, COL6A1	106	11	12983	33.40394511	0.47799125	0.052731385	4.145399501
GOTERM_MF_FAT	GO:0005201~extracellular matrix structural constituent	5	4.385964912	0.005163143	COL4A2, BGN, COL4A1, COL1A2, COL6A2	106	86	12983	7.120996051	0.627945512	0.068186412	6.236344955
KEGG_PATHWAY	hsa04512:ECM-receptor interaction	6	5.263157895	0.008501071	COL4A2, COL4A1, COL1A2, COL6A2, COL6A1, ITGB1	78	84	5085	4.656593407	0.395713756	0.09583323	8.172014858
SP_PIR_KEYWORDS	coiled coil	10	8.771929825	0.84367981	COL4A2, COL4A1, VIM, COL1A2, COL6A2, COL6A1, GNAS, TPM2, TPM1, TPM4	113	2019	19235	0.843096775	1	0.999402882	100
Annotation Cluster 6	Enrichment Score: 2.9027259495069004
Category	Term	Count	%	PValue	Genes	List Total	Pop Hits	Pop Total	Fold Enrichment	Bonferroni	Benjamini	FDR
GOTERM_CC_FAT	GO:0042383~sarcolemma	8	7.01754386	1.36E-06	BSG, BGN, COL6A2, COL6A1, GNAS, ITGB1, ANXA2P2, ANXA2	108	67	12782	14.1315644	2.43E-04	1.62E-05	0.001674127
GOTERM_CC_FAT	GO:0042470~melanosome	7	6.140350877	9.89E-05	P4HB, BSG, PPIB, MMP14, ITGB1, ANXA2P2, ANXA2	108	89	12782	9.308572618	0.017550041	0.001040979	0.121651544
GOTERM_CC_FAT	GO:0048770~pigment granule	7	6.140350877	9.89E-05	P4HB, BSG, PPIB, MMP14, ITGB1, ANXA2P2, ANXA2	108	89	12782	9.308572618	0.017550041	0.001040979	0.121651544
GOTERM_CC_FAT	GO:0031982~vesicle	13	11.40350877	0.010123412	ALDOA, P4HB, BSG, BGN, PPIB, GNAS, SPARC, IGFBP2, MMP14, ITGB1, ANXA2P2, TIMP1, ANXA2	108	670	12782	2.296379215	0.838188849	0.057059817	11.76917618
GOTERM_CC_FAT	GO:0031988~membrane-bounded vesicle	11	9.649122807	0.020526816	ALDOA, P4HB, BSG, BGN, PPIB, SPARC, MMP14, ITGB1, ANXA2P2, TIMP1, ANXA2	108	568	12782	2.2920253	0.97558445	0.100640495	22.52633193
GOTERM_CC_FAT	GO:0016023~cytoplasmic membrane-bounded vesicle	10	8.771929825	0.040888295	P4HB, BSG, BGN, PPIB, SPARC, MMP14, ITGB1, ANXA2P2, TIMP1, ANXA2	108	550	12782	2.151851852	0.99943169	0.174372335	40.17511768
GOTERM_CC_FAT	GO:0031410~cytoplasmic vesicle	11	9.649122807	0.042414207	P4HB, BSG, BGN, PPIB, SPARC, MMP14, IGFBP2, ITGB1, ANXA2P2, TIMP1, ANXA2	108	642	12782	2.027835468	0.999572627	0.176297885	41.33591886
Annotation Cluster 7	Enrichment Score: 2.8542622071516095
Category	Term	Count	%	PValue	Genes	List Total	Pop Hits	Pop Total	Fold Enrichment	Bonferroni	Benjamini	FDR
GOTERM_CC_FAT	GO:0044420~extracellular matrix part	7	6.140350877	4.41E-04	COL4A2, COL4A1, COL1A2, COL6A1, SPARC, ANXA2P2, ANXA2	108	117	12782	7.080880025	0.075879331	0.003937857	0.541045307
SP_PIR_KEYWORDS	basement membrane	4	3.50877193	0.001507689	COL4A2, COL4A1, SPARC, ANXA2	113	39	19235	17.45858861	0.303799998	0.011998052	1.928675376
GOTERM_CC_FAT	GO:0005604~basement membrane	5	4.385964912	0.004118168	COL4A2, COL4A1, SPARC, ANXA2P2, ANXA2	108	78	12782	7.58665717	0.522253041	0.028010756	4.951500581
Annotation Cluster 8	Enrichment Score: 2.7435706737621337
Category	Term	Count	%	PValue	Genes	List Total	Pop Hits	Pop Total	Fold Enrichment	Bonferroni	Benjamini	FDR
SP_PIR_KEYWORDS	muscle protein	7	6.140350877	1.32E-06	MYL6, TAGLN, MYL12A, TPM2, TPM1, TPM4, MYL9	113	60	19235	19.85914454	3.17E-04	3.17E-05	0.001703752
INTERPRO	IPR000533:Tropomyosin	3	2.631578947	2.62E-04	TPM2, TPM1, TPM4	112	4	16659	111.5558036	0.067984352	0.034590425	0.343338945
GOTERM_MF_FAT	GO:0008307~structural constituent of muscle	5	4.385964912	3.57E-04	MYL6, TPM2, TPM1, TPM4, MYL9	106	42	12983	14.58108715	0.065920389	0.009694645	0.443145494
GOTERM_CC_FAT	GO:0005862~muscle thin filament tropomyosin	3	2.631578947	4.12E-04	TPM2, TPM1, TPM4	108	4	12782	88.76388889	0.071110092	0.003874845	0.50584167
PIR_SUPERFAMILY	PIRSF002327:tropomyosin	3	2.631578947	0.001024865	TPM2, TPM1, TPM4	99	4	7396	56.03030303	0.096531192	0.096531192	1.129534867
GOTERM_CC_FAT	GO:0044449~contractile fiber part	6	5.263157895	0.002567807	ALDOA, HSPB1, TPM2, TPM1, TPM4, MYL9	108	113	12782	6.284169125	0.368860678	0.019811071	3.114482395
GOTERM_CC_FAT	GO:0043292~contractile fiber	6	5.263157895	0.003450521	ALDOA, HSPB1, TPM2, TPM1, TPM4, MYL9	108	121	12782	5.868686869	0.461361901	0.024444722	4.164367295
GOTERM_CC_FAT	GO:0005865~striated muscle thin filament	3	2.631578947	0.006789292	TPM2, TPM1, TPM4	108	15	12782	23.67037037	0.704600781	0.042616258	8.041619494
KEGG_PATHWAY	hsa05410:Hypertrophic cardiomyopathy (HCM)	6	5.263157895	0.008927541	ACTG1, ACTB, TPM2, TPM1, ITGB1, TPM4	78	85	5085	4.601809955	0.410859262	0.084405499	8.565669731
GOTERM_CC_FAT	GO:0030017~sarcomere	5	4.385964912	0.009185484	ALDOA, HSPB1, TPM2, TPM1, TPM4	108	98	12782	6.038359788	0.808295389	0.055366829	10.7348583
GOTERM_CC_FAT	GO:0030016~myofibril	5	4.385964912	0.014027763	ALDOA, HSPB1, TPM2, TPM1, TPM4	108	111	12782	5.331164498	0.920241161	0.075981666	15.95755324
KEGG_PATHWAY	hsa04260:Cardiac muscle contraction	3	2.631578947	0.331500273	TPM2, TPM1, TPM4	78	78	5085	2.50739645	1	0.79485315	98.20736543
Annotation Cluster 9	Enrichment Score: 2.40750661552049
Category	Term	Count	%	PValue	Genes	List Total	Pop Hits	Pop Total	Fold Enrichment	Bonferroni	Benjamini	FDR
UP_SEQ_FEATURE	cross-link:Glycyl lysine isopeptide (Lys-Gly) (interchain with G-Cter in ubiquitin)	9	7.894736842	2.26E-05	PFN1, TUBB, GNAS, UBB, RPS20, TPM1, TUBA1B, CALM2, RPL29	113	199	19113	7.64961978	0.007951575	0.007951575	0.030965526
SP_PIR_KEYWORDS	isopeptide bond	9	7.894736842	5.60E-04	PFN1, TUBB, GNAS, UBB, RPS20, TPM1, TUBA1B, CALM2, RPL29	113	319	19235	4.802480095	0.125742126	0.005360775	0.720106413
SP_PIR_KEYWORDS	ubl conjugation	9	7.894736842	0.021610291	PFN1, TUBB, GNAS, UBB, RPS20, TPM1, TUBA1B, CALM2, RPL29	113	588	19235	2.605427127	0.99471737	0.132128532	24.57209076
GOTERM_BP_FAT	GO:0044093~positive regulation of molecular function	4	3.50877193	0.856851317	GNAS, UBB, TPM1, CALM2	110	586	13528	0.839466336	1	0.99990689	100
Annotation Cluster 10	Enrichment Score: 2.273178924337568
Category	Term	Count	%	PValue	Genes	List Total	Pop Hits	Pop Total	Fold Enrichment	Bonferroni	Benjamini	FDR
SP_PIR_KEYWORDS	muscle protein	7	6.140350877	1.32E-06	MYL6, TAGLN, MYL12A, TPM2, TPM1, TPM4, MYL9	113	60	19235	19.85914454	3.17E-04	3.17E-05	0.001703752
GOTERM_CC_FAT	GO:0015629~actin cytoskeleton	11	9.649122807	8.42E-05	MYL6, ACTG1, ALDOA, PFN1, ARPC2, CFL1, MYL12A, TPM2, TPM1, TPM4, MYL9	108	269	12782	4.839666804	0.014958099	9.42E-04	0.103558238
SP_PIR_KEYWORDS	actin-binding	9	7.894736842	9.95E-05	PFN1, TAGLN, ARPC2, CFL1, TMSB4X, TMSB10, TPM2, TPM1, TPM4	113	247	19235	6.202393322	0.02359246	0.001255801	0.128321473
GOTERM_BP_FAT	GO:0030029~actin filament-based process	10	8.771929825	1.41E-04	MYL6, ACTG1, ALDOA, PFN1, CFL1, TMSB4X, TMSB10, CALR, TPM1, ITGB1	110	241	13528	5.102980008	0.120850534	0.012797443	0.220273406
GOTERM_BP_FAT	GO:0030036~actin cytoskeleton organization	9	7.894736842	4.79E-04	ACTG1, ALDOA, PFN1, CFL1, TMSB4X, TMSB10, CALR, TPM1, ITGB1	110	226	13528	4.897506034	0.353876564	0.03574265	0.744986751
GOTERM_MF_FAT	GO:0008092~cytoskeletal protein binding	13	11.40350877	7.53E-04	ALDOA, TMSB10, TPM2, TPM1, TPM4, ANXA2, ANXA2P2, PFN1, TAGLN, ARPC2, CFL1, TMSB4X, CALM2	106	504	12983	3.15923555	0.133957505	0.017817029	0.932304035
SP_PIR_KEYWORDS	cytoskeleton	12	10.52631579	0.001210315	ACTG1, ACTB, PFN1, ARPC2, CFL1, HSPB1, TMSB4X, TMSB10, TPM2, TPM1, CALM2, TPM4	113	636	19235	3.211721489	0.25222379	0.009972409	1.551005921
GOTERM_MF_FAT	GO:0003779~actin binding	10	8.771929825	0.001289707	ALDOA, PFN1, TAGLN, ARPC2, CFL1, TMSB4X, TMSB10, TPM2, TPM1, TPM4	106	326	12983	3.757089941	0.218463204	0.027016462	1.592539006
GOTERM_BP_FAT	GO:0007010~cytoskeleton organization	11	9.649122807	0.002706332	ACTG1, ALDOA, PFN1, TUBB, CFL1, TMSB4X, TMSB10, CALR, TPM1, ITGB1, TUBA1B	110	436	13528	3.102752294	0.915543633	0.128297149	4.143161736
GOTERM_BP_FAT	GO:0032956~regulation of actin cytoskeleton organization	5	4.385964912	0.005761288	ARPC2, CFL1, TMSB4X, TMSB10, TPM1	110	89	13528	6.909090909	0.994853761	0.212996226	8.626785653
GOTERM_BP_FAT	GO:0044087~regulation of cellular component biogenesis	6	5.263157895	0.005796998	ARPC2, TMSB4X, TMSB10, UBB, MMP14, TPM1	110	142	13528	5.196414853	0.995019601	0.2058893	8.678014444
GOTERM_BP_FAT	GO:0032970~regulation of actin filament-based process	5	4.385964912	0.006473297	ARPC2, CFL1, TMSB4X, TMSB10, TPM1	110	92	13528	6.683794466	0.99732241	0.210940478	9.643177306
GOTERM_CC_FAT	GO:0005856~cytoskeleton	21	18.42105263	0.010030755	MYL6, ACTB, ALDOA, VIM, TMSB10, MYL12A, TPM2, TPM1, TPM4, MYL9, ACTG1, PFN1, TUBB, ARPC2, CFL1, TPT1, HSPB1, TMSB4X, TUBA1A, TUBA1B, CALM2	108	1381	12782	1.799702309	0.835454952	0.058378946	11.66748911
GOTERM_BP_FAT	GO:0008064~regulation of actin polymerization or depolymerization	4	3.50877193	0.013055259	ARPC2, CFL1, TMSB4X, TMSB10	110	61	13528	8.06438152	0.999993762	0.297067293	18.5506821
GOTERM_BP_FAT	GO:0030832~regulation of actin filament length	4	3.50877193	0.014239672	ARPC2, CFL1, TMSB4X, TMSB10	110	63	13528	7.808369408	0.999997913	0.29778217	20.06358805
GOTERM_BP_FAT	GO:0051130~positive regulation of cellular component organization	6	5.263157895	0.015504172	TNFRSF12A, ARPC2, CFL1, CD63, CALR, TPM1	110	181	13528	4.076745354	0.999999353	0.299712346	21.64973924
GOTERM_BP_FAT	GO:0051493~regulation of cytoskeleton organization	5	4.385964912	0.024174142	ARPC2, CFL1, TMSB4X, TMSB10, TPM1	110	136	13528	4.521390374	1	0.391006874	31.75705784
GOTERM_CC_FAT	GO:0044430~cytoskeletal part	15	13.15789474	0.027272661	MYL6, VIM, MYL12A, TPM2, TPM1, TPM4, MYL9, TUBB, ARPC2, CFL1, TPT1, HSPB1, TUBA1A, TUBA1B, CALM2	108	952	12782	1.864787582	0.992913842	0.128456255	28.84286168
GOTERM_BP_FAT	GO:0051495~positive regulation of cytoskeleton organization	3	2.631578947	0.050885098	ARPC2, CFL1, TPM1	110	45	13528	8.198787879	1	0.586057892	55.75624126
GOTERM_BP_FAT	GO:0030833~regulation of actin filament polymerization	3	2.631578947	0.070232434	ARPC2, TMSB4X, TMSB10	110	54	13528	6.832323232	1	0.669409199	67.92307504
GOTERM_BP_FAT	GO:0033043~regulation of organelle organization	5	4.385964912	0.098199831	ARPC2, CFL1, TMSB4X, TMSB10, TPM1	110	217	13528	2.833682447	1	0.739893324	80.0893576
GOTERM_BP_FAT	GO:0032271~regulation of protein polymerization	3	2.631578947	0.104110109	ARPC2, TMSB4X, TMSB10	110	68	13528	5.425668449	1	0.737326429	82.03214267
GOTERM_BP_FAT	GO:0010638~positive regulation of organelle organization	3	2.631578947	0.144198887	ARPC2, CFL1, TPM1	110	83	13528	4.445125958	1	0.800869963	91.20858335
GOTERM_BP_FAT	GO:0043254~regulation of protein complex assembly	3	2.631578947	0.163868815	ARPC2, TMSB4X, TMSB10	110	90	13528	4.099393939	1	0.823844374	93.88522548
GOTERM_BP_FAT	GO:0032535~regulation of cellular component size	5	4.385964912	0.17512538	TNFRSF12A, ARPC2, CFL1, TMSB4X, TMSB10	110	271	13528	2.269037236	1	0.836365733	95.05156342
Annotation Cluster 11	Enrichment Score: 2.1604540605716855
Category	Term	Count	%	PValue	Genes	List Total	Pop Hits	Pop Total	Fold Enrichment	Bonferroni	Benjamini	FDR
SP_PIR_KEYWORDS	calcium binding	8	7.01754386	2.35E-06	S100A6, S100A11, MYL12A, SPARC, ANXA5, CALR, CALM2, ANXA2	113	103	19235	13.2210671	5.64E-04	5.12E-05	0.00303192
SP_PIR_KEYWORDS	EF hand	5	4.385964912	4.13E-04	S100A6, S100A11, MYL12A, SPARC, CALM2	113	60	19235	14.18510324	0.094427686	0.004712108	0.532025798
UP_SEQ_FEATURE	domain:EF-hand 2	7	6.140350877	7.13E-04	MYL6, S100A6, S100A11, FSTL1, MYL12A, CALM2, MYL9	113	182	19113	6.505445882	0.222573414	0.080497045	0.971937176
UP_SEQ_FEATURE	domain:EF-hand 1	7	6.140350877	7.13E-04	MYL6, S100A6, S100A11, FSTL1, MYL12A, CALM2, MYL9	113	182	19113	6.505445882	0.222573414	0.080497045	0.971937176
INTERPRO	IPR018248:EF hand	6	5.263157895	0.001774022	MYL6, S100A6, S100A11, MYL12A, CALM2, MYL9	112	130	16659	6.864972527	0.379751962	0.147184406	2.306227804
SP_PIR_KEYWORDS	calcium	13	11.40350877	0.002489994	S100A6, S100A11, SPARC, MYL12A, CALR, ANXA5, MMP14, MMP1, TPM4, MYL9, ANXA2, TPT1, CALM2	113	803	19235	2.755761029	0.450278703	0.018524518	3.166741613
INTERPRO	IPR018249:EF-HAND 2	7	6.140350877	0.003171429	MYL6, S100A6, S100A11, FSTL1, MYL12A, CALM2, MYL9	112	215	16659	4.842732558	0.574491372	0.157089092	4.088147329
SMART	SM00054:EFh	5	4.385964912	0.00452283	MYL6, FSTL1, MYL12A, CALM2, MYL9	44	143	9079	7.214717101	0.154413071	0.080441993	3.988606125
INTERPRO	IPR011992:EF-Hand type	7	6.140350877	0.004991767	MYL6, S100A6, S100A11, MYL12A, SPARC, CALM2, MYL9	112	236	16659	4.411811441	0.73975919	0.174946331	6.364344399
GOTERM_MF_FAT	GO:0005509~calcium ion binding	16	14.03508772	0.006925268	MYL6, S100A6, S100A11, FSTL1, SPARC, MYL12A, MMP14, CALR, ANXA5, MMP1, TPM4, ANXA2, MYL9, ANXA2P2, TPT1, CALM2	106	919	12983	2.132424498	0.734814993	0.075107803	8.281491334
INTERPRO	IPR018247:EF-HAND 1	6	5.263157895	0.015075648	S100A6, S100A11, MYL12A, SPARC, CALM2, MYL9	112	217	16659	4.112656353	0.983197518	0.288599029	18.09507816
INTERPRO	IPR002048:Calcium-binding EF-hand	5	4.385964912	0.015369999	MYL6, FSTL1, MYL12A, CALM2, MYL9	112	143	16659	5.200736763	0.984495622	0.274221364	18.41614698
UP_SEQ_FEATURE	domain:EF-hand 3	4	3.50877193	0.017855806	MYL6, MYL12A, CALM2, MYL9	113	94	19113	7.197514592	0.998270723	0.548421694	21.8647854
SP_PIR_KEYWORDS	myosin	3	2.631578947	0.035601404	MYL6, MYL12A, MYL9	113	51	19235	10.01301406	0.999833438	0.195475238	37.36865746
PIR_SUPERFAMILY	PIRSF002350:calmodulin	3	2.631578947	0.039700205	MYL12A, CALM2, MYL9	99	24	7396	9.338383838	0.981875052	0.737320859	36.15939491
GOTERM_CC_FAT	GO:0016459~myosin complex	3	2.631578947	0.102883261	MYL6, MYL12A, MYL9	108	65	12782	5.462393162	0.999999996	0.357044381	73.71195909
SP_PIR_KEYWORDS	motor protein	3	2.631578947	0.179431055	MYL6, MYL12A, MYL9	113	132	19235	3.868664521	1	0.620388683	92.21173635
KEGG_PATHWAY	hsa04270:Vascular smooth muscle contraction	4	3.50877193	0.240131896	MYL6, GNAS, CALM2, MYL9	78	112	5085	2.328296703	0.999999908	0.740803247	93.55722675
GOTERM_MF_FAT	GO:0003774~motor activity	3	2.631578947	0.319155379	MYL6, MYL12A, MYL9	106	142	12983	2.587629551	1	0.862543033	99.16205744
Annotation Cluster 12	Enrichment Score: 2.105640010463022
Category	Term	Count	%	PValue	Genes	List Total	Pop Hits	Pop Total	Fold Enrichment	Bonferroni	Benjamini	FDR
GOTERM_BP_FAT	GO:0006916~anti-apoptosis	8	7.01754386	0.001377302	IER3, CCL2, CFL1, TPT1, HSPB1, UBB, ANXA5, GSTP1	110	206	13528	4.775992939	0.715483755	0.080382689	2.12903228
GOTERM_BP_FAT	GO:0043066~negative regulation of apoptosis	9	7.894736842	0.007806563	IER3, CCL2, CFL1, TPT1, HSPB1, UBB, ANXA5, GSTP1, MIF	110	354	13528	3.126656394	0.999213188	0.225291615	11.518013
GOTERM_BP_FAT	GO:0043069~negative regulation of programmed cell death	9	7.894736842	0.008460764	IER3, CCL2, CFL1, TPT1, HSPB1, UBB, ANXA5, GSTP1, MIF	110	359	13528	3.083109648	0.999568846	0.234486495	12.42457362
GOTERM_BP_FAT	GO:0060548~negative regulation of cell death	9	7.894736842	0.008596407	IER3, CCL2, CFL1, TPT1, HSPB1, UBB, ANXA5, GSTP1, MIF	110	360	13528	3.074545455	0.99961942	0.230843262	12.61145074
GOTERM_BP_FAT	GO:0042981~regulation of apoptosis	14	12.28070175	0.012483507	IER3, TUBB, CCL2, LGALS1, CFL1, TPT1, HSPB1, RPL11, UBB, RPS6, ANXA5, CALR, GSTP1, MIF	110	804	13528	2.141474446	0.999989421	0.293314974	17.81080352
GOTERM_BP_FAT	GO:0043067~regulation of programmed cell death	14	12.28070175	0.013469863	IER3, TUBB, CCL2, LGALS1, CFL1, TPT1, HSPB1, RPL11, UBB, RPS6, ANXA5, CALR, GSTP1, MIF	110	812	13528	2.120376176	0.999995747	0.29768373	19.08329762
GOTERM_BP_FAT	GO:0010941~regulation of cell death	14	12.28070175	0.013854941	IER3, TUBB, CCL2, LGALS1, CFL1, TPT1, HSPB1, RPL11, UBB, RPS6, ANXA5, CALR, GSTP1, MIF	110	815	13528	2.11257111	0.999997021	0.297736094	19.57506165
Annotation Cluster 13	Enrichment Score: 1.9367198574829299
Category	Term	Count	%	PValue	Genes	List Total	Pop Hits	Pop Total	Fold Enrichment	Bonferroni	Benjamini	FDR
GOTERM_MF_FAT	GO:0030246~carbohydrate binding	10	8.771929825	0.002267516	ALDOA, BSG, BGN, CCL2, CTGF, LGALS1, FSTL1, POSTN, CALR, RPL29	106	354	12983	3.459918985	0.351820294	0.038650283	2.784362486
GOTERM_MF_FAT	GO:0005539~glycosaminoglycan binding	6	5.263157895	0.005536268	BGN, CCL2, CTGF, FSTL1, POSTN, RPL29	106	140	12983	5.249191375	0.653670668	0.06825025	6.672866377
SP_PIR_KEYWORDS	heparin-binding	4	3.50877193	0.006459253	CTGF, FSTL1, POSTN, RPL29	113	65	19235	10.47515317	0.788863216	0.043462885	8.024064904
GOTERM_MF_FAT	GO:0001871~pattern binding	6	5.263157895	0.008216274	BGN, CCL2, CTGF, FSTL1, POSTN, RPL29	106	154	12983	4.771992159	0.79315607	0.083821377	9.753724625
GOTERM_MF_FAT	GO:0030247~polysaccharide binding	6	5.263157895	0.008216274	BGN, CCL2, CTGF, FSTL1, POSTN, RPL29	106	154	12983	4.771992159	0.79315607	0.083821377	9.753724625
GOTERM_MF_FAT	GO:0008201~heparin binding	5	4.385964912	0.009687099	CCL2, CTGF, FSTL1, POSTN, RPL29	106	103	12983	5.945686023	0.844211503	0.093220147	11.40451961
GOTERM_BP_FAT	GO:0007167~enzyme linked receptor protein signaling pathway	4	3.50877193	0.522959075	CCL2, CTGF, COL1A2, FSTL1	110	342	13528	1.438383838	1	0.984498015	99.99904299
Annotation Cluster 14	Enrichment Score: 1.915035593594391
Category	Term	Count	%	PValue	Genes	List Total	Pop Hits	Pop Total	Fold Enrichment	Bonferroni	Benjamini	FDR
GOTERM_MF_FAT	GO:0019838~growth factor binding	7	6.140350877	2.04E-04	COL4A1, CTGF, IGFBP7, COL1A2, COL6A1, RPS2, IGFBP2	106	105	12983	8.165408805	0.038239656	0.006477262	0.253611225
SMART	SM00121:IB	3	2.631578947	0.003943912	CTGF, IGFBP7, IGFBP2	44	20	9079	30.95113636	0.136026564	0.136026564	3.486087486
UP_SEQ_FEATURE	domain:IGFBP N-terminal	3	2.631578947	0.006035579	CTGF, IGFBP7, IGFBP2	113	20	19113	25.37123894	0.881993433	0.299645867	7.955912866
INTERPRO	IPR000867:Insulin-like growth factor-binding protein, IGFBP	3	2.631578947	0.007729777	CTGF, IGFBP7, IGFBP2	112	20	16659	22.31116071	0.875989363	0.229660145	9.694182489
GOTERM_MF_FAT	GO:0005520~insulin-like growth factor binding	3	2.631578947	0.017218958	CTGF, IGFBP7, IGFBP2	106	25	12983	14.69773585	0.963755413	0.146128474	19.43125349
GOTERM_BP_FAT	GO:0001558~regulation of cell growth	4	3.50877193	0.205870585	TNFRSF12A, CTGF, IGFBP7, IGFBP2	110	194	13528	2.535707591	1	0.867528164	97.26544571
GOTERM_BP_FAT	GO:0040008~regulation of growth	5	4.385964912	0.295434519	TNFRSF12A, CTGF, IGFBP7, UBB, IGFBP2	110	341	13528	1.803252466	1	0.928590762	99.57789554
Annotation Cluster 15	Enrichment Score: 1.8934690881506302
Category	Term	Count	%	PValue	Genes	List Total	Pop Hits	Pop Total	Fold Enrichment	Bonferroni	Benjamini	FDR
GOTERM_CC_FAT	GO:0001726~ruffle	6	5.263157895	2.39E-04	S100A6, TNFRSF12A, S100A11, GNAS, TPM1, ITGB1	108	67	12782	10.5986733	0.041936641	0.002377246	0.294095645
GOTERM_CC_FAT	GO:0031252~cell leading edge	7	6.140350877	0.001051322	S100A6, TNFRSF12A, ARPC2, S100A11, GNAS, TPM1, ITGB1	108	138	12782	6.003354804	0.171621996	0.008925911	1.286098465
GOTERM_CC_FAT	GO:0042995~cell projection	10	8.771929825	0.129292807	ACTB, S100A6, TNFRSF12A, ARPC2, VIM, UCHL1, S100A11, GNAS, TPM1, ITGB1	108	697	12782	1.698017961	1	0.416522429	81.80026429
GOTERM_MF_FAT	GO:0046983~protein dimerization activity	4	3.50877193	0.820077797	S100A6, LGALS1, S100A11, ITGB1	106	542	12983	0.903919794	1	0.99941603	99.99999995
Annotation Cluster 16	Enrichment Score: 1.8146504211396504
Category	Term	Count	%	PValue	Genes	List Total	Pop Hits	Pop Total	Fold Enrichment	Bonferroni	Benjamini	FDR
SP_PIR_KEYWORDS	methylated amino acid	3	2.631578947	0.005961859	ACTG1, ACTB, CALM2	113	20	19235	25.53318584	0.761915219	0.041331235	7.42795516
GOTERM_BP_FAT	GO:0010035~response to inorganic substance	7	6.140350877	0.006262217	ACTG1, ACTB, BSG, SERPINE1, IGFBP2, TPM1, CALM2	110	205	13528	4.199379157	0.996749995	0.212358664	9.342968956
GOTERM_BP_FAT	GO:0010038~response to metal ion	5	4.385964912	0.020365033	ACTG1, ACTB, BSG, IGFBP2, CALM2	110	129	13528	4.766737139	0.999999993	0.360313499	27.47692352
GOTERM_BP_FAT	GO:0051592~response to calcium ion	3	2.631578947	0.072510918	ACTG1, ACTB, CALM2	110	55	13528	6.708099174	1	0.669536815	69.1287301
Annotation Cluster 17	Enrichment Score: 1.6741962114053153
Category	Term	Count	%	PValue	Genes	List Total	Pop Hits	Pop Total	Fold Enrichment	Bonferroni	Benjamini	FDR
GOTERM_BP_FAT	GO:0001568~blood vessel development	7	6.140350877	0.014292538	BGN, TNFRSF12A, CTGF, COL1A2, MMP14, ANXA2P2, ANXA2	110	245	13528	3.513766234	0.999998013	0.292130732	20.13050012
GOTERM_BP_FAT	GO:0001944~vasculature development	7	6.140350877	0.01592742	BGN, TNFRSF12A, CTGF, COL1A2, MMP14, ANXA2P2, ANXA2	110	251	13528	3.429771822	0.999999563	0.300325278	22.17403494
GOTERM_BP_FAT	GO:0048514~blood vessel morphogenesis	6	5.263157895	0.027898622	BGN, TNFRSF12A, CTGF, MMP14, ANXA2P2, ANXA2	110	211	13528	3.497113313	1	0.429352001	35.71253142
GOTERM_BP_FAT	GO:0001525~angiogenesis	5	4.385964912	0.031650285	TNFRSF12A, CTGF, MMP14, ANXA2P2, ANXA2	110	148	13528	4.154791155	1	0.457234349	39.47915213
Annotation Cluster 18	Enrichment Score: 1.661169857855445
Category	Term	Count	%	PValue	Genes	List Total	Pop Hits	Pop Total	Fold Enrichment	Bonferroni	Benjamini	FDR
GOTERM_CC_FAT	GO:0005730~nucleolus	14	12.28070175	0.005445878	UCHL1, RPL35, RPS9, RPL36, RPS2, RPS6, RPS25, RPS19, RPL23, RPS14, RPL3, RPS13, RPL11, RPL5	108	698	12782	2.373819378	0.623740458	0.035555334	6.499204513
GOTERM_CC_FAT	GO:0043233~organelle lumen	25	21.92982456	0.014412178	ACTB, P4HB, PSAP, UCHL1, RPL35, RPL36, RPS9, SPARC, RPS6, CALR, RPS2, SERPINH1, TIMP1, RPS25, RPS19, RPL23, PPIB, RPS14, CFL1, RPL3, RPS13, RPL5, RPL11, UBB, CALM2	108	1820	12782	1.625712251	0.925618691	0.075723452	16.35989498
GOTERM_CC_FAT	GO:0031974~membrane-enclosed lumen	25	21.92982456	0.018007143	ACTB, P4HB, PSAP, UCHL1, RPL35, RPL36, RPS9, SPARC, RPS6, CALR, RPS2, SERPINH1, TIMP1, RPS25, RPS19, RPL23, PPIB, RPS14, CFL1, RPL3, RPS13, RPL5, RPL11, UBB, CALM2	108	1856	12782	1.594179039	0.961328518	0.091232743	20.03776746
GOTERM_CC_FAT	GO:0070013~intracellular organelle lumen	23	20.1754386	0.036893134	ACTB, P4HB, PSAP, UCHL1, RPL35, RPS9, RPL36, RPS2, RPS6, CALR, SERPINH1, RPS25, RPS19, PPIB, RPL23, RPS14, CFL1, RPL3, RPS13, RPL5, RPL11, UBB, CALM2	108	1779	12782	1.530125122	0.998803998	0.162281311	37.03520895
GOTERM_CC_FAT	GO:0031981~nuclear lumen	18	15.78947368	0.094833734	ACTB, UCHL1, RPL35, RPS9, RPL36, RPS2, RPS6, RPS25, RPS19, RPL23, RPS14, CFL1, RPL3, RPS13, RPL5, RPL11, UBB, CALM2	108	1450	12782	1.469195402	0.999999982	0.339505479	70.65742601
Annotation Cluster 19	Enrichment Score: 1.5882632596315507
Category	Term	Count	%	PValue	Genes	List Total	Pop Hits	Pop Total	Fold Enrichment	Bonferroni	Benjamini	FDR
SMART	SM00280:KAZAL	3	2.631578947	0.019878022	IGFBP7, FSTL1, SPARC	44	46	9079	13.45701581	0.524265413	0.219352616	16.49684065
UP_SEQ_FEATURE	domain:Kazal-like	3	2.631578947	0.022965654	IGFBP7, FSTL1, SPARC	113	40	19113	12.68561947	0.999725735	0.597986029	27.25154291
INTERPRO	IPR002350:Proteinase inhibitor I1, Kazal	3	2.631578947	0.037649415	IGFBP7, FSTL1, SPARC	112	46	16659	9.700504658	0.99996714	0.497529264	39.60649963
Annotation Cluster 20	Enrichment Score: 1.5179769170187563
Category	Term	Count	%	PValue	Genes	List Total	Pop Hits	Pop Total	Fold Enrichment	Bonferroni	Benjamini	FDR
KEGG_PATHWAY	hsa05414:Dilated cardiomyopathy	7	6.140350877	0.002515777	ACTG1, ACTB, GNAS, TPM2, TPM1, ITGB1, TPM4	78	92	5085	4.960284281	0.138101603	0.048332238	2.484004241
GOTERM_BP_FAT	GO:0045214~sarcomere organization	3	2.631578947	0.004027707	ACTG1, TPM1, ITGB1	110	12	13528	30.74545455	0.974794327	0.168092739	6.107178408
KEGG_PATHWAY	hsa05410:Hypertrophic cardiomyopathy (HCM)	6	5.263157895	0.008927541	ACTG1, ACTB, TPM2, TPM1, ITGB1, TPM4	78	85	5085	4.601809955	0.410859262	0.084405499	8.565669731
GOTERM_BP_FAT	GO:0030239~myofibril assembly	3	2.631578947	0.01222484	ACTG1, TPM1, ITGB1	110	21	13528	17.56883117	0.999986567	0.295702951	17.47401184
GOTERM_BP_FAT	GO:0031032~actomyosin structure organization	3	2.631578947	0.02121579	ACTG1, TPM1, ITGB1	110	28	13528	13.17662338	0.999999997	0.36543399	28.45412035
GOTERM_BP_FAT	GO:0010927~cellular component assembly involved in morphogenesis	3	2.631578947	0.033921352	ACTG1, TPM1, ITGB1	110	36	13528	10.24848485	1	0.47392378	41.65783644
GOTERM_BP_FAT	GO:0032989~cellular component morphogenesis	8	7.01754386	0.041355898	ACTG1, ACTB, S100A6, UCHL1, CFL1, UBB, TPM1, ITGB1	110	397	13528	2.478223036	1	0.537159811	48.28746864
GOTERM_BP_FAT	GO:0055002~striated muscle cell development	3	2.631578947	0.065748881	ACTG1, TPM1, ITGB1	110	52	13528	7.095104895	1	0.656785211	65.42084583
GOTERM_BP_FAT	GO:0042692~muscle cell differentiation	4	3.50877193	0.074173495	ACTG1, LGALS1, TPM1, ITGB1	110	121	13528	4.065514651	1	0.672300138	69.9815681
GOTERM_BP_FAT	GO:0055001~muscle cell development	3	2.631578947	0.074813166	ACTG1, TPM1, ITGB1	110	56	13528	6.588311688	1	0.669805696	70.3037806
GOTERM_BP_FAT	GO:0051146~striated muscle cell differentiation	3	2.631578947	0.158198576	ACTG1, TPM1, ITGB1	110	88	13528	4.192561983	1	0.815255247	93.20465259
KEGG_PATHWAY	hsa05412:Arrhythmogenic right ventricular cardiomyopathy (ARVC)	3	2.631578947	0.320320236	ACTG1, ACTB, ITGB1	78	76	5085	2.573380567	1	0.826651657	97.88446258
Annotation Cluster 21	Enrichment Score: 1.4900007277767384
Category	Term	Count	%	PValue	Genes	List Total	Pop Hits	Pop Total	Fold Enrichment	Bonferroni	Benjamini	FDR
GOTERM_BP_FAT	GO:0050819~negative regulation of coagulation	4	3.50877193	0.001155942	SERPINE1, ANXA5, ANXA2P2, ANXA2	110	26	13528	18.92027972	0.651748128	0.072576483	1.789741361
GOTERM_BP_FAT	GO:0042730~fibrinolysis	3	2.631578947	0.004027707	SERPINE1, ANXA2P2, ANXA2	110	12	13528	30.74545455	0.974794327	0.168092739	6.107178408
GOTERM_MF_FAT	GO:0004859~phospholipase inhibitor activity	3	2.631578947	0.004055823	ANXA5, ANXA2P2, ANXA2	106	12	12983	30.62028302	0.53986598	0.057962857	4.929805435
GOTERM_BP_FAT	GO:0050818~regulation of coagulation	4	3.50877193	0.004342235	SERPINE1, ANXA5, ANXA2P2, ANXA2	110	41	13528	11.99822616	0.981102797	0.172203299	6.569092679
GOTERM_MF_FAT	GO:0055102~lipase inhibitor activity	3	2.631578947	0.006351273	ANXA5, ANXA2P2, ANXA2	106	15	12983	24.49622642	0.703871496	0.073239504	7.619854155
GOTERM_BP_FAT	GO:0030195~negative regulation of blood coagulation	3	2.631578947	0.01457494	SERPINE1, ANXA2P2, ANXA2	110	23	13528	16.04110672	0.99999847	0.290601291	20.48704159
GOTERM_MF_FAT	GO:0005544~calcium-dependent phospholipid binding	3	2.631578947	0.018556595	ANXA5, ANXA2P2, ANXA2	106	26	12983	14.13243832	0.972057528	0.150084649	20.78479124
GOTERM_MF_FAT	GO:0004857~enzyme inhibitor activity	7	6.140350877	0.022259236	OAZ1, SERPINE1, ANXA5, SERPINH1, ANXA2P2, TIMP1, ANXA2	106	270	12983	3.175436758	0.986425279	0.164017625	24.42315079
GOTERM_BP_FAT	GO:0030193~regulation of blood coagulation	3	2.631578947	0.033921352	SERPINE1, ANXA2P2, ANXA2	110	36	13528	10.24848485	1	0.47392378	41.65783644
GOTERM_BP_FAT	GO:0050878~regulation of body fluid levels	4	3.50877193	0.105280636	SERPINE1, ANXA5, ANXA2P2, ANXA2	110	141	13528	3.488845906	1	0.736826569	82.39522095
GOTERM_BP_FAT	GO:0051241~negative regulation of multicellular organismal process	4	3.50877193	0.146220744	SERPINE1, ANXA5, ANXA2P2, ANXA2	110	164	13528	2.999556541	1	0.802082025	91.52735028
GOTERM_MF_FAT	GO:0019899~enzyme binding	7	6.140350877	0.248528808	ACTB, PFN1, VIM, SERPINE1, GNB2L1, ANXA2P2, ANXA2	106	523	12983	1.639326816	1	0.780393086	97.1396343
GOTERM_BP_FAT	GO:0032101~regulation of response to external stimulus	3	2.631578947	0.367452825	SERPINE1, ANXA2P2, ANXA2	110	159	13528	2.320411664	1	0.951528814	99.92161496
GOTERM_MF_FAT	GO:0005543~phospholipid binding	3	2.631578947	0.420584763	ANXA5, ANXA2P2, ANXA2	106	177	12983	2.075951391	1	0.926162526	99.88734974
GOTERM_MF_FAT	GO:0008289~lipid binding	4	3.50877193	0.710336308	PSAP, ANXA5, ANXA2P2, ANXA2	106	450	12983	1.088721174	1	0.996428101	99.99997976
Annotation Cluster 22	Enrichment Score: 1.4482419522060055
Category	Term	Count	%	PValue	Genes	List Total	Pop Hits	Pop Total	Fold Enrichment	Bonferroni	Benjamini	FDR
KEGG_PATHWAY	hsa04510:Focal adhesion	10	8.771929825	0.003084545	ACTG1, ACTB, COL4A2, COL4A1, COL1A2, COL6A2, COL6A1, MYL12A, ITGB1, MYL9	78	201	5085	3.243398393	0.166623187	0.044544745	3.037833582
KEGG_PATHWAY	hsa04810:Regulation of actin cytoskeleton	9	7.894736842	0.015331044	ACTG1, ACTB, PFN1, ARPC2, CFL1, TMSB4X, MYL12A, ITGB1, MYL9	78	215	5085	2.728980322	0.598093979	0.122097352	14.2966931
KEGG_PATHWAY	hsa04670:Leukocyte transendothelial migration	5	4.385964912	0.102815534	ACTG1, ACTB, MYL12A, ITGB1, MYL9	78	118	5085	2.762385919	0.998340325	0.550734703	66.15570902
KEGG_PATHWAY	hsa04530:Tight junction	4	3.50877193	0.331291793	ACTG1, ACTB, MYL12A, MYL9	78	134	5085	1.946039036	1	0.816558613	98.20177496
Annotation Cluster 23	Enrichment Score: 1.277741887578586
Category	Term	Count	%	PValue	Genes	List Total	Pop Hits	Pop Total	Fold Enrichment	Bonferroni	Benjamini	FDR
SP_PIR_KEYWORDS	cell adhesion	8	7.01754386	0.011765454	TNFRSF12A, CTGF, IGFBP7, TGFBI, COL6A2, COL6A1, POSTN, ITGB1	113	422	19235	3.226942918	0.94160071	0.07586899	14.16668731
GOTERM_BP_FAT	GO:0007155~cell adhesion	10	8.771929825	0.111348617	CCL2, TNFRSF12A, CTGF, IGFBP7, TGFBI, COL6A2, COL6A1, POSTN, CD151, ITGB1	110	700	13528	1.756883117	1	0.739661617	84.1698784
GOTERM_BP_FAT	GO:0022610~biological adhesion	10	8.771929825	0.112067792	CCL2, TNFRSF12A, CTGF, IGFBP7, TGFBI, COL6A2, COL6A1, POSTN, CD151, ITGB1	110	701	13528	1.754376864	1	0.733386119	84.36873501
Annotation Cluster 24	Enrichment Score: 1.2167651489012508
Category	Term	Count	%	PValue	Genes	List Total	Pop Hits	Pop Total	Fold Enrichment	Bonferroni	Benjamini	FDR
GOTERM_BP_FAT	GO:0001501~skeletal system development	7	6.140350877	0.044125494	CTGF, COL1A2, GNAS, POSTN, SPARC, MMP14, ANXA2	110	319	13528	2.698660587	1	0.55380819	50.57164021
GOTERM_BP_FAT	GO:0001503~ossification	4	3.50877193	0.065784488	CTGF, GNAS, SPARC, MMP14	110	115	13528	4.277628458	1	0.650713427	65.4414183
GOTERM_BP_FAT	GO:0060348~bone development	4	3.50877193	0.077071085	CTGF, GNAS, SPARC, MMP14	110	123	13528	3.999408721	1	0.675448373	71.41543733
Annotation Cluster 25	Enrichment Score: 1.2152839341440456
Category	Term	Count	%	PValue	Genes	List Total	Pop Hits	Pop Total	Fold Enrichment	Bonferroni	Benjamini	FDR
SP_PIR_KEYWORDS	actin binding	5	4.385964912	8.47E-05	PFN1, TAGLN, CFL1, TPM1, ANXA2	113	40	19235	21.27765487	0.020120112	0.001128545	0.109252132
GOTERM_BP_FAT	GO:0048729~tissue morphogenesis	4	3.50877193	0.177309192	PFN1, CFL1, COL1A2, TPM1	110	180	13528	2.732929293	1	0.837377049	95.25221027
GOTERM_BP_FAT	GO:0043009~chordate embryonic development	5	4.385964912	0.277396518	PFN1, CFL1, GNAS, TPM1, ITGB1	110	331	13528	1.857731392	1	0.920540838	99.37361274
GOTERM_BP_FAT	GO:0009792~embryonic development ending in birth or egg hatching	5	4.385964912	0.282789065	PFN1, CFL1, GNAS, TPM1, ITGB1	110	334	13528	1.841045182	1	0.921711627	99.44275299
GOTERM_BP_FAT	GO:0048598~embryonic morphogenesis	3	2.631578947	0.71199772	PFN1, CFL1, GNAS	110	307	13528	1.201776725	1	0.998477068	99.99999964
Annotation Cluster 26	Enrichment Score: 1.135743871379696
Category	Term	Count	%	PValue	Genes	List Total	Pop Hits	Pop Total	Fold Enrichment	Bonferroni	Benjamini	FDR
GOTERM_BP_FAT	GO:0006928~cell motion	15	13.15789474	2.70E-05	ACTB, CCL2, TNFRSF12A, VIM, MMP14, TPM1, ITGB1, TPM4, ACTG1, TUBB, CTGF, ARPC2, CFL1, HSPB1, UBB	110	475	13528	3.883636364	0.024339134	0.00307529	0.042177113
GOTERM_BP_FAT	GO:0016477~cell migration	6	5.263157895	0.072283661	CCL2, TNFRSF12A, CTGF, CFL1, MMP14, ITGB1	110	276	13528	2.673517787	1	0.67429036	69.01040997
GOTERM_BP_FAT	GO:0048870~cell motility	6	5.263157895	0.102188569	CCL2, TNFRSF12A, CTGF, CFL1, MMP14, ITGB1	110	307	13528	2.40355345	1	0.735126588	81.42087846
GOTERM_BP_FAT	GO:0051674~localization of cell	6	5.263157895	0.102188569	CCL2, TNFRSF12A, CTGF, CFL1, MMP14, ITGB1	110	307	13528	2.40355345	1	0.735126588	81.42087846
GOTERM_BP_FAT	GO:0031589~cell-substrate adhesion	3	2.631578947	0.186885975	TNFRSF12A, CTGF, ITGB1	110	98	13528	3.764749536	1	0.851302288	96.04551011
GOTERM_BP_FAT	GO:0035295~tube development	4	3.50877193	0.26128526	PFN1, CTGF, CFL1, MMP14	110	220	13528	2.236033058	1	0.911322362	99.11615671
GOTERM_BP_FAT	GO:0048609~reproductive process in a multicellular organism	3	2.631578947	0.907683252	CCL2, MMP14, ITGB1	110	487	13528	0.757588202	1	0.999986331	100
GOTERM_BP_FAT	GO:0032504~multicellular organism reproduction	3	2.631578947	0.907683252	CCL2, MMP14, ITGB1	110	487	13528	0.757588202	1	0.999986331	100
Annotation Cluster 27	Enrichment Score: 1.0873690249877905
Category	Term	Count	%	PValue	Genes	List Total	Pop Hits	Pop Total	Fold Enrichment	Bonferroni	Benjamini	FDR
GOTERM_MF_FAT	GO:0005200~structural constituent of cytoskeleton	7	6.140350877	2.88E-05	ACTG1, ACTB, TUBB, ARPC2, VIM, TPM1, TUBA1B	106	74	12983	11.58605303	0.005477469	0.001097902	0.035765236
KEGG_PATHWAY	hsa05130:Pathogenic Escherichia coli infection	7	6.140350877	1.95E-04	ACTG1, ACTB, TUBB, ARPC2, TUBA1A, ITGB1, TUBA1B	78	57	5085	8.006072874	0.01141797	0.005725375	0.194173534
SP_PIR_KEYWORDS	methylation	8	7.01754386	5.41E-04	ACTG1, ACTB, EEF1A1, TUBB, GAPDH, TUBA1B, CALM2, RPL29	113	242	19235	5.627148395	0.121693868	0.00539208	0.6954363
INTERPRO	IPR018316:Tubulin/FtsZ, 2-layer sandwich domain	3	2.631578947	0.009316731	TUBB, TUBA1A, TUBA1B	112	22	16659	20.28287338	0.919375161	0.244043962	11.57372782
INTERPRO	IPR017975:Tubulin, conserved site	3	2.631578947	0.010159976	TUBB, TUBA1A, TUBA1B	112	23	16659	19.40100932	0.935880843	0.24020089	12.55767517
INTERPRO	IPR000217:Tubulin	3	2.631578947	0.011035774	TUBB, TUBA1A, TUBA1B	112	24	16659	18.59263393	0.949466828	0.237669451	13.56889092
INTERPRO	IPR003008:Tubulin/FtsZ, GTPase domain	3	2.631578947	0.011035774	TUBB, TUBA1A, TUBA1B	112	24	16659	18.59263393	0.949466828	0.237669451	13.56889092
GOTERM_MF_FAT	GO:0003924~GTPase activity	6	5.263157895	0.02824413	EEF1A1, TUBB, EEF2, GNAS, TUBA1A, TUBA1B	106	211	12983	3.482875794	0.995798349	0.196590804	29.98058855
UP_SEQ_FEATURE	nucleotide phosphate-binding region:GTP	6	5.263157895	0.029878207	EEF1A1, TUBB, EEF2, GNAS, TUBA1A, TUBA1B	113	295	19113	3.440167992	0.99997763	0.657258251	33.99194452
PIR_SUPERFAMILY	PIRSF002306:tubulin	3	2.631578947	0.033797848	TUBB, TUBA1A, TUBA1B	99	22	7396	10.18732782	0.966754563	0.817666687	31.67521521
SP_PIR_KEYWORDS	gtp-binding	6	5.263157895	0.043385294	EEF1A1, TUBB, EEF2, GNAS, TUBA1A, TUBA1B	113	329	19235	3.104338704	0.999976183	0.22388511	43.5890292
SP_PIR_KEYWORDS	GTP binding	3	2.631578947	0.058167359	EEF1A1, EEF2, GNAS	113	67	19235	7.62184652	0.999999433	0.273570842	53.86121989
GOTERM_BP_FAT	GO:0051258~protein polymerization	3	2.631578947	0.05921524	TUBB, TUBA1A, TUBA1B	110	49	13528	7.529499072	1	0.62994168	61.44569182
GOTERM_BP_FAT	GO:0007018~microtubule-based movement	4	3.50877193	0.063091748	TUBB, UCHL1, TUBA1A, TUBA1B	110	113	13528	4.353338697	1	0.647504949	63.85290076
GOTERM_BP_FAT	GO:0043623~cellular protein complex assembly	4	3.50877193	0.142471602	TUBB, TUBA1A, CALR, TUBA1B	110	162	13528	3.036588103	1	0.800354166	90.92740292
KEGG_PATHWAY	hsa04540:Gap junction	4	3.50877193	0.151415871	TUBB, GNAS, TUBA1A, TUBA1B	78	89	5085	2.929991357	0.999937913	0.659156131	80.59293351
GOTERM_MF_FAT	GO:0005525~GTP binding	6	5.263157895	0.18301384	EEF1A1, TUBB, EEF2, GNAS, TUBA1A, TUBA1B	106	372	12983	1.97550213	1	0.735863846	91.90900623
GOTERM_MF_FAT	GO:0019001~guanyl nucleotide binding	6	5.263157895	0.196933158	EEF1A1, TUBB, EEF2, GNAS, TUBA1A, TUBA1B	106	382	12983	1.923787415	1	0.741090768	93.46619127
GOTERM_MF_FAT	GO:0032561~guanyl ribonucleotide binding	6	5.263157895	0.196933158	EEF1A1, TUBB, EEF2, GNAS, TUBA1A, TUBA1B	106	382	12983	1.923787415	1	0.741090768	93.46619127
GOTERM_BP_FAT	GO:0034622~cellular macromolecular complex assembly	5	4.385964912	0.254254153	TUBB, RPS14, TUBA1A, CALR, TUBA1B	110	318	13528	1.933676387	1	0.908267033	98.97526127
GOTERM_BP_FAT	GO:0034621~cellular macromolecular complex subunit organization	5	4.385964912	0.324593825	TUBB, RPS14, TUBA1A, CALR, TUBA1B	110	357	13528	1.722434428	1	0.93761727	99.7818269
GOTERM_BP_FAT	GO:0007017~microtubule-based process	4	3.50877193	0.333858037	TUBB, UCHL1, TUBA1A, TUBA1B	110	253	13528	1.944376572	1	0.942156683	99.82414942
GOTERM_BP_FAT	GO:0006461~protein complex assembly	6	5.263157895	0.384894475	TUBB, TUBA1A, ANXA5, CALR, TUBA1B, MIF	110	505	13528	1.461170117	1	0.956857209	99.94934458
GOTERM_BP_FAT	GO:0070271~protein complex biogenesis	6	5.263157895	0.384894475	TUBB, TUBA1A, ANXA5, CALR, TUBA1B, MIF	110	505	13528	1.461170117	1	0.956857209	99.94934458
SP_PIR_KEYWORDS	microtubule	3	2.631578947	0.390123188	TUBB, TUBA1A, TUBA1B	113	231	19235	2.210665441	1	0.884422124	99.83095069
GOTERM_CC_FAT	GO:0005874~microtubule	4	3.50877193	0.403434607	TUBB, TUBA1A, TUBA1B, CALM2	108	274	12782	1.727764261	1	0.825290375	99.8265226
GOTERM_BP_FAT	GO:0065003~macromolecular complex assembly	7	6.140350877	0.448395141	TUBB, RPS14, TUBA1A, ANXA5, CALR, TUBA1B, MIF	110	665	13528	1.294545455	1	0.974421778	99.99075856
GOTERM_BP_FAT	GO:0043933~macromolecular complex subunit organization	7	6.140350877	0.51220723	TUBB, RPS14, TUBA1A, ANXA5, CALR, TUBA1B, MIF	110	710	13528	1.212496799	1	0.984134742	99.99864463
GOTERM_CC_FAT	GO:0015630~microtubule cytoskeleton	5	4.385964912	0.680410078	TUBB, HSPB1, TUBA1A, TUBA1B, CALM2	108	549	12782	1.077885718	1	0.968595942	99.99991992
SP_PIR_KEYWORDS	nucleotide-binding	9	7.894736842	0.775880243	ACTG1, ACTB, EEF1A1, TUBB, PKM2, EEF2, GNAS, TUBA1A, TUBA1B	113	1686	19235	0.9086543	1	0.998158467	99.99999959
GOTERM_MF_FAT	GO:0032553~ribonucleotide binding	9	7.894736842	0.986545962	ACTG1, ACTB, EEF1A1, TUBB, PKM2, EEF2, GNAS, TUBA1A, TUBA1B	106	1836	12983	0.600397706	1	0.999999975	100
GOTERM_MF_FAT	GO:0032555~purine ribonucleotide binding	9	7.894736842	0.986545962	ACTG1, ACTB, EEF1A1, TUBB, PKM2, EEF2, GNAS, TUBA1A, TUBA1B	106	1836	12983	0.600397706	1	0.999999975	100
GOTERM_MF_FAT	GO:0017076~purine nucleotide binding	9	7.894736842	0.991408716	ACTG1, ACTB, EEF1A1, TUBB, PKM2, EEF2, GNAS, TUBA1A, TUBA1B	106	1918	12983	0.574728983	1	0.999999994	100
GOTERM_MF_FAT	GO:0000166~nucleotide binding	11	9.649122807	0.991634591	ACTG1, ACTB, EEF1A1, TUBB, PKM2, EEF2, GNAS, TUBA1A, GAPDH, TUBA1B, RPS24	106	2245	12983	0.600130269	1	0.999999992	100
Annotation Cluster 28	Enrichment Score: 0.9951379164789087
Category	Term	Count	%	PValue	Genes	List Total	Pop Hits	Pop Total	Fold Enrichment	Bonferroni	Benjamini	FDR
GOTERM_BP_FAT	GO:0034101~erythrocyte homeostasis	4	3.50877193	0.007163976	RPS19, RPS14, RPS24, TIMP1	110	49	13528	10.0393321	0.998579948	0.222906571	10.61900162
GOTERM_BP_FAT	GO:0030218~erythrocyte differentiation	3	2.631578947	0.046893935	RPS19, RPS14, TIMP1	110	43	13528	8.58012685	1	0.569305506	52.760217
GOTERM_BP_FAT	GO:0048872~homeostasis of number of cells	4	3.50877193	0.046906707	RPS19, RPS14, RPS24, TIMP1	110	100	13528	4.919272727	1	0.562506464	52.77010044
GOTERM_BP_FAT	GO:0030099~myeloid cell differentiation	3	2.631578947	0.172441184	RPS19, RPS14, TIMP1	110	93	13528	3.967155425	1	0.837494095	94.79406836
GOTERM_BP_FAT	GO:0030097~hemopoiesis	4	3.50877193	0.296323046	RPS19, RPS14, ITGB1, TIMP1	110	236	13528	2.084437596	1	0.927714187	99.58613106
GOTERM_BP_FAT	GO:0048534~hemopoietic or lymphoid organ development	4	3.50877193	0.349319417	RPS19, RPS14, ITGB1, TIMP1	110	260	13528	1.892027972	1	0.946323135	99.87813027
GOTERM_BP_FAT	GO:0002520~immune system development	4	3.50877193	0.384502933	RPS19, RPS14, ITGB1, TIMP1	110	276	13528	1.782345191	1	0.957639813	99.94883876
Annotation Cluster 29	Enrichment Score: 0.9643647871216278
Category	Term	Count	%	PValue	Genes	List Total	Pop Hits	Pop Total	Fold Enrichment	Bonferroni	Benjamini	FDR
GOTERM_BP_FAT	GO:0032989~cellular component morphogenesis	8	7.01754386	0.041355898	ACTG1, ACTB, S100A6, UCHL1, CFL1, UBB, TPM1, ITGB1	110	397	13528	2.478223036	1	0.537159811	48.28746864
GOTERM_CC_FAT	GO:0030863~cortical cytoskeleton	3	2.631578947	0.063312363	ACTG1, ACTB, CFL1	108	49	12782	7.246031746	0.999991769	0.243272195	55.28586728
GOTERM_CC_FAT	GO:0044448~cell cortex part	3	2.631578947	0.153195261	ACTG1, ACTB, CFL1	108	83	12782	4.277777778	1	0.469162185	87.07890296
GOTERM_CC_FAT	GO:0005938~cell cortex	3	2.631578947	0.346154149	ACTG1, ACTB, CFL1	108	146	12782	2.431887367	1	0.774910758	99.46391247
Annotation Cluster 30	Enrichment Score: 0.879448172091426
Category	Term	Count	%	PValue	Genes	List Total	Pop Hits	Pop Total	Fold Enrichment	Bonferroni	Benjamini	FDR
KEGG_PATHWAY	hsa04512:ECM-receptor interaction	6	5.263157895	0.008501071	COL4A2, COL4A1, COL1A2, COL6A2, COL6A1, ITGB1	78	84	5085	4.656593407	0.395713756	0.09583323	8.172014858
KEGG_PATHWAY	hsa05222:Small cell lung cancer	3	2.631578947	0.36471951	COL4A2, COL4A1, ITGB1	78	84	5085	2.328296703	1	0.8123125	98.92242275
KEGG_PATHWAY	hsa05200:Pathways in cancer	5	4.385964912	0.741690693	COL4A2, COL4A1, ITGB1, MMP1, GSTP1	78	328	5085	0.993785178	1	0.988166159	99.99986519
Annotation Cluster 31	Enrichment Score: 0.8634617920536498
Category	Term	Count	%	PValue	Genes	List Total	Pop Hits	Pop Total	Fold Enrichment	Bonferroni	Benjamini	FDR
GOTERM_MF_FAT	GO:0004857~enzyme inhibitor activity	7	6.140350877	0.022259236	OAZ1, SERPINE1, ANXA5, SERPINH1, ANXA2P2, TIMP1, ANXA2	106	270	12983	3.175436758	0.986425279	0.164017625	24.42315079
GOTERM_MF_FAT	GO:0004866~endopeptidase inhibitor activity	3	2.631578947	0.3280674	SERPINE1, SERPINH1, TIMP1	106	145	12983	2.534092388	1	0.864454688	99.28873378
GOTERM_MF_FAT	GO:0030414~peptidase inhibitor activity	3	2.631578947	0.351674831	SERPINE1, SERPINH1, TIMP1	106	153	12983	2.401590825	1	0.880252156	99.54415961
Annotation Cluster 32	Enrichment Score: 0.8605983444457701
Category	Term	Count	%	PValue	Genes	List Total	Pop Hits	Pop Total	Fold Enrichment	Bonferroni	Benjamini	FDR
UP_SEQ_FEATURE	short sequence motif:Prevents secretion from ER	4	3.50877193	0.005017367	P4HB, PPIB, CALR, SERPINH1	113	59	19113	11.46722664	0.830616311	0.29890912	6.656270458
GOTERM_CC_FAT	GO:0005788~endoplasmic reticulum lumen	4	3.50877193	0.029440556	P4HB, PPIB, CALR, SERPINH1	108	80	12782	5.917592593	0.995247053	0.134603337	30.77002828
INTERPRO	IPR000886:Endoplasmic reticulum, targeting sequence	3	2.631578947	0.036166769	P4HB, CALR, SERPINH1	112	45	16659	9.916071429	0.999950282	0.507271303	38.3723306
SP_PIR_KEYWORDS	Chaperone	3	2.631578947	0.234620077	P4HB, CALR, SERPINH1	113	158	19235	3.232048841	1	0.715855579	96.82938419
GOTERM_MF_FAT	GO:0051082~unfolded protein binding	3	2.631578947	0.238296954	PPIB, CALR, SERPINH1	106	115	12983	3.195159967	1	0.773594155	96.61559217
GOTERM_CC_FAT	GO:0044432~endoplasmic reticulum part	4	3.50877193	0.55888713	P4HB, PPIB, CALR, SERPINH1	108	347	12782	1.364286477	1	0.9200153	99.99577506
SP_PIR_KEYWORDS	endoplasmic reticulum	4	3.50877193	0.789610649	P4HB, PPIB, CALR, SERPINH1	113	713	19235	0.954957862	1	0.998237219	99.99999982
GOTERM_CC_FAT	GO:0005783~endoplasmic reticulum	4	3.50877193	0.989147038	P4HB, PPIB, CALR, SERPINH1	108	960	12782	0.493132716	1	0.999990524	100
Annotation Cluster 33	Enrichment Score: 0.8258336785276674
Category	Term	Count	%	PValue	Genes	List Total	Pop Hits	Pop Total	Fold Enrichment	Bonferroni	Benjamini	FDR
GOTERM_BP_FAT	GO:0007565~female pregnancy	5	4.385964912	0.011984531	BSG, IGFBP7, GNAS, IGFBP2, RPL29	110	110	13528	5.590082645	0.99998323	0.29862103	17.15996528
GOTERM_BP_FAT	GO:0010033~response to organic substance	12	10.52631579	0.030603634	BSG, CCL2, IGFBP7, CFL1, COL6A2, HSPB1, GNAS, MMP14, ANXA5, IGFBP2, SERPINH1, B2M	110	721	13528	2.046854117	1	0.452896526	38.44965203
GOTERM_BP_FAT	GO:0009612~response to mechanical stimulus	3	2.631578947	0.074813166	CCL2, MMP14, IGFBP2	110	56	13528	6.588311688	1	0.669805696	70.3037806
GOTERM_BP_FAT	GO:0033273~response to vitamin	3	2.631578947	0.09903097	CCL2, IGFBP7, IGFBP2	110	66	13528	5.590082645	1	0.733114531	80.3739642
GOTERM_BP_FAT	GO:0009719~response to endogenous stimulus	7	6.140350877	0.108770372	BSG, CCL2, IGFBP7, CFL1, GNAS, MMP14, IGFBP2	110	405	13528	2.125611672	1	0.739826416	83.43734715
GOTERM_BP_FAT	GO:0051384~response to glucocorticoid stimulus	3	2.631578947	0.130485814	CCL2, IGFBP7, IGFBP2	110	78	13528	4.73006993	1	0.776912925	88.73175482
GOTERM_BP_FAT	GO:0031960~response to corticosteroid stimulus	3	2.631578947	0.149766884	CCL2, IGFBP7, IGFBP2	110	85	13528	4.340534759	1	0.803287685	92.06045946
GOTERM_BP_FAT	GO:0009725~response to hormone stimulus	6	5.263157895	0.174449949	BSG, CCL2, IGFBP7, GNAS, MMP14, IGFBP2	110	367	13528	2.010601932	1	0.838168752	94.98791612
GOTERM_BP_FAT	GO:0048545~response to steroid hormone stimulus	4	3.50877193	0.201724454	CCL2, IGFBP7, MMP14, IGFBP2	110	192	13528	2.562121212	1	0.866607582	97.03381223
GOTERM_BP_FAT	GO:0009991~response to extracellular stimulus	4	3.50877193	0.26128526	CCL2, RPS19, IGFBP7, IGFBP2	110	220	13528	2.236033058	1	0.911322362	99.11615671
GOTERM_BP_FAT	GO:0032870~cellular response to hormone stimulus	3	2.631578947	0.29078823	IGFBP7, GNAS, IGFBP2	110	133	13528	2.774025974	1	0.926566014	99.53227381
GOTERM_BP_FAT	GO:0007584~response to nutrient	3	2.631578947	0.311634468	CCL2, IGFBP7, IGFBP2	110	140	13528	2.635324675	1	0.93585161	99.70645015
GOTERM_BP_FAT	GO:0009628~response to abiotic stimulus	5	4.385964912	0.344770471	CCL2, IGFBP7, HSPB1, MMP14, IGFBP2	110	368	13528	1.670948617	1	0.944921293	99.8641254
GOTERM_BP_FAT	GO:0031667~response to nutrient levels	3	2.631578947	0.473112996	CCL2, IGFBP7, IGFBP2	110	197	13528	1.872819566	1	0.976388824	99.99548297
GOTERM_BP_FAT	GO:0042493~response to drug	3	2.631578947	0.52191583	CCL2, GNAS, IGFBP2	110	216	13528	1.708080808	1	0.984705981	99.99900978
Annotation Cluster 34	Enrichment Score: 0.8098433321726589
Category	Term	Count	%	PValue	Genes	List Total	Pop Hits	Pop Total	Fold Enrichment	Bonferroni	Benjamini	FDR
GOTERM_BP_FAT	GO:0009408~response to heat	3	2.631578947	0.074813166	CCL2, IGFBP7, HSPB1	110	56	13528	6.588311688	1	0.669805696	70.3037806
GOTERM_BP_FAT	GO:0009266~response to temperature stimulus	3	2.631578947	0.144198887	CCL2, IGFBP7, HSPB1	110	83	13528	4.445125958	1	0.800869963	91.20858335
GOTERM_BP_FAT	GO:0009628~response to abiotic stimulus	5	4.385964912	0.344770471	CCL2, IGFBP7, HSPB1, MMP14, IGFBP2	110	368	13528	1.670948617	1	0.944921293	99.8641254
Annotation Cluster 35	Enrichment Score: 0.7866487012724063
Category	Term	Count	%	PValue	Genes	List Total	Pop Hits	Pop Total	Fold Enrichment	Bonferroni	Benjamini	FDR
SP_PIR_KEYWORDS	glycolysis	3	2.631578947	0.027116049	ALDOA, PKM2, GAPDH	113	44	19235	11.60599356	0.998636518	0.155636459	29.87095823
GOTERM_BP_FAT	GO:0006096~glycolysis	3	2.631578947	0.054993773	ALDOA, PKM2, GAPDH	110	47	13528	7.849903288	1	0.608562737	58.65404496
GOTERM_BP_FAT	GO:0006007~glucose catabolic process	3	2.631578947	0.079486869	ALDOA, PKM2, GAPDH	110	58	13528	6.361128527	1	0.681609697	72.56161756
GOTERM_BP_FAT	GO:0019320~hexose catabolic process	3	2.631578947	0.106676115	ALDOA, PKM2, GAPDH	110	69	13528	5.347035573	1	0.737129216	82.81910105
GOTERM_BP_FAT	GO:0046365~monosaccharide catabolic process	3	2.631578947	0.111858799	ALDOA, PKM2, GAPDH	110	71	13528	5.196414853	1	0.737006099	84.31118951
GOTERM_BP_FAT	GO:0046164~alcohol catabolic process	3	2.631578947	0.138676714	ALDOA, PKM2, GAPDH	110	81	13528	4.554882155	1	0.794666389	90.27981465
GOTERM_BP_FAT	GO:0044275~cellular carbohydrate catabolic process	3	2.631578947	0.149766884	ALDOA, PKM2, GAPDH	110	85	13528	4.340534759	1	0.803287685	92.06045946
GOTERM_BP_FAT	GO:0016052~carbohydrate catabolic process	3	2.631578947	0.219193107	ALDOA, PKM2, GAPDH	110	109	13528	3.384820684	1	0.883409075	97.90029024
KEGG_PATHWAY	hsa00010:Glycolysis / Gluconeogenesis	3	2.631578947	0.23014641	ALDOA, PKM2, GAPDH	78	60	5085	3.259615385	0.999999801	0.754113568	92.66007351
GOTERM_BP_FAT	GO:0006006~glucose metabolic process	3	2.631578947	0.349982275	ALDOA, PKM2, GAPDH	110	153	13528	2.4114082	1	0.945523928	99.88005441
GOTERM_BP_FAT	GO:0019318~hexose metabolic process	3	2.631578947	0.459787356	ALDOA, PKM2, GAPDH	110	192	13528	1.921590909	1	0.975146448	99.9933285
GOTERM_BP_FAT	GO:0006091~generation of precursor metabolites and energy	4	3.50877193	0.463886231	ALDOA, PKM2, GNAS, GAPDH	110	313	13528	1.571652629	1	0.975669046	99.99407655
GOTERM_BP_FAT	GO:0005996~monosaccharide metabolic process	3	2.631578947	0.536697073	ALDOA, PKM2, GAPDH	110	222	13528	1.661916462	1	0.986495324	99.99939359
Annotation Cluster 36	Enrichment Score: 0.7397034825901025
Category	Term	Count	%	PValue	Genes	List Total	Pop Hits	Pop Total	Fold Enrichment	Bonferroni	Benjamini	FDR
GOTERM_BP_FAT	GO:0007517~muscle organ development	5	4.385964912	0.090876579	MYL6, TAGLN, TAGLN2, TPM1, ITGB1	110	211	13528	2.914261094	1	0.721349806	77.40925599
GOTERM_BP_FAT	GO:0014706~striated muscle tissue development	3	2.631578947	0.248952146	MYL6, TPM1, ITGB1	110	119	13528	3.100381971	1	0.904839175	98.85539862
GOTERM_BP_FAT	GO:0060537~muscle tissue development	3	2.631578947	0.26688349	MYL6, TPM1, ITGB1	110	125	13528	2.951563636	1	0.914736478	99.2151444
Annotation Cluster 37	Enrichment Score: 0.7027518486701435
Category	Term	Count	%	PValue	Genes	List Total	Pop Hits	Pop Total	Fold Enrichment	Bonferroni	Benjamini	FDR
GOTERM_BP_FAT	GO:0042592~homeostatic process	14	12.28070175	0.007289176	ALDOA, P4HB, CCL2, RPS6, CALR, TIMP1, RPS19, RPS14, MT2A, SERPINE1, TPT1, SH3BGRL3, RPS24, FTL	110	751	13528	2.292603801	0.99873423	0.218948264	10.79482972
GOTERM_BP_FAT	GO:0019725~cellular homeostasis	8	7.01754386	0.082292736	ALDOA, P4HB, CCL2, MT2A, TPT1, SH3BGRL3, CALR, FTL	110	466	13528	2.111275849	1	0.689307063	73.838842
GOTERM_BP_FAT	GO:0030005~cellular di-, tri-valent inorganic cation homeostasis	5	4.385964912	0.11099805	CCL2, MT2A, TPT1, CALR, FTL	110	227	13528	2.708850621	1	0.742890927	84.07208842
GOTERM_BP_FAT	GO:0055066~di-, tri-valent inorganic cation homeostasis	5	4.385964912	0.127286072	CCL2, MT2A, TPT1, CALR, FTL	110	239	13528	2.572841385	1	0.77194592	88.06659057
GOTERM_BP_FAT	GO:0030003~cellular cation homeostasis	5	4.385964912	0.148966312	CCL2, MT2A, TPT1, CALR, FTL	110	254	13528	2.420901933	1	0.804958474	91.94292449
GOTERM_BP_FAT	GO:0055080~cation homeostasis	5	4.385964912	0.199423321	CCL2, MT2A, TPT1, CALR, FTL	110	286	13528	2.150031786	1	0.868466988	96.89745531
GOTERM_BP_FAT	GO:0048878~chemical homeostasis	7	6.140350877	0.231393562	CCL2, MT2A, SERPINE1, TPT1, RPS6, CALR, FTL	110	512	13528	1.681392045	1	0.893875982	98.35803333
GOTERM_BP_FAT	GO:0006873~cellular ion homeostasis	5	4.385964912	0.355795949	CCL2, MT2A, TPT1, CALR, FTL	110	374	13528	1.644141954	1	0.947599705	99.89575343
GOTERM_BP_FAT	GO:0055082~cellular chemical homeostasis	5	4.385964912	0.366824053	CCL2, MT2A, TPT1, CALR, FTL	110	380	13528	1.618181818	1	0.952273342	99.92038947
GOTERM_BP_FAT	GO:0050801~ion homeostasis	5	4.385964912	0.419893182	CCL2, MT2A, TPT1, CALR, FTL	110	409	13528	1.50344521	1	0.968972761	99.97970562
GOTERM_BP_FAT	GO:0006874~cellular calcium ion homeostasis	3	2.631578947	0.435326872	CCL2, TPT1, CALR	110	183	13528	2.01609538	1	0.971843283	99.98667949
GOTERM_BP_FAT	GO:0055074~calcium ion homeostasis	3	2.631578947	0.44898964	CCL2, TPT1, CALR	110	188	13528	1.962475822	1	0.973957103	99.99091286
GOTERM_BP_FAT	GO:0006875~cellular metal ion homeostasis	3	2.631578947	0.470463388	CCL2, TPT1, CALR	110	196	13528	1.882374768	1	0.976831893	99.99511496
GOTERM_BP_FAT	GO:0055065~metal ion homeostasis	3	2.631578947	0.494023283	CCL2, TPT1, CALR	110	205	13528	1.799733925	1	0.980887444	99.9975998
Annotation Cluster 38	Enrichment Score: 0.6990233087982098
Category	Term	Count	%	PValue	Genes	List Total	Pop Hits	Pop Total	Fold Enrichment	Bonferroni	Benjamini	FDR
GOTERM_BP_FAT	GO:0006417~regulation of translation	4	3.50877193	0.09869502	HSPB1, RPS4X, CALR, RPS5	110	137	13528	3.59071002	1	0.736776467	80.2593867
GOTERM_BP_FAT	GO:0010608~posttranscriptional regulation of gene expression	4	3.50877193	0.241831727	HSPB1, RPS4X, CALR, RPS5	110	211	13528	2.331408875	1	0.901371565	98.67370222
GOTERM_BP_FAT	GO:0032268~regulation of cellular protein metabolic process	6	5.263157895	0.335059207	HSPB1, UBB, RPS4X, CALR, RPS5, TIMP1	110	474	13528	1.556731876	1	0.941622587	99.82903579
Annotation Cluster 39	Enrichment Score: 0.6857726285040945
Category	Term	Count	%	PValue	Genes	List Total	Pop Hits	Pop Total	Fold Enrichment	Bonferroni	Benjamini	FDR
GOTERM_MF_FAT	GO:0017016~Ras GTPase binding	3	2.631578947	0.167675193	PFN1, ANXA2P2, ANXA2	106	91	12983	4.037839519	1	0.714054483	89.8026055
GOTERM_MF_FAT	GO:0031267~small GTPase binding	3	2.631578947	0.196728135	PFN1, ANXA2P2, ANXA2	106	101	12983	3.638053428	1	0.752091393	93.44541095
GOTERM_MF_FAT	GO:0051020~GTPase binding	3	2.631578947	0.220392829	PFN1, ANXA2P2, ANXA2	106	109	12983	3.371040332	1	0.753057098	95.48146046
GOTERM_MF_FAT	GO:0019899~enzyme binding	7	6.140350877	0.248528808	ACTB, PFN1, VIM, SERPINE1, GNB2L1, ANXA2P2, ANXA2	106	523	12983	1.639326816	1	0.780393086	97.1396343
Annotation Cluster 40	Enrichment Score: 0.5677109899889279
Category	Term	Count	%	PValue	Genes	List Total	Pop Hits	Pop Total	Fold Enrichment	Bonferroni	Benjamini	FDR
GOTERM_BP_FAT	GO:0032989~cellular component morphogenesis	8	7.01754386	0.041355898	ACTG1, ACTB, S100A6, UCHL1, CFL1, UBB, TPM1, ITGB1	110	397	13528	2.478223036	1	0.537159811	48.28746864
GOTERM_BP_FAT	GO:0007409~axonogenesis	4	3.50877193	0.203794995	ACTB, S100A6, UCHL1, UBB	110	193	13528	2.548845973	1	0.867065416	97.15169111
GOTERM_BP_FAT	GO:0048667~cell morphogenesis involved in neuron differentiation	4	3.50877193	0.237542549	ACTB, S100A6, UCHL1, UBB	110	209	13528	2.353719008	1	0.89875437	98.5515756
GOTERM_BP_FAT	GO:0048812~neuron projection morphogenesis	4	3.50877193	0.246134071	ACTB, S100A6, UCHL1, UBB	110	213	13528	2.309517712	1	0.903914762	98.78646922
GOTERM_BP_FAT	GO:0000904~cell morphogenesis involved in differentiation	4	3.50877193	0.313969952	ACTB, S100A6, UCHL1, UBB	110	244	13528	2.01609538	1	0.936032476	99.72162149
GOTERM_BP_FAT	GO:0048858~cell projection morphogenesis	4	3.50877193	0.316178801	ACTB, S100A6, UCHL1, UBB	110	245	13528	2.007866419	1	0.936129763	99.73529213
GOTERM_BP_FAT	GO:0000902~cell morphogenesis	5	4.385964912	0.322763486	ACTB, S100A6, UCHL1, CFL1, UBB	110	356	13528	1.727272727	1	0.937766374	99.77241003
GOTERM_BP_FAT	GO:0031175~neuron projection development	4	3.50877193	0.340486806	ACTB, S100A6, UCHL1, UBB	110	256	13528	1.921590909	1	0.94363641	99.84957266
GOTERM_BP_FAT	GO:0032990~cell part morphogenesis	4	3.50877193	0.340486806	ACTB, S100A6, UCHL1, UBB	110	256	13528	1.921590909	1	0.94363641	99.84957266
GOTERM_BP_FAT	GO:0030030~cell projection organization	5	4.385964912	0.344770471	ACTB, S100A6, UCHL1, UBB, TPM1	110	368	13528	1.670948617	1	0.944921293	99.8641254
GOTERM_BP_FAT	GO:0030182~neuron differentiation	5	4.385964912	0.471945984	ACTB, S100A6, TUBB, UCHL1, UBB	110	438	13528	1.403902034	1	0.976650629	99.9953242
GOTERM_BP_FAT	GO:0048666~neuron development	4	3.50877193	0.51700631	ACTB, S100A6, UCHL1, UBB	110	339	13528	1.451112899	1	0.98461364	99.99883852
Annotation Cluster 41	Enrichment Score: 0.5321953551438519
Category	Term	Count	%	PValue	Genes	List Total	Pop Hits	Pop Total	Fold Enrichment	Bonferroni	Benjamini	FDR
SP_PIR_KEYWORDS	calcium	13	11.40350877	0.002489994	S100A6, S100A11, SPARC, MYL12A, CALR, ANXA5, MMP14, MMP1, TPM4, MYL9, ANXA2, TPT1, CALM2	113	803	19235	2.755761029	0.450278703	0.018524518	3.166741613
GOTERM_MF_FAT	GO:0005509~calcium ion binding	16	14.03508772	0.006925268	MYL6, S100A6, S100A11, FSTL1, SPARC, MYL12A, MMP14, CALR, ANXA5, MMP1, TPM4, ANXA2, MYL9, ANXA2P2, TPT1, CALM2	106	919	12983	2.132424498	0.734814993	0.075107803	8.281491334
SP_PIR_KEYWORDS	metal-binding	12	10.52631579	0.969071182	S100A6, RPS29, PKM2, MT2A, RPL37A, UBB, MMP14, CALR, TPM4, MMP1, TIMP1, FTL	113	2972	19235	0.687299753	1	0.999998851	100
SP_PIR_KEYWORDS	zinc	8	7.01754386	0.976771887	RPS29, MT2A, RPL37A, UBB, MMP14, CALR, MMP1, TIMP1	113	2189	19235	0.622096807	1	0.999999527	100
GOTERM_MF_FAT	GO:0046872~metal ion binding	22	19.29824561	0.997721784	MYL6, S100A6, S100A11, FSTL1, SPARC, MYL12A, ANXA5, MMP14, CALR, MMP1, TPM4, ANXA2P2, ANXA2, MYL9, RPS29, PKM2, MT2A, TPT1, RPL37A, UBB, CALM2, FTL	106	4140	12983	0.650865919	1	1	100
GOTERM_MF_FAT	GO:0043169~cation binding	22	19.29824561	0.998136157	MYL6, S100A6, S100A11, FSTL1, SPARC, MYL12A, ANXA5, MMP14, CALR, MMP1, TPM4, ANXA2P2, ANXA2, MYL9, RPS29, PKM2, MT2A, TPT1, RPL37A, UBB, CALM2, FTL	106	4179	12983	0.644791794	1	1	100
GOTERM_MF_FAT	GO:0043167~ion binding	22	19.29824561	0.998654143	MYL6, S100A6, S100A11, FSTL1, SPARC, MYL12A, ANXA5, MMP14, CALR, MMP1, TPM4, ANXA2P2, ANXA2, MYL9, RPS29, PKM2, MT2A, TPT1, RPL37A, UBB, CALM2, FTL	106	4241	12983	0.635365458	1	1	100
GOTERM_MF_FAT	GO:0008270~zinc ion binding	8	7.01754386	0.999752176	S100A6, RPS29, MT2A, RPL37A, UBB, MMP14, CALR, MMP1	106	2311	12983	0.423993534	1	1	100
GOTERM_MF_FAT	GO:0046914~transition metal ion binding	10	8.771929825	0.999887963	S100A6, RPS29, MT2A, RPL37A, UBB, SPARC, MMP14, CALR, MMP1, FTL	106	2785	12983	0.439788625	1	1	100
Annotation Cluster 42	Enrichment Score: 0.359002737636536
Category	Term	Count	%	PValue	Genes	List Total	Pop Hits	Pop Total	Fold Enrichment	Bonferroni	Benjamini	FDR
GOTERM_MF_FAT	GO:0003729~mRNA binding	5	4.385964912	0.001981678	RPS14, RPL35, RPS13, CALR, RPS5	106	66	12983	9.278873642	0.315369507	0.037178845	2.437343096
GOTERM_BP_FAT	GO:0010605~negative regulation of macromolecule metabolic process	6	5.263157895	0.711691831	RPS14, S100A11, RPS13, UBB, CALR, TIMP1	110	734	13528	1.005300966	1	0.998524615	99.99999963
GOTERM_BP_FAT	GO:0045934~negative regulation of nucleobase, nucleoside, nucleotide and nucleic acid metabolic process	4	3.50877193	0.786480168	RPS14, S100A11, RPS13, CALR	110	512	13528	0.960795455	1	0.999581922	100
GOTERM_BP_FAT	GO:0051253~negative regulation of RNA metabolic process	3	2.631578947	0.793367285	RPS14, RPS13, CALR	110	362	13528	1.019186339	1	0.999629771	100
GOTERM_BP_FAT	GO:0051172~negative regulation of nitrogen compound metabolic process	4	3.50877193	0.794177017	RPS14, S100A11, RPS13, CALR	110	519	13528	0.947836749	1	0.999620926	100
GOTERM_BP_FAT	GO:0010558~negative regulation of macromolecule biosynthetic process	3	2.631578947	0.93851707	RPS14, S100A11, CALR	110	547	13528	0.674488948	1	0.999997688	100
GOTERM_BP_FAT	GO:0031327~negative regulation of cellular biosynthetic process	3	2.631578947	0.944166316	RPS14, S100A11, CALR	110	561	13528	0.657656782	1	0.999998419	100
GOTERM_BP_FAT	GO:0009890~negative regulation of biosynthetic process	3	2.631578947	0.948615834	RPS14, S100A11, CALR	110	573	13528	0.643883865	1	0.999998765	100
GOTERM_BP_FAT	GO:0051252~regulation of RNA metabolic process	4	3.50877193	0.999976702	PFN1, RPS14, RPS13, CALR	110	1813	13528	0.2713333	1	1	100
Annotation Cluster 43	Enrichment Score: 0.31683411612400986
Category	Term	Count	%	PValue	Genes	List Total	Pop Hits	Pop Total	Fold Enrichment	Bonferroni	Benjamini	FDR
GOTERM_CC_FAT	GO:0009986~cell surface	6	5.263157895	0.167123724	P4HB, BGN, TNFRSF12A, HSPB1, CALR, ITGB1	108	348	12782	2.04054917	1	0.487285412	89.46434079
GOTERM_CC_FAT	GO:0000267~cell fraction	11	9.649122807	0.421576846	ACTG1, ACTB, P4HB, SERPINE1, HSPB1, GNAS, PTMS, CALR, CD151, ITGB1, ANXA2	108	1083	12782	1.202096372	1	0.831648216	99.8813713
GOTERM_CC_FAT	GO:0005626~insoluble fraction	6	5.263157895	0.839434013	P4HB, HSPB1, GNAS, CALR, CD151, ITGB1	108	839	12782	0.846377963	1	0.994910854	99.99999998
GOTERM_CC_FAT	GO:0005624~membrane fraction	5	4.385964912	0.913612681	P4HB, GNAS, CALR, CD151, ITGB1	108	809	12782	0.731470036	1	0.998821996	100
Annotation Cluster 44	Enrichment Score: 0.15335681739380738
Category	Term	Count	%	PValue	Genes	List Total	Pop Hits	Pop Total	Fold Enrichment	Bonferroni	Benjamini	FDR
GOTERM_BP_FAT	GO:0043065~positive regulation of apoptosis	4	3.50877193	0.678111081	TUBB, RPL11, UBB, RPS6	110	430	13528	1.144016913	1	0.997950989	99.99999794
GOTERM_BP_FAT	GO:0043068~positive regulation of programmed cell death	4	3.50877193	0.682691755	TUBB, RPL11, UBB, RPS6	110	433	13528	1.136090699	1	0.998033219	99.99999836
GOTERM_BP_FAT	GO:0010942~positive regulation of cell death	4	3.50877193	0.685718971	TUBB, RPL11, UBB, RPS6	110	435	13528	1.130867294	1	0.998062228	99.99999858
GOTERM_BP_FAT	GO:0006917~induction of apoptosis	3	2.631578947	0.733336428	TUBB, RPL11, UBB	110	320	13528	1.152954545	1	0.998897817	99.99999989
GOTERM_BP_FAT	GO:0012502~induction of programmed cell death	3	2.631578947	0.734921564	TUBB, RPL11, UBB	110	321	13528	1.149362787	1	0.998889282	99.9999999
Annotation Cluster 45	Enrichment Score: 0.14873830458354112
Category	Term	Count	%	PValue	Genes	List Total	Pop Hits	Pop Total	Fold Enrichment	Bonferroni	Benjamini	FDR
GOTERM_BP_FAT	GO:0046907~intracellular transport	8	7.01754386	0.278649483	MYL6, RPL23, UCHL1, GNAS, RPL11, CALR, TPM1, FTL	110	657	13528	1.497495503	1	0.919898699	99.39035855
GOTERM_BP_FAT	GO:0006605~protein targeting	3	2.631578947	0.519422264	RPL23, RPL11, CALR	110	215	13528	1.71602537	1	0.984651965	99.99892599
GOTERM_BP_FAT	GO:0006886~intracellular protein transport	3	2.631578947	0.808202774	RPL23, RPL11, CALR	110	374	13528	0.986485173	1	0.999708522	100
GOTERM_BP_FAT	GO:0008104~protein localization	6	5.263157895	0.846608844	RPL23, TMSB4X, GNAS, RPL11, TMSB10, CALR	110	882	13528	0.836611008	1	0.99988773	100
GOTERM_BP_FAT	GO:0034613~cellular protein localization	3	2.631578947	0.848193063	RPL23, RPL11, CALR	110	411	13528	0.897677505	1	0.999887951	100
GOTERM_BP_FAT	GO:0070727~cellular macromolecule localization	3	2.631578947	0.851082307	RPL23, RPL11, CALR	110	414	13528	0.891172596	1	0.999892813	100
GOTERM_BP_FAT	GO:0015031~protein transport	4	3.50877193	0.949358354	RPL23, GNAS, RPL11, CALR	110	762	13528	0.645573849	1	0.999998762	100
GOTERM_BP_FAT	GO:0045184~establishment of protein localization	4	3.50877193	0.951513971	RPL23, GNAS, RPL11, CALR	110	769	13528	0.639697364	1	0.999998913	100
Annotation Cluster 46	Enrichment Score: 0.1274661148667562
Category	Term	Count	%	PValue	Genes	List Total	Pop Hits	Pop Total	Fold Enrichment	Bonferroni	Benjamini	FDR
GOTERM_BP_FAT	GO:0008219~cell death	6	5.263157895	0.694356826	IER3, TNFRSF12A, LGALS1, PKM2, HSPB1, UBB	110	719	13528	1.026273865	1	0.998203288	99.99999908
GOTERM_BP_FAT	GO:0016265~death	6	5.263157895	0.700211283	IER3, TNFRSF12A, LGALS1, PKM2, HSPB1, UBB	110	724	13528	1.019186339	1	0.998254421	99.99999932
GOTERM_BP_FAT	GO:0012501~programmed cell death	5	4.385964912	0.731544088	IER3, TNFRSF12A, LGALS1, PKM2, UBB	110	611	13528	1.006397857	1	0.998902199	99.99999988
GOTERM_BP_FAT	GO:0006915~apoptosis	4	3.50877193	0.86912696	IER3, TNFRSF12A, LGALS1, UBB	110	602	13528	0.817154938	1	0.999936168	100
Annotation Cluster 47	Enrichment Score: 0.11256240207312497
Category	Term	Count	%	PValue	Genes	List Total	Pop Hits	Pop Total	Fold Enrichment	Bonferroni	Benjamini	FDR
GOTERM_CC_FAT	GO:0000139~Golgi membrane	3	2.631578947	0.463172486	BSG, GNAS, B2M	108	186	12782	1.908900836	1	0.858229336	99.95264777
GOTERM_CC_FAT	GO:0044431~Golgi apparatus part	3	2.631578947	0.709474649	BSG, GNAS, B2M	108	294	12782	1.207671958	1	0.974967799	99.99997523
GOTERM_CC_FAT	GO:0012505~endomembrane system	5	4.385964912	0.899631549	S100A6, BSG, GNAS, TAGLN2, B2M	108	782	12782	0.756725395	1	0.998543641	100
GOTERM_CC_FAT	GO:0005794~Golgi apparatus	5	4.385964912	0.939771761	BSG, ARPC2, PSAP, GNAS, B2M	108	872	12782	0.678623004	1	0.999450379	100
GOTERM_CC_FAT	GO:0031090~organelle membrane	5	4.385964912	0.984966108	BSG, GNAS, CD63, TAGLN2, B2M	108	1096	12782	0.539926331	1	0.999981338	100
Annotation Cluster 48	Enrichment Score: 0.1020497866510477
Category	Term	Count	%	PValue	Genes	List Total	Pop Hits	Pop Total	Fold Enrichment	Bonferroni	Benjamini	FDR
GOTERM_BP_FAT	GO:0032268~regulation of cellular protein metabolic process	6	5.263157895	0.335059207	HSPB1, UBB, RPS4X, CALR, RPS5, TIMP1	110	474	13528	1.556731876	1	0.941622587	99.82903579
GOTERM_BP_FAT	GO:0010557~positive regulation of macromolecule biosynthetic process	3	2.631578947	0.970949657	UBB, RPS4X, CALR	110	654	13528	0.564136781	1	0.999999885	100
GOTERM_BP_FAT	GO:0031328~positive regulation of cellular biosynthetic process	3	2.631578947	0.976742495	UBB, RPS4X, CALR	110	685	13528	0.538606503	1	0.999999954	100
GOTERM_BP_FAT	GO:0009891~positive regulation of biosynthetic process	3	2.631578947	0.978362426	UBB, RPS4X, CALR	110	695	13528	0.530856769	1	0.999999964	100
GOTERM_BP_FAT	GO:0010604~positive regulation of macromolecule metabolic process	3	2.631578947	0.993465865	UBB, RPS4X, CALR	110	857	13528	0.430508115	1	1	100
Annotation Cluster 49	Enrichment Score: 0.09744984945218829
Category	Term	Count	%	PValue	Genes	List Total	Pop Hits	Pop Total	Fold Enrichment	Bonferroni	Benjamini	FDR
GOTERM_BP_FAT	GO:0007049~cell cycle	6	5.263157895	0.756571674	S100A6, TUBB, UBB, CALR, ITGB1, CALM2	110	776	13528	0.950890347	1	0.999222058	99.99999997
GOTERM_BP_FAT	GO:0000278~mitotic cell cycle	3	2.631578947	0.803364975	TUBB, UBB, ITGB1	110	370	13528	0.997149877	1	0.999684489	100
GOTERM_BP_FAT	GO:0022402~cell cycle process	4	3.50877193	0.839242524	TUBB, UBB, CALR, ITGB1	110	565	13528	0.870667739	1	0.999865571	100
Annotation Cluster 50	Enrichment Score: 0.08315629093288333
Category	Term	Count	%	PValue	Genes	List Total	Pop Hits	Pop Total	Fold Enrichment	Bonferroni	Benjamini	FDR
GOTERM_MF_FAT	GO:0004175~endopeptidase activity	4	3.50877193	0.588393848	UCHL1, SERPINE1, MMP14, MMP1	106	375	12983	1.306465409	1	0.984002592	99.99839905
SP_PIR_KEYWORDS	Protease	3	2.631578947	0.776773327	UCHL1, MMP14, MMP1	113	484	19235	1.055090324	1	0.997980907	99.99999961
GOTERM_MF_FAT	GO:0070011~peptidase activity, acting on L-amino acid peptides	4	3.50877193	0.826784688	UCHL1, SERPINE1, MMP14, MMP1	106	549	12983	0.892394405	1	0.999413562	99.99999997
GOTERM_MF_FAT	GO:0008233~peptidase activity	4	3.50877193	0.849039104	UCHL1, SERPINE1, MMP14, MMP1	106	574	12983	0.853527053	1	0.999610504	99.99999999
GOTERM_BP_FAT	GO:0006508~proteolysis	4	3.50877193	0.992613462	UCHL1, UBB, MMP14, MMP1	110	1054	13528	0.466724168	1	1	100
SP_PIR_KEYWORDS	hydrolase	4	3.50877193	0.995404381	UCHL1, MMP14, GAPDH, MMP1	113	1555	19235	0.437868139	1	0.999999998	100
Annotation Cluster 51	Enrichment Score: 0.0018810754285662863
Category	Term	Count	%	PValue	Genes	List Total	Pop Hits	Pop Total	Fold Enrichment	Bonferroni	Benjamini	FDR
GOTERM_BP_FAT	GO:0006357~regulation of transcription from RNA polymerase II promoter	3	2.631578947	0.982850422	PFN1, RPS14, CALR	110	727	13528	0.507490309	1	0.999999986	100
GOTERM_BP_FAT	GO:0051252~regulation of RNA metabolic process	4	3.50877193	0.999976702	PFN1, RPS14, RPS13, CALR	110	1813	13528	0.2713333	1	1	100
GOTERM_BP_FAT	GO:0006355~regulation of transcription, DNA-dependent	3	2.631578947	0.999996315	PFN1, RPS14, CALR	110	1773	13528	0.208091063	1	1	100
GOTERM_BP_FAT	GO:0045449~regulation of transcription	4	3.50877193	0.999999974	PFN1, RPS14, UBB, CALR	110	2601	13528	0.189130055	1	1	100
Annotation Cluster 52	Enrichment Score: 4.999151074841068E-4
Category	Term	Count	%	PValue	Genes	List Total	Pop Hits	Pop Total	Fold Enrichment	Bonferroni	Benjamini	FDR
GOTERM_CC_FAT	GO:0044459~plasma membrane part	11	9.649122807	0.992995347	TUBB, ARPC2, GNAS, MMP14, CD63, CALR, IGFBP2, CD151, TPM1, ITGB1, B2M	108	2203	12782	0.590953414	1	0.999996302	100
GOTERM_CC_FAT	GO:0005887~integral to plasma membrane	4	3.50877193	0.99796626	MMP14, CD63, CD151, ITGB1	108	1188	12782	0.398491084	1	0.999999797	100
GOTERM_CC_FAT	GO:0031226~intrinsic to plasma membrane	4	3.50877193	0.998343821	MMP14, CD63, CD151, ITGB1	108	1215	12782	0.389635726	1	0.999999848	100
UP_SEQ_FEATURE	topological domain:Extracellular	7	6.140350877	0.99923829	IER3, BSG, TNFRSF12A, MMP14, CD63, CD151, ITGB1	113	2719	19113	0.435450956	1	1	100
UP_SEQ_FEATURE	topological domain:Cytoplasmic	7	6.140350877	0.999973786	IER3, BSG, TNFRSF12A, MMP14, CD63, CD151, ITGB1	113	3374	19113	0.350916168	1	1	100
SP_PIR_KEYWORDS	membrane	14	12.28070175	0.999999938	IER3, P4HB, S100A6, BSG, TNFRSF12A, CD63, MMP14, CD151, ITGB1, OST4, COL6A2, GNAS, GNB2L1, GAPDH	113	6256	19235	0.380929883	1	1	100
UP_SEQ_FEATURE	transmembrane region	8	7.01754386	0.999999984	IER3, BSG, TNFRSF12A, OST4, MMP14, CD63, CD151, ITGB1	113	4911	19113	0.275531	1	1	100
SP_PIR_KEYWORDS	transmembrane	8	7.01754386	0.999999987	IER3, BSG, TNFRSF12A, OST4, MMP14, CD63, CD151, ITGB1	113	4973	19235	0.273832679	1	1	100
GOTERM_CC_FAT	GO:0016021~integral to membrane	9	7.894736842	1	IER3, BSG, TNFRSF12A, PSAP, OST4, MMP14, CD63, CD151, ITGB1	108	5297	12782	0.201088667	1	1	100
GOTERM_CC_FAT	GO:0031224~intrinsic to membrane	10	8.771929825	1	IER3, BSG, TNFRSF12A, PSAP, OST4, GNAS, MMP14, CD63, CD151, ITGB1	108	5485	12782	0.215773659	1	1	100
Annotation Cluster 53	Enrichment Score: 2.3099279028253913E-4
Category	Term	Count	%	PValue	Genes	List Total	Pop Hits	Pop Total	Fold Enrichment	Bonferroni	Benjamini	FDR
SP_PIR_KEYWORDS	atp-binding	3	2.631578947	0.9969396	ACTG1, ACTB, PKM2	113	1326	19235	0.385115925	1	0.999999999	100
GOTERM_MF_FAT	GO:0005524~ATP binding	3	2.631578947	0.999956997	ACTG1, ACTB, PKM2	106	1477	12983	0.248776842	1	1	100
GOTERM_MF_FAT	GO:0032559~adenyl ribonucleotide binding	3	2.631578947	0.999963696	ACTG1, ACTB, PKM2	106	1497	12983	0.24545317	1	1	100
GOTERM_MF_FAT	GO:0030554~adenyl nucleotide binding	3	2.631578947	0.999981645	ACTG1, ACTB, PKM2	106	1577	12983	0.233001519	1	1	100
GOTERM_MF_FAT	GO:0001883~purine nucleoside binding	3	2.631578947	0.999985062	ACTG1, ACTB, PKM2	106	1601	12983	0.22950868	1	1	100
GOTERM_MF_FAT	GO:0001882~nucleoside binding	3	2.631578947	0.999986412	ACTG1, ACTB, PKM2	106	1612	12983	0.227942553	1	1	100
