# Supplementary material for: Hydrogel scaffolds promote neural gene expression and structural reorganization in human astrocyte cultures
Source: PeerJ. 2017 Jan 11;5:e2829. doi: 10.7717/peerj.2829 (PMC5234438; doi:10.7717/peerj.2829)
Supplement: File S7 — DAVID clustering results of matrix-upregulated genes designated by DeSeq using differential expression criteria of FC >2 and p adjusted <0.1 [file peerj-05-2829-s007.csv]

Annotation Cluster 1	Enrichment Score: 5.60
Category	Term	Count	%	PValue	Genes	Fold Enrichment
SP_PIR_KEYWORDS	glycoprotein	22	62.86	9.45E-07	A2M, NRG3, PTGS2, SPOCK3, COL21A1, IL21R, CHI3L1, GPR68, EPHB1, NPTX1, UNC5B, EREG, PTGDS, ITGA8, ST8SIA4, AREG, GPNMB, SLITRK5, IL1A, ANGPTL4, CDH23, SPP1	2.8
SP_PIR_KEYWORDS	signal	19	54.29	1.68E-06	A2M, COL21A1, SPOCK3, PTGS2, IL21R, CHI3L1, EPHB1, NPTX1, UNC5B, EREG, PTGDS, HTRA1, ITGA8, AREG, GPNMB, SLITRK5, ANGPTL4, CDH23, SPP1	3.21
UP_SEQ_FEATURE	signal peptide	19	54.29	1.85E-06	A2M, COL21A1, SPOCK3, PTGS2, IL21R, CHI3L1, EPHB1, NPTX1, UNC5B, EREG, PTGDS, HTRA1, ITGA8, AREG, GPNMB, SLITRK5, ANGPTL4, CDH23, SPP1	3.19
UP_SEQ_FEATURE	glycosylation site:N-linked (GlcNAc...)	20	57.14	1.34E-05	A2M, PTGS2, COL21A1, IL21R, CHI3L1, GPR68, EPHB1, NPTX1, UNC5B, EREG, PTGDS, ST8SIA4, ITGA8, AREG, GPNMB, SLITRK5, IL1A, ANGPTL4, CDH23, SPP1	2.65
Annotation Cluster 2	Enrichment Score: 3.53
Category	Term	Count	%	PValue	Genes	Fold Enrichment
GOTERM_CC_FAT	GO:0044421~extracellular region part	11	31.43	5.62E-05	A2M, SPOCK3, EREG, COL21A1, HTRA1, HMOX1, CHI3L1, AREG, IL1A, SPP1, ANGPTL4	4.58
GOTERM_CC_FAT	GO:0005615~extracellular space	9	25.71	1.71E-04	A2M, EREG, HTRA1, HMOX1, CHI3L1, AREG, IL1A, SPP1, ANGPTL4	5.25
SP_PIR_KEYWORDS	Secreted	11	31.43	4.87E-04	A2M, NRG3, SPOCK3, PTGDS, EREG, COL21A1, HTRA1, CHI3L1, IL1A, SPP1, ANGPTL4	3.58
GOTERM_CC_FAT	GO:0005576~extracellular region	13	37.14	0.00167085	A2M, NRG3, EREG, SPOCK3, PTGDS, COL21A1, HTRA1, HMOX1, CHI3L1, AREG, IL1A, SPP1, ANGPTL4	2.58
Annotation Cluster 3	Enrichment Score: 2.04
Category	Term	Count	%	PValue	Genes	Fold Enrichment
UP_SEQ_FEATURE	domain:EGF-like	4	11.43	3.31E-04	NRG3, PTGS2, EREG, AREG	28.74
INTERPRO	IPR006209:EGF	4	11.43	0.002178715	NRG3, PTGS2, EREG, AREG	14.99
INTERPRO	IPR013032:EGF-like region, conserved site	5	14.29	0.002869069	NRG3, PTGS2, EREG, AREG, EPHB1	8.12
INTERPRO	IPR000742:EGF-like, type 3	4	11.43	0.007135808	NRG3, PTGS2, EREG, AREG	9.81
INTERPRO	IPR006210:EGF-like	4	11.43	0.007864235	NRG3, PTGS2, EREG, AREG	9.47
SMART	SM00181:EGF	4	11.43	0.013660722	NRG3, PTGS2, EREG, AREG	7.53
SP_PIR_KEYWORDS	growth factor	3	8.57	0.022399877	NRG3, EREG, AREG	12.59
KEGG_PATHWAY	hsa04012:ErbB signaling pathway	3	8.57	0.033318528	NRG3, EREG, AREG	9.74
GOTERM_MF_FAT	GO:0008083~growth factor activity	3	8.57	0.053008865	NRG3, EREG, AREG	7.8
SP_PIR_KEYWORDS	egf-like domain	3	8.57	0.062196648	NRG3, EREG, AREG	7.17
Annotation Cluster 4	Enrichment Score: 1.863512985220115
Category	Term	Count	%	PValue	Genes	Fold Enrichment
GOTERM_BP_FAT	GO:0048667~cell morphogenesis involved in neuron differentiation	5	14.29	0.001594344	UNC5B, NR4A2, SLITRK5, EPHB1, CDH23	9.52
GOTERM_BP_FAT	GO:0030030~cell projection organization	6	17.14	0.001837071	UNC5B, ITGA8, NR4A2, SLITRK5, EPHB1, CDH23	6.49
GOTERM_BP_FAT	GO:0000904~cell morphogenesis involved in differentiation	5	14.29	0.002801246	UNC5B, NR4A2, SLITRK5, EPHB1, CDH23	8.15
GOTERM_BP_FAT	GO:0048666~neuron development	5	14.29	0.008935171	UNC5B, NR4A2, SLITRK5, EPHB1, CDH23	5.87
GOTERM_BP_FAT	GO:0000902~cell morphogenesis	5	14.29	0.010565106	UNC5B, NR4A2, SLITRK5, EPHB1, CDH23	5.59
GOTERM_BP_FAT	GO:0007409~axonogenesis	4	11.43	0.01138953	UNC5B, NR4A2, SLITRK5, EPHB1	8.25
GOTERM_BP_FAT	GO:0048812~neuron projection morphogenesis	4	11.43	0.014836101	UNC5B, NR4A2, SLITRK5, EPHB1	7.47
GOTERM_BP_FAT	GO:0032989~cellular component morphogenesis	5	14.29	0.01526274	UNC5B, NR4A2, SLITRK5, EPHB1, CDH23	5.01
GOTERM_BP_FAT	GO:0030182~neuron differentiation	5	14.29	0.021118162	UNC5B, NR4A2, SLITRK5, EPHB1, CDH23	4.54
GOTERM_BP_FAT	GO:0048858~cell projection morphogenesis	4	11.43	0.02146135	UNC5B, NR4A2, SLITRK5, EPHB1	6.5
GOTERM_BP_FAT	GO:0032990~cell part morphogenesis	4	11.43	0.024058782	UNC5B, NR4A2, SLITRK5, EPHB1	6.22
GOTERM_BP_FAT	GO:0031175~neuron projection development	4	11.43	0.024058782	UNC5B, NR4A2, SLITRK5, EPHB1	6.22
GOTERM_BP_FAT	GO:0006928~cell motion	4	11.43	0.108234862	PTGS2, UNC5B, NR4A2, EPHB1	3.35
SP_PIR_KEYWORDS	receptor	6	17.14	0.143580865	UNC5B, ITGA8, IL21R, NR4A2, GPR68, EPHB1	2.08
Annotation Cluster 5	Enrichment Score: 1.6428367710355325
Category	Term	Count	%	PValue	Genes	Fold Enrichment
GOTERM_BP_FAT	GO:0051240~positive regulation of multicellular organismal process	6	17.14	2.88E-04	PTGS2, EREG, HMOX1, HEY2, IL1A, SPP1	9.78
GOTERM_BP_FAT	GO:0009991~response to extracellular stimulus	5	14.29	0.001923715	A2M, PTGS2, HMOX1, NR4A2, SPP1	9.04
GOTERM_BP_FAT	GO:0007584~response to nutrient	4	11.43	0.004716281	A2M, PTGS2, HMOX1, SPP1	11.37
GOTERM_BP_FAT	GO:0010033~response to organic substance	7	20	0.007234124	DUSP4, A2M, CYP1B1, PTGS2, HMOX1, NR4A2, SPP1	3.86
GOTERM_BP_FAT	GO:0006954~inflammatory response	5	14.29	0.007724749	A2M, HMOX1, GPR68, IL1A, SPP1	6.12
GOTERM_BP_FAT	GO:0009611~response to wounding	6	17.14	0.008669325	A2M, EREG, HMOX1, GPR68, IL1A, SPP1	4.5
GOTERM_BP_FAT	GO:0048545~response to steroid hormone stimulus	4	11.43	0.011230968	A2M, PTGS2, HMOX1, SPP1	8.29
GOTERM_BP_FAT	GO:0031667~response to nutrient levels	4	11.43	0.012036795	A2M, PTGS2, HMOX1, SPP1	8.08
GOTERM_BP_FAT	GO:0010035~response to inorganic substance	4	11.43	0.01339419	A2M, PTGS2, HMOX1, NR4A2	7.76
GOTERM_BP_FAT	GO:0009719~response to endogenous stimulus	5	14.29	0.016311742	A2M, PTGS2, HMOX1, NR4A2, SPP1	4.91
GOTERM_BP_FAT	GO:0032101~regulation of response to external stimulus	3	8.57	0.057166574	A2M, PTGS2, SPP1	7.51
GOTERM_BP_FAT	GO:0009725~response to hormone stimulus	4	11.43	0.059345806	A2M, PTGS2, HMOX1, SPP1	4.34
GOTERM_BP_FAT	GO:0006952~defense response	5	14.29	0.061026868	A2M, HMOX1, GPR68, IL1A, SPP1	3.23
GOTERM_CC_FAT	GO:0043233~organelle lumen	4	11.43	0.838160698	DUSP4, A2M, PTGS2, HMOX1	0.88
GOTERM_CC_FAT	GO:0031974~membrane-enclosed lumen	4	11.43	0.848323491	DUSP4, A2M, PTGS2, HMOX1	0.86
GOTERM_CC_FAT	GO:0070013~intracellular organelle lumen	3	8.57	0.942490047	DUSP4, PTGS2, HMOX1	0.67
Annotation Cluster 6	Enrichment Score: 1.602008973268918
Category	Term	Count	%	PValue	Genes	Fold Enrichment
GOTERM_BP_FAT	GO:0051240~positive regulation of multicellular organismal process	6	17.14	2.88E-04	PTGS2, EREG, HMOX1, HEY2, IL1A, SPP1	9.78
GOTERM_BP_FAT	GO:0008285~negative regulation of cell proliferation	5	14.29	0.011078985	PTGS2, EREG, HMOX1, GPNMB, IL1A	5.51
GOTERM_BP_FAT	GO:0048514~blood vessel morphogenesis	4	11.43	0.014467659	EREG, HMOX1, HEY2, ANGPTL4	7.54
GOTERM_BP_FAT	GO:0001568~blood vessel development	4	11.43	0.02146135	EREG, HMOX1, HEY2, ANGPTL4	6.5
GOTERM_BP_FAT	GO:0001944~vasculature development	4	11.43	0.022857751	EREG, HMOX1, HEY2, ANGPTL4	6.34
GOTERM_BP_FAT	GO:0042127~regulation of cell proliferation	6	17.14	0.040354954	PTGS2, EREG, HMOX1, HEY2, GPNMB, IL1A	3.03
GOTERM_BP_FAT	GO:0010647~positive regulation of cell communication	4	11.43	0.04544004	PTGS2, EREG, HMOX1, ITGA8	4.84
SP_PIR_KEYWORDS	developmental protein	5	14.29	0.047311261	UNC5B, EREG, ITGA8, HEY2, ANGPTL4	3.53
GOTERM_BP_FAT	GO:0001525~angiogenesis	3	8.57	0.050328427	EREG, HMOX1, ANGPTL4	8.07
GOTERM_BP_FAT	GO:0045449~regulation of transcription	4	11.43	0.966398367	EREG, HMOX1, HEY2, NR4A2	0.61
Annotation Cluster 7	Enrichment Score: 1.5794533421188164
Category	Term	Count	%	PValue	Genes	Fold Enrichment
SP_PIR_KEYWORDS	extracellular matrix	4	11.43	0.008729669	SPOCK3, COL21A1, SPP1, ANGPTL4	9.12
GOTERM_CC_FAT	GO:0005578~proteinaceous extracellular matrix	4	11.43	0.041679775	SPOCK3, COL21A1, CHI3L1, ANGPTL4	4.99
GOTERM_CC_FAT	GO:0031012~extracellular matrix	4	11.43	0.050201513	SPOCK3, COL21A1, CHI3L1, ANGPTL4	4.63
Annotation Cluster 8	Enrichment Score: 1.5293916430233132
Category	Term	Count	%	PValue	Genes	Fold Enrichment
GOTERM_BP_FAT	GO:0031214~biomineral formation	3	8.57	0.003643465	PTGS2, GPNMB, SPP1	32.26
GOTERM_BP_FAT	GO:0001503~ossification	3	8.57	0.03186753	PTGS2, GPNMB, SPP1	10.38
GOTERM_BP_FAT	GO:0060348~bone development	3	8.57	0.036040091	PTGS2, GPNMB, SPP1	9.7
GOTERM_BP_FAT	GO:0001501~skeletal system development	3	8.57	0.182299107	PTGS2, GPNMB, SPP1	3.74
Annotation Cluster 9	Enrichment Score: 1.419569935014222
Category	Term	Count	%	PValue	Genes	Fold Enrichment
GOTERM_BP_FAT	GO:0051240~positive regulation of multicellular organismal process	6	17.14	2.88E-04	PTGS2, EREG, HMOX1, HEY2, IL1A, SPP1	9.78
GOTERM_BP_FAT	GO:0042108~positive regulation of cytokine biosynthetic process	3	8.57	0.00606855	EREG, HMOX1, IL1A	24.87
GOTERM_BP_FAT	GO:0008285~negative regulation of cell proliferation	5	14.29	0.011078985	PTGS2, EREG, HMOX1, GPNMB, IL1A	5.51
GOTERM_BP_FAT	GO:0042035~regulation of cytokine biosynthetic process	3	8.57	0.013969307	EREG, HMOX1, IL1A	16.13
GOTERM_BP_FAT	GO:0042127~regulation of cell proliferation	6	17.14	0.040354954	PTGS2, EREG, HMOX1, HEY2, GPNMB, IL1A	3.03
GOTERM_BP_FAT	GO:0010647~positive regulation of cell communication	4	11.43	0.04544004	PTGS2, EREG, HMOX1, ITGA8	4.84
GOTERM_BP_FAT	GO:0001817~regulation of cytokine production	3	8.57	0.071743582	EREG, HMOX1, IL1A	6.59
GOTERM_BP_FAT	GO:0010557~positive regulation of macromolecule biosynthetic process	5	14.29	0.073106809	EREG, HMOX1, NR4A2, AREG, IL1A	3.04
GOTERM_BP_FAT	GO:0031328~positive regulation of cellular biosynthetic process	5	14.29	0.083535121	EREG, HMOX1, NR4A2, AREG, IL1A	2.9
GOTERM_BP_FAT	GO:0009891~positive regulation of biosynthetic process	5	14.29	0.08705191	EREG, HMOX1, NR4A2, AREG, IL1A	2.86
GOTERM_BP_FAT	GO:0008283~cell proliferation	4	11.43	0.089090904	EREG, HMOX1, AREG, IL1A	3.65
GOTERM_BP_FAT	GO:0010604~positive regulation of macromolecule metabolic process	5	14.29	0.153582903	EREG, HMOX1, NR4A2, AREG, IL1A	2.32
GOTERM_BP_FAT	GO:0051726~regulation of cell cycle	3	8.57	0.192899581	PTGS2, EREG, IL1A	3.61
GOTERM_BP_FAT	GO:0008284~positive regulation of cell proliferation	3	8.57	0.267903173	PTGS2, EREG, HEY2	2.88
Annotation Cluster 10	Enrichment Score: 1.227623685880425
Category	Term	Count	%	PValue	Genes	Fold Enrichment
UP_SEQ_FEATURE	short sequence motif:Cell attachment site	3	8.57	0.010685501	ITGA8, GPNMB, SPP1	18.62
GOTERM_BP_FAT	GO:0007155~cell adhesion	6	17.14	0.026074115	COL21A1, ITGA8, GPNMB, CLDN14, SPP1, CDH23	3.41
GOTERM_BP_FAT	GO:0022610~biological adhesion	6	17.14	0.026216004	COL21A1, ITGA8, GPNMB, CLDN14, SPP1, CDH23	3.41
GOTERM_BP_FAT	GO:0016337~cell-cell adhesion	3	8.57	0.145241867	ITGA8, CLDN14, CDH23	4.32
SP_PIR_KEYWORDS	cell adhesion	3	8.57	0.170809008	ITGA8, SPP1, CDH23	3.91
GOTERM_CC_FAT	GO:0042995~cell projection	4	11.43	0.23773018	ITGA8, CYGB, SPP1, CDH23	2.29
Annotation Cluster 11	Enrichment Score: 1.2041485654162651
Category	Term	Count	%	PValue	Genes	Fold Enrichment
UP_SEQ_FEATURE	topological domain:Extracellular	12	34.29	0.005771659	NRG3, UNC5B, EREG, SLC16A6, ITGA8, IL21R, GPR68, GPNMB, SLITRK5, CLDN14, EPHB1, CDH23	2.41
UP_SEQ_FEATURE	topological domain:Cytoplasmic	13	37.14	0.010601826	NRG3, UNC5B, EREG, SLC16A6, ST8SIA4, ITGA8, IL21R, GPR68, GPNMB, SLITRK5, CLDN14, EPHB1, CDH23	2.1
SP_PIR_KEYWORDS	membrane	19	54.29	0.01085661	CYP1B1, NRG3, PTGS2, IL21R, GPR68, EPHB1, CLDN14, RDH10, UNC5B, EREG, PTGDS, SLC16A6, ITGA8, ST8SIA4, AREG, GPNMB, RAB27B, SLITRK5, CDH23	1.67
UP_SEQ_FEATURE	transmembrane region	15	42.86	0.034957459	NRG3, IL21R, GPR68, EPHB1, CLDN14, RDH10, UNC5B, EREG, SLC16A6, ITGA8, ST8SIA4, AREG, GPNMB, SLITRK5, CDH23	1.67
SP_PIR_KEYWORDS	transmembrane	15	42.86	0.036727724	NRG3, IL21R, GPR68, EPHB1, CLDN14, RDH10, UNC5B, EREG, SLC16A6, ITGA8, ST8SIA4, AREG, GPNMB, SLITRK5, CDH23	1.66
GOTERM_CC_FAT	GO:0005887~integral to plasma membrane	7	20	0.062565645	NRG3, EREG, SLC16A6, ITGA8, GPR68, GPNMB, EPHB1	2.35
GOTERM_CC_FAT	GO:0031226~intrinsic to plasma membrane	7	20	0.068364757	NRG3, EREG, SLC16A6, ITGA8, GPR68, GPNMB, EPHB1	2.3
GOTERM_CC_FAT	GO:0044459~plasma membrane part	10	28.57	0.072657422	NRG3, PTGS2, EREG, SLC16A6, HMOX1, ITGA8, GPR68, GPNMB, CLDN14, EPHB1	1.81
GOTERM_CC_FAT	GO:0005886~plasma membrane	12	34.29	0.292352387	NRG3, PTGS2, EREG, SLC16A6, HMOX1, ITGA8, GPR68, GPNMB, BMF, CLDN14, EPHB1, CDH23	1.27
GOTERM_CC_FAT	GO:0031224~intrinsic to membrane	16	45.71	0.329590732	NRG3, IL21R, GPR68, EPHB1, CLDN14, RDH10, UNC5B, EREG, SLC16A6, ITGA8, ST8SIA4, AREG, GPNMB, RAB27B, SLITRK5, CDH23	1.17
SP_PIR_KEYWORDS	cell membrane	6	17.14	0.345597147	NRG3, EREG, SLC16A6, GPR68, CLDN14, CDH23	1.5
GOTERM_CC_FAT	GO:0016021~integral to membrane	15	42.86	0.402168295	NRG3, IL21R, GPR68, EPHB1, CLDN14, RDH10, UNC5B, EREG, SLC16A6, ITGA8, ST8SIA4, AREG, GPNMB, SLITRK5, CDH23	1.13
Annotation Cluster 12	Enrichment Score: 1.1910485199478116
Category	Term	Count	%	PValue	Genes	Fold Enrichment
SP_PIR_KEYWORDS	microsome	4	11.43	8.60E-04	RDH10, CYP1B1, PTGS2, HMOX1	20.74
SP_PIR_KEYWORDS	heme	4	11.43	0.001260237	CYP1B1, PTGS2, HMOX1, CYGB	18.17
GOTERM_MF_FAT	GO:0020037~heme binding	4	11.43	0.002668168	CYP1B1, PTGS2, HMOX1, CYGB	13.84
GOTERM_MF_FAT	GO:0046906~tetrapyrrole binding	4	11.43	0.003198225	CYP1B1, PTGS2, HMOX1, CYGB	12.99
UP_SEQ_FEATURE	metal ion-binding site:Iron (heme axial ligand)	3	8.57	0.013121555	CYP1B1, PTGS2, HMOX1	16.72
SP_PIR_KEYWORDS	iron	4	11.43	0.013723617	CYP1B1, PTGS2, HMOX1, CYGB	7.71
GOTERM_CC_FAT	GO:0005792~microsome	4	11.43	0.019303912	RDH10, CYP1B1, PTGS2, HMOX1	6.74
GOTERM_CC_FAT	GO:0042598~vesicular fraction	4	11.43	0.020835034	RDH10, CYP1B1, PTGS2, HMOX1	6.55
GOTERM_MF_FAT	GO:0005506~iron ion binding	4	11.43	0.033468638	CYP1B1, PTGS2, HMOX1, CYGB	5.44
SP_PIR_KEYWORDS	endoplasmic reticulum	5	14.29	0.035990404	RDH10, CYP1B1, PTGS2, PTGDS, HMOX1	3.85
GOTERM_BP_FAT	GO:0006979~response to oxidative stress	3	8.57	0.060377496	PTGS2, HMOX1, CYGB	7.28
SP_PIR_KEYWORDS	oxidoreductase	4	11.43	0.076165866	RDH10, CYP1B1, PTGS2, HMOX1	3.91
GOTERM_CC_FAT	GO:0005783~endoplasmic reticulum	6	17.14	0.078955976	RDH10, CYP1B1, PTGS2, PTGDS, HMOX1, CLDN14	2.5
GOTERM_CC_FAT	GO:0005624~membrane fraction	5	14.29	0.129697357	RDH10, CYP1B1, PTGS2, SLC16A6, HMOX1	2.47
GOTERM_CC_FAT	GO:0005626~insoluble fraction	5	14.29	0.142793809	RDH10, CYP1B1, PTGS2, SLC16A6, HMOX1	2.38
SP_PIR_KEYWORDS	calcium	4	11.43	0.167975183	NPTX1, SPOCK3, ITGA8, CDH23	2.74
GOTERM_BP_FAT	GO:0050877~neurological system process	6	17.14	0.168024915	RDH10, NPTX1, CYP1B1, PTGS2, ITGA8, CDH23	1.97
GOTERM_BP_FAT	GO:0050890~cognition	5	14.29	0.178298787	RDH10, CYP1B1, PTGS2, ITGA8, CDH23	2.19
GOTERM_BP_FAT	GO:0055114~oxidation reduction	4	11.43	0.203062918	RDH10, CYP1B1, PTGS2, HMOX1	2.49
GOTERM_CC_FAT	GO:0000267~cell fraction	5	14.29	0.265812837	RDH10, CYP1B1, PTGS2, SLC16A6, HMOX1	1.84
GOTERM_MF_FAT	GO:0005509~calcium ion binding	4	11.43	0.357870994	NPTX1, SPOCK3, ITGA8, CDH23	1.82
SP_PIR_KEYWORDS	metal-binding	6	17.14	0.620575622	NPTX1, CYP1B1, PTGS2, HMOX1, NR4A2, CYGB	1.11
GOTERM_MF_FAT	GO:0043169~cation binding	10	28.57	0.667282454	NPTX1, CYP1B1, PTGS2, SPOCK3, HMOX1, ITGA8, NR4A2, CHI3L1, CYGB, CDH23	1
GOTERM_MF_FAT	GO:0043167~ion binding	10	28.57	0.687308928	NPTX1, CYP1B1, PTGS2, SPOCK3, HMOX1, ITGA8, NR4A2, CHI3L1, CYGB, CDH23	0.99
GOTERM_MF_FAT	GO:0046872~metal ion binding	9	25.71	0.788526236	NPTX1, CYP1B1, PTGS2, SPOCK3, HMOX1, ITGA8, NR4A2, CYGB, CDH23	0.91
GOTERM_MF_FAT	GO:0046914~transition metal ion binding	5	14.29	0.911381315	CYP1B1, PTGS2, HMOX1, NR4A2, CYGB	0.75
Annotation Cluster 13	Enrichment Score: 1.057537044073436
Category	Term	Count	%	PValue	Genes	Fold Enrichment
INTERPRO	IPR013032:EGF-like region, conserved site	5	14.29	0.002869069	NRG3, PTGS2, EREG, AREG, EPHB1	8.12
GOTERM_BP_FAT	GO:0007169~transmembrane receptor protein tyrosine kinase signaling pathway	3	8.57	0.103196418	EREG, AREG, EPHB1	5.33
GOTERM_BP_FAT	GO:0007267~cell-cell signaling	4	11.43	0.178797344	NPTX1, EREG, AREG, EPHB1	2.65
GOTERM_BP_FAT	GO:0007167~enzyme linked receptor protein signaling pathway	3	8.57	0.202692693	EREG, AREG, EPHB1	3.49
GOTERM_BP_FAT	GO:0007166~cell surface receptor linked signal transduction	6	17.14	0.480518459	EREG, ITGA8, HEY2, GPR68, AREG, EPHB1	1.29
Annotation Cluster 14	Enrichment Score: 1.0306484495007595
Category	Term	Count	%	PValue	Genes	Fold Enrichment
GOTERM_BP_FAT	GO:0045765~regulation of angiogenesis	3	8.57	0.010270467	HMOX1, IL1A, ANGPTL4	18.95
GOTERM_BP_FAT	GO:0001666~response to hypoxia	3	8.57	0.042102086	HMOX1, NR4A2, ANGPTL4	8.91
GOTERM_BP_FAT	GO:0042981~regulation of apoptosis	6	17.14	0.043616584	PTGS2, HMOX1, NR4A2, BMF, IL1A, ANGPTL4	2.97
GOTERM_BP_FAT	GO:0043067~regulation of programmed cell death	6	17.14	0.045206099	PTGS2, HMOX1, NR4A2, BMF, IL1A, ANGPTL4	2.94
GOTERM_BP_FAT	GO:0010941~regulation of cell death	6	17.14	0.045811222	PTGS2, HMOX1, NR4A2, BMF, IL1A, ANGPTL4	2.93
GOTERM_BP_FAT	GO:0070482~response to oxygen levels	3	8.57	0.046146147	HMOX1, NR4A2, ANGPTL4	8.47
GOTERM_BP_FAT	GO:0043066~negative regulation of apoptosis	4	11.43	0.054381904	HMOX1, NR4A2, IL1A, ANGPTL4	4.5
GOTERM_BP_FAT	GO:0043069~negative regulation of programmed cell death	4	11.43	0.056266012	HMOX1, NR4A2, IL1A, ANGPTL4	4.43
GOTERM_BP_FAT	GO:0060548~negative regulation of cell death	4	11.43	0.056646609	HMOX1, NR4A2, IL1A, ANGPTL4	4.42
GOTERM_BP_FAT	GO:0010557~positive regulation of macromolecule biosynthetic process	5	14.29	0.073106809	EREG, HMOX1, NR4A2, AREG, IL1A	3.04
GOTERM_BP_FAT	GO:0031328~positive regulation of cellular biosynthetic process	5	14.29	0.083535121	EREG, HMOX1, NR4A2, AREG, IL1A	2.9
GOTERM_BP_FAT	GO:0009891~positive regulation of biosynthetic process	5	14.29	0.08705191	EREG, HMOX1, NR4A2, AREG, IL1A	2.86
GOTERM_BP_FAT	GO:0016265~death	5	14.29	0.097662393	UNC5B, HMOX1, NR4A2, BMF, IL1A	2.75
GOTERM_BP_FAT	GO:0010604~positive regulation of macromolecule metabolic process	5	14.29	0.153582903	EREG, HMOX1, NR4A2, AREG, IL1A	2.32
GOTERM_BP_FAT	GO:0008219~cell death	4	11.43	0.255083702	UNC5B, HMOX1, BMF, IL1A	2.21
GOTERM_BP_FAT	GO:0006915~apoptosis	3	8.57	0.435357094	UNC5B, BMF, IL1A	1.98
GOTERM_BP_FAT	GO:0012501~programmed cell death	3	8.57	0.442963325	UNC5B, BMF, IL1A	1.95
GOTERM_BP_FAT	GO:0045935~positive regulation of nucleobase, nucleoside, nucleotide and nucleic acid metabolic process	3	8.57	0.453857636	EREG, NR4A2, AREG	1.91
GOTERM_BP_FAT	GO:0051173~positive regulation of nitrogen compound metabolic process	3	8.57	0.470396368	EREG, NR4A2, AREG	1.85
Annotation Cluster 15	Enrichment Score: 1.0245389982940498
Category	Term	Count	%	PValue	Genes	Fold Enrichment
GOTERM_CC_FAT	GO:0031988~membrane-bounded vesicle	5	14.29	0.04694897	A2M, NPTX1, GPNMB, RAB27B, SPP1	3.52
GOTERM_CC_FAT	GO:0030141~secretory granule	3	8.57	0.070274798	A2M, NPTX1, RAB27B	6.66
GOTERM_CC_FAT	GO:0031982~vesicle	5	14.29	0.076769449	A2M, NPTX1, GPNMB, RAB27B, SPP1	2.98
GOTERM_CC_FAT	GO:0016023~cytoplasmic membrane-bounded vesicle	4	11.43	0.147041551	A2M, NPTX1, GPNMB, RAB27B	2.91
GOTERM_CC_FAT	GO:0031410~cytoplasmic vesicle	4	11.43	0.202418794	A2M, NPTX1, GPNMB, RAB27B	2.49
Annotation Cluster 16	Enrichment Score: 0.7547873535151811
Category	Term	Count	%	PValue	Genes	Fold Enrichment
GOTERM_BP_FAT	GO:0050953~sensory perception of light stimulus	3	8.57	0.097083769	RDH10, CYP1B1, CDH23	5.53
GOTERM_BP_FAT	GO:0007601~visual perception	3	8.57	0.097083769	RDH10, CYP1B1, CDH23	5.53
GOTERM_BP_FAT	GO:0050877~neurological system process	6	17.14	0.168024915	RDH10, NPTX1, CYP1B1, PTGS2, ITGA8, CDH23	1.97
GOTERM_BP_FAT	GO:0050890~cognition	5	14.29	0.178298787	RDH10, CYP1B1, PTGS2, ITGA8, CDH23	2.19
GOTERM_BP_FAT	GO:0007600~sensory perception	3	8.57	0.596002252	RDH10, CYP1B1, CDH23	1.47
Annotation Cluster 17	Enrichment Score: 0.3422275395686978
Category	Term	Count	%	PValue	Genes	Fold Enrichment
GOTERM_CC_FAT	GO:0012505~endomembrane system	4	11.43	0.294308756	CYP1B1, PTGDS, ST8SIA4, RAB27B	2.04
GOTERM_CC_FAT	GO:0031090~organelle membrane	4	11.43	0.503544562	CYP1B1, PTGDS, ST8SIA4, RAB27B	1.46
GOTERM_CC_FAT	GO:0005794~Golgi apparatus	3	8.57	0.634565254	PTGDS, ST8SIA4, RAB27B	1.37
Annotation Cluster 18	Enrichment Score: 0.08377560639729016
Category	Term	Count	%	PValue	Genes	Fold Enrichment
GOTERM_BP_FAT	GO:0006357~regulation of transcription from RNA polymerase II promoter	3	8.57	0.535918388	HMOX1, HEY2, NR4A2	1.64
GOTERM_BP_FAT	GO:0006355~regulation of transcription, DNA-dependent	3	8.57	0.94224714	HMOX1, HEY2, NR4A2	0.67
GOTERM_BP_FAT	GO:0051252~regulation of RNA metabolic process	3	8.57	0.94727898	HMOX1, HEY2, NR4A2	0.66
GOTERM_BP_FAT	GO:0045449~regulation of transcription	4	11.43	0.966398367	EREG, HMOX1, HEY2, NR4A2	0.61
Annotation Cluster 19	Enrichment Score: 0.07
Category	Term	Count	%	PValue	Genes	Fold Enrichment
GOTERM_CC_FAT	GO:0044430~cytoskeletal part	3	8.57	0.683127497	ITGA8, BMF, CDH23	1.26
GOTERM_CC_FAT	GO:0005856~cytoskeleton	3	8.57	0.862972581	ITGA8, BMF, CDH23	0.87
GOTERM_CC_FAT	GO:0043232~intracellular non-membrane-bounded organelle	4	11.43	0.965816735	HMOX1, ITGA8, BMF, CDH23	0.62
GOTERM_CC_FAT	GO:0043228~non-membrane-bounded organelle	4	11.43	0.965816735	HMOX1, ITGA8, BMF, CDH23	0.62
